# Supplementary material for: Influential cited references in FEMS Microbiology Letters: lessons from Reference Publication Year Spectroscopy (RPYS)
Source: FEMS Microbiol Lett. 2019 Jun 24;366(12):fnz139. doi: 10.1093/femsle/fnz139 (PMC6622446; doi:10.1093/femsle/fnz139)
Supplement: fnz139_Supplemental_File [file fnz139_supplemental_file.zip]

Archive with 4 entries (4 files):
- rpys_min_CR_50_CR.csv
- rpys_min_CR_50_GRAPH.csv
- rpys_min_CR_5_CR.csv
- rpys_min_CR_5_GRAPH.csv
