# Supplementary material for: Influential cited references in FEMS Microbiology Letters: lessons from Reference Publication Year Spectroscopy (RPYS)
Source: FEMS Microbiol Lett. 2019 Jun 24;366(12):fnz139. doi: 10.1093/femsle/fnz139 (PMC6622446; doi:10.1093/femsle/fnz139)
Supplement: fnz139_Supplemental_File [file fnz139_supplemental_file.zip › rpys_min_CR_50_CR.csv]

ID	CR	RPY	N_CR	PERC_YR	PERC_ALL	AU	AU_L	AU_F	AU_A	TI	J	J_N	J_S	VOL	PAG	DOI	CID2	CID_S	N_PYEARS	PERC_PYEARS	N_TOP50	N_TOP25	N_TOP10	N_TOP1	N_TOP0_1	N_TOP50+	N_TOP25+	N_TOP10+	N_TOP1+	N_TOP0_1+	SEQUENCE	TYPE	SEARCH_SCORE
2	Blattner FR, 1997, SCIENCE, V277, P1453	1997	80	0.1415929203539823	0.005803409503083061	Blattner FR	Blattner	F	null	null	SCIENCE, V277, P1453	SCIENCE	SCIENCE	277	1453	null	2/2	1	19	0.95	4	2	0	0	0	4	2	0	0	0	0++0+000--0+00--000+0	Constant performer + Hot paper + Life cycle	0
275	BRADFORD MM, 1976, ANALYTICAL BIOCHEMISTRY, V72, P248	1976	802	1.0	0.05817918026840769	BRADFORD MM	BRADFORD	M	null	null	ANALYTICAL BIOCHEMISTRY, V72, P248	ANALYTICAL BIOCHEMISTRY	AB	72	248	null	275/275	1	40	1.0	27	11	11	11	11	0	0	0	0	0	00000000000000000000000000000000000000000	Constant performer	0
301	LOWRY OH, 1951, JOURNAL OF BIOLOGICAL CHEMISTRY, V193, P265	1951	872	1.0	0.06325716358360536	LOWRY OH	LOWRY	O	null	null	JOURNAL OF BIOLOGICAL CHEMISTRY, V193, P265	JOURNAL OF BIOLOGICAL CHEMISTRY	JOBC	193	265	null	301/301	1	41	1.0	28	10	10	10	10	0	0	0	0	0	00000000000000000000000000000000000000000	Constant performer	0
610	Stover CK, 2000, NATURE, V406, P959	2000	61	0.23282442748091603	0.004425099746100834	Stover CK	Stover	C	null	null	NATURE, V406, P959	NATURE	NATURE	406	959	null	610/610	1	16	0.8888888888888888	5	3	1	1	1	4	3	1	1	1	+++-0+00-0000-0-0+	Hot paper	0
682	LAEMMLI UK, 1970, NATURE, V227, P680	1970	1270	1.0	0.0921291258614436	LAEMMLI UK	LAEMMLI	U	null	null	NATURE, V227, P680	NATURE	NATURE	227	680	null	682/682	1	41	1.0	30	8	8	8	8	0	0	0	0	0	00000000000000000000000000000000000000000	Constant performer	0
954	MILLER JH, 1972, EXPT MOL GENETICS	1972	443	0.8842315369261478	0.03213638012332245	MILLER JH	MILLER	J	null	null	EXPT MOL GENETICS	EXPT MOL GENETICS	EMG	null	null	null	954/954	1	36	0.9230769230769231	33	25	8	8	8	0	0	0	0	0	00000--0000000000000000000000000000000000	Constant performer	0
980	MARMUR J, 1961, JOURNAL OF MOLECULAR BIOLOGY, V3, P208	1961	138	1.0	0.01001088139281828	MARMUR J	MARMUR	J	null	null	JOURNAL OF MOLECULAR BIOLOGY, V3, P208	JOURNAL OF MOLECULAR BIOLOGY	JOMB	3	208	null	980/980	1	34	1.0	22	10	10	10	10	0	0	0	0	0	00000000000000000000000000000000000000000	Constant performer	0
1004	OFARRELL PH, 1975, JOURNAL OF BIOLOGICAL CHEMISTRY, V250, P4007	1975	64	0.14953271028037382	0.004642727602466449	OFARRELL PH	OFARRELL	P	null	null	JOURNAL OF BIOLOGICAL CHEMISTRY, V250, P4007	JOURNAL OF BIOLOGICAL CHEMISTRY	JOBC	250	4007	null	1004/1004	1	26	0.6842105263157895	7	1	0	0	0	6	1	0	0	0	000000-000+-0000000+0000++000000++000+000	Life cycle	0
1008	TOWBIN H, 1979, PROCEEDINGS OF THE NATIONAL ACADEMY OF SCIENCES OF THE UNITED STATES OF AMERICA, V76, P4350	1979	274	0.35263835263835264	0.019876677548059486	TOWBIN H	TOWBIN	H	null	null	PROCEEDINGS OF THE NATIONAL ACADEMY OF SCIENCES OF THE UNITED STATES OF AMERICA, V76, P4350	PROCEEDINGS OF THE NATIONAL ACADEMY OF SCIENCES OF THE UNITED STATES OF AMERICA	POTNAOSOTUSOA	76	4350	null	1008/1008	1	32	0.8421052631578947	26	14	9	5	5	5	5	5	3	3	0-00-000-00000++00+00000+0000-0+00-0-0-	Constant performer + Life cycle	0
1023	SCHWYN B, 1987, ANALYTICAL BIOCHEMISTRY, V160, P47	1987	55	0.09945750452079566	0.003989844033369605	SCHWYN B	SCHWYN	B	null	null	ANALYTICAL BIOCHEMISTRY, V160, P47	ANALYTICAL BIOCHEMISTRY	AB	160	47	null	1023/1023	1	27	0.8709677419354839	9	3	0	0	0	6	2	0	0	0	+0+0+0-0000+--00000000-+000000+	Constant performer + Hot paper + Life cycle	0
1148	BOLIVAR F, 1977, GENE, V2, P95	1977	79	0.1408199643493761	0.005730866884294523	BOLIVAR F	BOLIVAR	F	null	null	GENE, V2, P95	GENE	GENE	2	95	null	1148/1148	1	25	0.7142857142857143	13	6	1	1	1	9	6	1	1	1	0000+0++++++++0---0----0-000000000000++00	Life cycle	0
1152	VIEIRA J, 1982, GENE, V19, P259	1982	77	0.0903755868544601	0.005585781646717447	VIEIRA J	VIEIRA	J	null	null	GENE, V19, P259	GENE	GENE	19	259	null	1152/1152	1	26	0.7428571428571429	18	3	0	0	0	7	1	0	0	0	000+0-0-0-000000++00+000+00+000+0000	Life cycle	0
1163	YANISCHPERRON C, 1985, GENE, V33, P103	1985	283	0.5053571428571428	0.020529561117156328	YANISCHPERRON C	YANISCHPERRON	C	null	null	GENE, V33, P103	GENE	GENE	33	103	null	1163/1163	1	29	0.90625	28	21	17	5	5	4	4	4	1	1	00++0+000+00-0000000000000--00-00	Constant performer + Life cycle	0
1176	KADO CI, 1981, JOURNAL OF BACTERIOLOGY, V145, P1365	1981	72	1.0	0.005223068552774755	KADO CI	KADO	C	null	null	JOURNAL OF BACTERIOLOGY, V145, P1365	JOURNAL OF BACTERIOLOGY	JOB	145	1365	null	1176/1176	1	28	1.0	19	9	9	9	9	0	0	0	0	0	0000000000000000000000000000000000000		0
1325	BERINGER JE, 1974, JOURNAL OF GENERAL MICROBIOLOGY, V84, P188	1974	69	1.0	0.00500544069640914	BERINGER JE	BERINGER	J	null	null	JOURNAL OF GENERAL MICROBIOLOGY, V84, P188	JOURNAL OF GENERAL MICROBIOLOGY	JOGM	84	188	null	1325/1325	1	27	1.0	22	9	9	9	9	0	0	0	0	0	00000000000000000000000000000000000000000		0
1367	SIMON R, 1983, BIO-TECHNOLOGY, V1, P784	1983	220	0.3343465045592705	0.01595937613347842	SIMON R	SIMON	R	null	null	BIO-TECHNOLOGY, V1, P784	BIO-TECHNOLOGY	BIO-TECHNOLOGY	1	784	null	1367/1367	1	32	0.9411764705882353	27	25	9	2	2	8	8	4	1	1	0-0--0----0000+0000000++0++0+0000++		0
1386	MANIATIS T, 1982, MOL CLONING	1982	410	0.4812206572769953	0.02974247370330069	MANIATIS T	MANIATIS	T	null	null	MOL CLONING	MOL CLONING	MC	null	null	null	1386/1386	1	18	0.5142857142857142	13	12	8	1	1	8	8	7	1	1	000----++++++++0----------0----00000	Life cycle	0
1486	WOESE CR, 1987, MICROBIOLOGICAL REVIEWS, V51, P221	1987	144	0.2603978300180832	0.01044613710554951	WOESE CR	WOESE	C	null	null	MICROBIOLOGICAL REVIEWS, V51, P221	MICROBIOLOGICAL REVIEWS	MR	51	221	null	1486/1486	1	24	0.7741935483870968	15	8	4	3	3	6	6	4	3	3	0++++++00000-00--0-0----000-0--	Hot paper	0
1567	SANGER F, 1977, PROCEEDINGS OF THE NATIONAL ACADEMY OF SCIENCES OF THE UNITED STATES OF AMERICA, V74, P5463	1977	432	0.7700534759358288	0.03133841131664853	SANGER F	SANGER	F	null	null	PROCEEDINGS OF THE NATIONAL ACADEMY OF SCIENCES OF THE UNITED STATES OF AMERICA, V74, P5463	PROCEEDINGS OF THE NATIONAL ACADEMY OF SCIENCES OF THE UNITED STATES OF AMERICA	POTNAOSOTUSOA	74	5463	null	1567/1567	1	29	0.8285714285714286	26	25	7	7	7	3	3	0	0	0	000--------00-00+00+0+0000000000000000-0-	Life cycle	0
1576	HOPWOOD DA, 1985, GENETIC MANIPULATION	1985	144	0.2571428571428571	0.01044613710554951	HOPWOOD DA	HOPWOOD	D	null	null	GENETIC MANIPULATION	GENETIC MANIPULATION	GM	null	null	null	1576/1576	1	24	0.75	17	2	1	0	0	4	1	1	0	0	0000000+000+++000-0-0-----0-00000	Life cycle	0
1577	SAMBROOK J, 1989, MOL CLONING LABORATO	1989	357	0.20505456634118321	0.02589771490750816	SAMBROOK J	SAMBROOK	J	null	null	MOL CLONING LABORATO	MOL CLONING LABORATO	MCL	null	null	null	1577/1577	1	8	0.2857142857142857	7	6	1	1	1	6	6	1	1	1	0++++++--------------------00	Hot paper	0
1681	TSAI CM, 1982, ANALYTICAL BIOCHEMISTRY, V119, P115	1982	98	0.11502347417840375	0.0071091766412767505	TSAI CM	TSAI	C	null	null	ANALYTICAL BIOCHEMISTRY, V119, P115	ANALYTICAL BIOCHEMISTRY	AB	119	115	null	1681/1681	1	28	0.8	21	12	2	0	0	11	10	2	0	0	0++000---00000+000-+0+0+000++00+0+0+	Hot paper	0
1694	LUGTENBERG B, 1975, FEBS LETTERS, V58, P254	1975	79	0.18457943925233644	0.005730866884294523	LUGTENBERG B	LUGTENBERG	B	null	null	FEBS LETTERS, V58, P254	FEBS LETTERS	FL	58	254	null	1694/1694	1	25	0.6578947368421053	12	7	3	2	2	11	7	3	2	2	+++++++++00+-0-0000---0---000000000000+00	Hot paper	0
2111	Thompson JD, 1997, NUCLEIC ACIDS RESEARCH, V25, P4876	1997	139	0.24601769911504426	0.010083424011606818	Thompson JD	Thompson	J	null	null	NUCLEIC ACIDS RESEARCH, V25, P4876	NUCLEIC ACIDS RESEARCH	NAR	25	4876	null	2111/2111	1	20	1.0	8	3	0	0	0	4	2	0	0	0	0----0000+++++0000000	Sleeping beauty + Constant performer + Life cycle	0
2190	BIRNBOIM HC, 1979, NUCLEIC ACIDS RESEARCH, V7, P1513	1979	270	0.3474903474903475	0.01958650707290533	BIRNBOIM HC	BIRNBOIM	H	null	null	NUCLEIC ACIDS RESEARCH, V7, P1513	NUCLEIC ACIDS RESEARCH	NAR	7	1513	null	2190/2190	1	30	0.7894736842105263	27	16	7	1	1	7	7	6	1	1	00-0+0+0++0++00000-00+0-000-00----00-0-	Life cycle	0
2199	KIESER T, 2000, PRACTICAL STREPTOMYC	2000	62	0.2366412213740458	0.004497642364889373	KIESER T	KIESER	T	null	null	PRACTICAL STREPTOMYC	PRACTICAL STREPTOMYC	PS	null	null	null	2199/2199	1	15	0.8333333333333334	5	2	0	0	0	3	2	0	0	0	000+0-00+0+00+00--	Constant performer + Life cycle	0
2309	HANAHAN D, 1983, JOURNAL OF MOLECULAR BIOLOGY, V166, P557	1983	208	0.3161094224924012	0.015088864708015959	HANAHAN D	HANAHAN	D	null	null	JOURNAL OF MOLECULAR BIOLOGY, V166, P557	JOURNAL OF MOLECULAR BIOLOGY	JOMB	166	557	null	2309/2309	1	33	0.9705882352941176	29	19	7	4	4	8	8	4	2	2	0-0000000--000--0-++0+0+0++0000++00	Constant performer + Life cycle	0
2354	ALTSCHUL SF, 1990, JOURNAL OF MOLECULAR BIOLOGY, V215, P403	1990	316	0.6597077244258872	0.022923467537178093	ALTSCHUL SF	ALTSCHUL	S	null	null	JOURNAL OF MOLECULAR BIOLOGY, V215, P403	JOURNAL OF MOLECULAR BIOLOGY	JOMB	215	403	null	2354/2354	1	25	0.9615384615384616	25	22	5	5	5	3	3	1	1	1	00-0000+0000000-000-000++000	Constant performer + Life cycle	0
2363	DE MAN J. C., 1960, JOUR APPL BACT, V23, P130	1960	71	1.0	0.005150525933986217	DE MAN J. C.	DE	M	null	null	JOUR APPL BACT, V23, P130	JOUR APPL BACT	JAB	23	130	null	2363/2363	1	28	1.0	21	11	11	11	11	0	0	0	0	0	00000000000000000000000000000000000000000		0
2414	SAMBROOK J, 1989, MOL CLONING LAB MANU	1989	1330	0.7639287765651924	0.0964816829887559	SAMBROOK J	SAMBROOK	J	null	null	MOL CLONING LAB MANU	MOL CLONING LAB MANU	MCLM	null	null	null	2414/2414	1	23	0.8214285714285714	22	22	4	4	4	14	14	4	4	4	00-----0++++++++++0++00++0000	Life cycle	0
2421	Cole ST, 1998, NATURE, V393, P537	1998	76	0.5891472868217055	0.005513239027928908	Cole ST	Cole	S	null	null	NATURE, V393, P537	NATURE	NATURE	393	537	null	2421/2421	1	15	0.8333333333333334	9	7	5	5	5	1	1	1	1	1	-00000+0-000000000-0		0
2437	SOUTHERN EM, 1975, JOURNAL OF MOLECULAR BIOLOGY, V98, P503	1975	197	0.4602803738317757	0.014290895901342039	SOUTHERN EM	SOUTHERN	E	null	null	JOURNAL OF MOLECULAR BIOLOGY, V98, P503	JOURNAL OF MOLECULAR BIOLOGY	JOMB	98	503	null	2437/2437	1	29	0.7631578947368421	27	17	11	7	7	3	3	2	2	2	0---000--0000++00+000000-00000-0000000000	Sleeping beauty + Life cycle	0
2451	THOMPSON JD, 1994, NUCLEIC ACIDS RESEARCH, V22, P4673	1994	285	0.8431952662721893	0.020674646354733407	THOMPSON JD	THOMPSON	J	null	null	NUCLEIC ACIDS RESEARCH, V22, P4673	NUCLEIC ACIDS RESEARCH	NAR	22	4673	null	2451/2451	1	22	0.9565217391304348	19	14	6	6	6	0	0	0	0	0	000000000000000000000000	Constant performer	0
2551	JUKES T H, 1969, MUNRO H. N. (EDITED BY). MAMMALIAN PROTEIN METABOLISM. VOL. III. XVII + 571P. ILLUS. ACADEMIC PRESS, P21	1969	51	0.3984375	0.0036996735582154514	JUKES T H	JUKES	T	null	null	MUNRO H. N. (EDITED BY). MAMMALIAN PROTEIN METABOLISM. VOL. III. XVII + 571P. ILLUS. ACADEMIC PRESS, P21	MUNRO H. N. (EDITED BY). MAMMALIAN PROTEIN METABOLISM. VOL. III. XVII + 571P. ILLUS. ACADEMIC PRESS	MHN(BMPMVIX+5IAP	null	21	null	2551/2551	1	20	0.6666666666666666	13	7	3	3	3	7	6	3	3	3	0000000-0-----00++000+0000+00++0+000+0000	Life cycle	0
2560	WEISBURG WG, 1991, JOURNAL OF BACTERIOLOGY, V173, P697	1991	65	0.32663316582914576	0.004715270221254987	WEISBURG WG	WEISBURG	W	null	null	JOURNAL OF BACTERIOLOGY, V173, P697	JOURNAL OF BACTERIOLOGY	JOB	173	697	null	2560/2560	1	23	0.8846153846153846	12	9	4	4	4	6	5	4	4	4	00000-0--0+00+00000-00+0+++	Constant performer	0
2711	FLEISCHMANN RD, 1995, SCIENCE, V269, P496	1995	53	0.20948616600790515	0.003844758795792528	FLEISCHMANN RD	FLEISCHMANN	R	null	null	SCIENCE, V269, P496	SCIENCE	SCIENCE	269	496	null	2711/2711	1	14	0.6086956521739131	7	6	5	3	3	6	6	5	3	3	0+++++0+----00--000-000	Hot paper	0
2729	LANE DJ, 1991, NUCL ACID TECHNIQUES, P115	1991	66	0.3316582914572864	0.004787812840043526	LANE DJ	LANE	D	null	null	NUCL ACID TECHNIQUES, P115	NUCL ACID TECHNIQUES	NAT	null	115	null	2729/2729	1	23	0.8846153846153846	15	5	3	3	3	7	4	2	2	2	0+0-0-00000++0++0+0+0000000	Constant performer + Life cycle	0
2731	WHITE TJ, 1990, PCR PROTOCOLS GUIDE, P315, DOI PCR PROTOCOLS GUIDE	1990	102	0.21294363256784968	0.007399347116430903	WHITE TJ	WHITE	T	null	null	PCR PROTOCOLS GUIDE, P315, DOI PCR PROTOCOLS GUIDE	PCR PROTOCOLS GUIDE	PPG	null	315	null	2731/2731	1	20	0.7692307692307693	12	0	0	0	0	4	0	0	0	0	00-0----0000000++0++000--0--	Life cycle	0
2815	FELSENSTEIN J, 1985, EVOLUTION, V39, P783	1985	73	0.13035714285714287	0.0052956111715632935	FELSENSTEIN J	FELSENSTEIN	J	null	null	EVOLUTION, V39, P783	EVOLUTION	EVOLUTION	39	783	null	2815/2815	1	20	0.625	8	5	5	2	2	7	5	5	2	2	000-------0-000-000+++++++++00++0		0
2818	SAITOU N, 1987, MOLECULAR BIOLOGY AND EVOLUTION, V4, P406	1987	212	0.3833634719710669	0.015379035183170112	SAITOU N	SAITOU	N	null	null	MOLECULAR BIOLOGY AND EVOLUTION, V4, P406	MOLECULAR BIOLOGY AND EVOLUTION	MBAE	4	406	null	2818/2818	1	26	0.8387096774193549	22	20	13	5	5	12	12	9	3	3	0------00-0-000++00+++++++++0+0	Sleeping beauty + Life cycle	0
3077	Kumar S, 2004, BRIEFINGS IN BIOINFORMATICS, V5, P150	2004	51	1.0	0.0036996735582154514	Kumar S	Kumar	S	null	null	BRIEFINGS IN BIOINFORMATICS, V5, P150	BRIEFINGS IN BIOINFORMATICS	BIB	5	150	null	3077/3077	1	10	1.0	8	4	4	4	4	0	0	0	0	0	00000000000000		0
3147	Page RDM, 1996, COMPUTER APPLICATIONS IN THE BIOSCIENCES, V12, P357	1996	51	1.0	0.0036996735582154514	Page RDM	Page	R	null	null	COMPUTER APPLICATIONS IN THE BIOSCIENCES, V12, P357	COMPUTER APPLICATIONS IN THE BIOSCIENCES	CAITB	12	357	null	3147/3147	1	13	1.0	11	4	4	4	4	0	0	0	0	0	0000000000000000000000		0
3398	KOVACH ME, 1995, GENE, V166, P175	1995	78	0.308300395256917	0.0056583242655059846	KOVACH ME	KOVACH	M	null	null	GENE, V166, P175	GENE	GENE	166	175	null	3398/3398	1	19	0.8260869565217391	13	8	5	2	2	4	3	3	1	1	0----000000+000++00000+	Sleeping beauty + Constant performer + Life cycle	0
3580	DOWER WJ, 1988, NUCLEIC ACIDS RESEARCH, V16, P6127	1988	56	0.4375	0.004062386652158143	DOWER WJ	DOWER	W	null	null	NUCLEIC ACIDS RESEARCH, V16, P6127	NUCLEIC ACIDS RESEARCH	NAR	16	6127	null	3580/3580	1	20	0.7692307692307693	9	5	2	2	2	4	3	1	1	1	0+++0-0+0000-000-000-000000000	Hot paper	0
3581	ANDERSON DG, 1983, APPLIED AND ENVIRONMENTAL MICROBIOLOGY, V46, P549	1983	53	0.08054711246200608	0.003844758795792528	ANDERSON DG	ANDERSON	D	null	null	APPLIED AND ENVIRONMENTAL MICROBIOLOGY, V46, P549	APPLIED AND ENVIRONMENTAL MICROBIOLOGY	AAEM	46	549	null	3581/3581	1	23	0.6764705882352942	5	1	0	0	0	4	1	0	0	0	0+0+000++++000+0000000--0-000000000	Life cycle	0
3811	KYTE J, 1982, JOURNAL OF MOLECULAR BIOLOGY, V157, P105	1982	78	0.09154929577464789	0.0056583242655059846	KYTE J	KYTE	J	null	null	JOURNAL OF MOLECULAR BIOLOGY, V157, P105	JOURNAL OF MOLECULAR BIOLOGY	JOMB	157	105	null	3811/3811	1	27	0.7714285714285715	17	5	3	1	1	9	5	3	1	1	000--0----0-000+00++00+00+++0+0000+0	Life cycle	0
4187	Tamura K, 2007, MOLECULAR BIOLOGY AND EVOLUTION, V24, P1596, DOI 10.1093/molbev/msm092	2007	60	1.0	0.004352557127312296	Tamura K	Tamura	K	null	null	MOLECULAR BIOLOGY AND EVOLUTION, V24, P1596, DOI 10.1093/molbev/msm092	MOLECULAR BIOLOGY AND EVOLUTION	MBAE	24	1596	10.1093/MOLBEV/MSM092	4187/4187	1	9	1.0	7	2	2	2	2	0	0	0	0	0	00000000000	Constant performer	0
4193	AMANN RI, 1995, MICROBIOLOGICAL REVIEWS, V59, P143	1995	68	0.26877470355731226	0.0049328980776206025	AMANN RI	AMANN	R	null	null	MICROBIOLOGICAL REVIEWS, V59, P143	MICROBIOLOGICAL REVIEWS	MR	59	143	null	4193/4193	1	19	0.8260869565217391	8	4	2	1	1	4	3	1	1	1	+0000000+++000000--0000	Constant performer + Life cycle	0
4337	DEVEREUX J, 1984, NUCLEIC ACIDS RESEARCH, V12, P387	1984	120	1.0	0.008705114254624592	DEVEREUX J	DEVEREUX	J	null	null	NUCLEIC ACIDS RESEARCH, V12, P387	NUCLEIC ACIDS RESEARCH	NAR	12	387	null	4337/4337	1	18	1.0	13	9	9	9	9	0	0	0	0	0	0000000000000000000000000000000000		0
4413	RIPPKA R, 1979, JOURNAL OF GENERAL MICROBIOLOGY, V111, P1	1979	91	0.11711711711711711	0.006601378309756982	RIPPKA R	RIPPKA	R	null	null	JOURNAL OF GENERAL MICROBIOLOGY, V111, P1	JOURNAL OF GENERAL MICROBIOLOGY	JOGM	111	1	null	4413/4413	1	31	0.8157894736842105	12	7	4	1	1	7	7	4	1	1	0++00000--0-000-000+0-00-0+0-+00+00++0+	Hot paper	0
4526	DUBOIS M, 1956, ANALYTICAL CHEMISTRY, V28, P350	1956	100	1.0	0.007254261878853826	DUBOIS M	DUBOIS	M	null	null	ANALYTICAL CHEMISTRY, V28, P350	ANALYTICAL CHEMISTRY	AC	28	350	null	4526/4526	1	35	1.0	24	10	10	10	10	0	0	0	0	0	00000000000000000000000000000000000000000	Constant performer	0
4621	DAVIS BJ, 1964, ANNALS OF THE NEW YORK ACADEMY OF SCIENCES, V121, P404	1964	71	1.0	0.005150525933986217	DAVIS BJ	DAVIS	B	null	null	ANNALS OF THE NEW YORK ACADEMY OF SCIENCES, V121, P404	ANNALS OF THE NEW YORK ACADEMY OF SCIENCES	AOTNYAOS	121	404	null	4621/4621	1	24	1.0	16	9	9	9	9	0	0	0	0	0	00000000000000000000000000000000000000000		0
5371	BROSIUS J, 1978, PROCEEDINGS OF THE NATIONAL ACADEMY OF SCIENCES OF THE UNITED STATES OF AMERICA, V75, P4801	1978	50	0.4065040650406504	0.003627130939426913	BROSIUS J	BROSIUS	J	null	null	PROCEEDINGS OF THE NATIONAL ACADEMY OF SCIENCES OF THE UNITED STATES OF AMERICA, V75, P4801	PROCEEDINGS OF THE NATIONAL ACADEMY OF SCIENCES OF THE UNITED STATES OF AMERICA	POTNAOSOTUSOA	75	4801	null	5371/5371	1	18	0.5806451612903226	10	5	3	3	3	4	2	2	2	2	0000000--0-00+++000000++0000000000-00000	Life cycle	0
5571	BLIGH EG, 1959, CANADIAN JOURNAL OF BIOCHEMISTRY AND PHYSIOLOGY, V37, P911	1959	77	0.5384615384615384	0.005585781646717447	BLIGH EG	BLIGH	E	null	null	CANADIAN JOURNAL OF BIOCHEMISTRY AND PHYSIOLOGY, V37, P911	CANADIAN JOURNAL OF BIOCHEMISTRY AND PHYSIOLOGY	CJOBAP	37	911	null	5571/5571	1	35	0.9210526315789473	20	13	9	9	9	3	3	3	3	3	00000+0+0000000+000-0-0000000000000000-00	Constant performer + Life cycle	0
5617	MANIATIS T, 1982, MOL CLONING LAB MANU	1982	68	0.07981220657276995	0.0049328980776206025	MANIATIS T	MANIATIS	T	null	null	MOL CLONING LAB MANU	MOL CLONING LAB MANU	MCLM	null	null	null	5617/5617	1	14	0.4	12	12	4	3	3	12	12	4	3	3	000-------------+++0+++0++00+++0+000	Life cycle	0
5748	Altschul SF, 1997, NUCLEIC ACIDS RESEARCH, V25, P3389	1997	346	0.6123893805309735	0.02509974610083424	Altschul SF	Altschul	S	null	null	NUCLEIC ACIDS RESEARCH, V25, P3389	NUCLEIC ACIDS RESEARCH	NAR	25	3389	null	5748/5748	1	20	1.0	18	16	6	6	6	1	1	0	0	0	000+000000--000000000	Constant performer	0
5940	TERZAGHI BE, 1975, APPLIED MICROBIOLOGY, V29, P807	1975	88	0.205607476635514	0.0063837504533913675	TERZAGHI BE	TERZAGHI	B	null	null	APPLIED MICROBIOLOGY, V29, P807	APPLIED MICROBIOLOGY	AM	29	807	null	5940/5940	1	31	0.8157894736842105	18	5	2	0	0	8	5	2	0	0	000000--00--0-0000000+0++++0+0+000+0+0000	Life cycle	0
6128	Datsenko KA, 2000, PROCEEDINGS OF THE NATIONAL ACADEMY OF SCIENCES OF THE UNITED STATES OF AMERICA, V97, P6640	2000	139	0.5305343511450382	0.010083424011606818	Datsenko KA	Datsenko	K	null	null	PROCEEDINGS OF THE NATIONAL ACADEMY OF SCIENCES OF THE UNITED STATES OF AMERICA, V97, P6640	PROCEEDINGS OF THE NATIONAL ACADEMY OF SCIENCES OF THE UNITED STATES OF AMERICA	POTNAOSOTUSOA	97	6640	null	6128/6128	1	17	0.9444444444444444	15	11	4	4	4	2	2	0	0	0	00-000000000000++0	Constant performer	0
6156	Tamura K, 2011, MOLECULAR BIOLOGY AND EVOLUTION, V28, P2731, DOI 10.1093/molbev/msr121	2011	53	1.0	0.003844758795792528	Tamura K	Tamura	K	null	null	MOLECULAR BIOLOGY AND EVOLUTION, V28, P2731, DOI 10.1093/molbev/msr121	MOLECULAR BIOLOGY AND EVOLUTION	MBAE	28	2731	10.1093/MOLBEV/MSR121	6156/6156	1	6	1.0	4	2	2	2	2	0	0	0	0	0	0000000	Constant performer	0
7017	HITCHCOCK PJ, 1983, JOURNAL OF BACTERIOLOGY, V154, P269	1983	59	0.08966565349544073	0.004280014508523757	HITCHCOCK PJ	HITCHCOCK	P	null	null	JOURNAL OF BACTERIOLOGY, V154, P269	JOURNAL OF BACTERIOLOGY	JOB	154	269	null	7017/7017	1	25	0.7352941176470589	8	2	1	0	0	5	2	1	0	0	00++++0-+0000000-0-0+00--0-00000000	Life cycle	0
7366	SCHAGGER H, 1987, ANALYTICAL BIOCHEMISTRY, V166, P368	1987	59	0.10669077757685352	0.004280014508523757	SCHAGGER H	SCHAGGER	H	null	null	ANALYTICAL BIOCHEMISTRY, V166, P368	ANALYTICAL BIOCHEMISTRY	AB	166	368	null	7366/7366	1	21	0.6774193548387096	9	0	0	0	0	5	0	0	0	0	0---0000-+0++0+-000000000000+00	Sleeping beauty + Life cycle	0
7538	WESTPHAL O., 1965, METHOD CARBOHYD CHEM, V5, P83	1965	60	1.0	0.004352557127312296	WESTPHAL O.	WESTPHAL	O	null	null	METHOD CARBOHYD CHEM, V5, P83	METHOD CARBOHYD CHEM	MCC	5	83	null	7538/7538	1	24	1.0	17	9	9	9	9	0	0	0	0	0	00000000000000000000000000000000000000000		0
8262	Nataro JP, 1998, CLINICAL MICROBIOLOGY REVIEWS, V11, P142	1998	53	0.4108527131782946	0.003844758795792528	Nataro JP	Nataro	J	null	null	CLINICAL MICROBIOLOGY REVIEWS, V11, P142	CLINICAL MICROBIOLOGY REVIEWS	CMR	11	142	null	8262/8262	1	16	0.8888888888888888	8	6	3	3	3	3	2	2	2	2	+00000-0+000000000+0	Life cycle	0
8331	SCHAFER A, 1994, GENE, V145, P69	1994	53	0.15680473372781065	0.003844758795792528	SCHAFER A	SCHAFER	A	null	null	GENE, V145, P69	GENE	GENE	145	69	null	8331/8331	1	20	0.8695652173913043	2	1	0	0	0	2	1	0	0	0	0+00---0---00000+0++0+0+		0
8669	MILLER JH, 1992, SHORT COURSE BACTERI	1992	57	1.0	0.004134929270946681	MILLER JH	MILLER	J	null	null	SHORT COURSE BACTERI	SHORT COURSE BACTERI	SCB	null	null	null	8669/8669	1	18	1.0	13	6	6	6	6	0	0	0	0	0	00000000000000000000000000		0
8759	PEARSON WR, 1988, PROCEEDINGS OF THE NATIONAL ACADEMY OF SCIENCES OF THE UNITED STATES OF AMERICA, V85, P2444	1988	72	0.5625	0.005223068552774755	PEARSON WR	PEARSON	W	null	null	PROCEEDINGS OF THE NATIONAL ACADEMY OF SCIENCES OF THE UNITED STATES OF AMERICA, V85, P2444	PROCEEDINGS OF THE NATIONAL ACADEMY OF SCIENCES OF THE UNITED STATES OF AMERICA	POTNAOSOTUSOA	85	2444	null	8759/8759	1	21	0.8076923076923077	14	8	6	6	6	4	2	2	2	2	0---0+0-0000+000+000+000000000	Sleeping beauty + Life cycle	0
8799	SAMBROOK J, 2001, MOL CLONING LAB MANU, P58964	2001	203	0.7435897435897436	0.014726151614073268	SAMBROOK J	SAMBROOK	J	null	null	MOL CLONING LAB MANU, P58964	MOL CLONING LAB MANU	MCLM	null	58964	null	8799/8799	1	14	0.8235294117647058	14	10	2	2	2	2	2	1	1	1	000++00000000----		0
9955	STANIER RY, 1971, BACTERIOLOGICAL REVIEWS, V35, P171	1971	54	1.0	0.003917301414581066	STANIER RY	STANIER	R	null	null	BACTERIOLOGICAL REVIEWS, V35, P171	BACTERIOLOGICAL REVIEWS	BR	35	171	null	9955/9955	1	27	1.0	20	9	9	9	9	0	0	0	0	0	00000000000000000000000000000000000000000		0
10039	MANIATIS T, 1982, MOL CLONING LABORATO	1982	121	0.142018779342723	0.00877765687341313	MANIATIS T	MANIATIS	T	null	null	MOL CLONING LABORATO	MOL CLONING LABORATO	MCL	null	null	null	10039/10039	1	6	0.17142857142857143	6	4	3	1	1	5	4	3	1	1	00+++++0---------------0-00000000000	Life cycle	0
10271	SCHLEIFE.KH, 1972, BACTERIOLOGICAL REVIEWS, V36, P407	1972	58	0.1157684630738523	0.0042074718897352195	SCHLEIFE.KH	SCHLEIFE.KH		null	null	BACTERIOLOGICAL REVIEWS, V36, P407	BACTERIOLOGICAL REVIEWS	BR	36	407	null	10271/10271	1	30	0.7692307692307693	4	2	0	0	0	4	2	0	0	0	0+00++++0-0000-+-+0---00-00+0+00000++00+0	Life cycle	0
10679	CHANG ACY, 1978, JOURNAL OF BACTERIOLOGY, V134, P1141	1978	73	0.5934959349593496	0.0052956111715632935	CHANG ACY	CHANG	A	null	null	JOURNAL OF BACTERIOLOGY, V134, P1141	JOURNAL OF BACTERIOLOGY	JOB	134	1141	null	10679/10679	1	29	0.9354838709677419	20	14	9	9	9	3	3	2	2	2	0000000++0+00---000000--0000000000000000	Life cycle	0
10765	GASSON MJ, 1983, JOURNAL OF BACTERIOLOGY, V154, P1	1983	64	0.0972644376899696	0.004642727602466449	GASSON MJ	GASSON	M	null	null	JOURNAL OF BACTERIOLOGY, V154, P1	JOURNAL OF BACTERIOLOGY	JOB	154	1	null	10765/10765	1	26	0.7647058823529411	8	2	0	0	0	6	2	0	0	0	0+++00+0-0000+000+0-0+000--00-00000	Hot paper	0
11134	KIMURA M, 1980, JOURNAL OF MOLECULAR EVOLUTION, V16, P111	1980	56	1.0	0.004062386652158143	KIMURA M	KIMURA	M	null	null	JOURNAL OF MOLECULAR EVOLUTION, V16, P111	JOURNAL OF MOLECULAR EVOLUTION	JOME	16	111	null	11134/11134	1	21	1.0	14	7	7	7	7	0	0	0	0	0	00000000000000000000000000000000000000		0
11157	FIGURSKI DH, 1979, PROCEEDINGS OF THE NATIONAL ACADEMY OF SCIENCES OF THE UNITED STATES OF AMERICA, V76, P1648	1979	73	0.09395109395109395	0.0052956111715632935	FIGURSKI DH	FIGURSKI	D	null	null	PROCEEDINGS OF THE NATIONAL ACADEMY OF SCIENCES OF THE UNITED STATES OF AMERICA, V76, P1648	PROCEEDINGS OF THE NATIONAL ACADEMY OF SCIENCES OF THE UNITED STATES OF AMERICA	POTNAOSOTUSOA	76	1648	null	11157/11157	1	31	0.8157894736842105	13	4	0	0	0	10	4	0	0	0	0000-0--00--00-000000+++00+++++00++00++		0
12668	FEINBERG AP, 1983, ANALYTICAL BIOCHEMISTRY, V132, P6	1983	54	0.08206686930091185	0.003917301414581066	FEINBERG AP	FEINBERG	A	null	null	ANALYTICAL BIOCHEMISTRY, V132, P6	ANALYTICAL BIOCHEMISTRY	AB	132	6	null	12668/12668	1	17	0.5	7	1	1	0	0	5	1	1	0	0	000000++0++++00+00--0-------0000000	Life cycle	0
12735	BOYER HW, 1969, JOURNAL OF MOLECULAR BIOLOGY, V41, P459	1969	77	0.6015625	0.005585781646717447	BOYER HW	BOYER	H	null	null	JOURNAL OF MOLECULAR BIOLOGY, V41, P459	JOURNAL OF MOLECULAR BIOLOGY	JOMB	41	459	null	12735/12735	1	24	0.8	17	11	3	3	3	5	5	1	1	1	000000000+++++00--00000000000--0-000-0000	Life cycle	0
13837	FELSENSTEIN J, 1989, CLADISTICS, V5, P164, DOI CLADISTICS	1989	54	0.031016657093624354	0.003917301414581066	FELSENSTEIN J	FELSENSTEIN	J	null	null	CLADISTICS, V5, P164, DOI CLADISTICS	CLADISTICS	CLADISTICS	5	164	null	13837/13837	1	18	0.6428571428571429	12	0	0	0	0	6	0	0	0	0	00000000000-0-0++0++-+000+000	Life cycle	0
15776	SMITH PK, 1985, ANALYTICAL BIOCHEMISTRY, V150, P76	1985	60	0.10714285714285714	0.004352557127312296	SMITH PK	SMITH	P	null	null	ANALYTICAL BIOCHEMISTRY, V150, P76	ANALYTICAL BIOCHEMISTRY	AB	150	76	null	15776/15776	1	24	0.75	3	0	0	0	0	2	0	0	0	0	000-0000+-+000-0000+0+++00-00000+	Life cycle	0
15825	THAUER RK, 1977, BACTERIOLOGICAL REVIEWS, V41, P100	1977	50	0.08912655971479501	0.003627130939426913	THAUER RK	THAUER	R	null	null	BACTERIOLOGICAL REVIEWS, V41, P100	BACTERIOLOGICAL REVIEWS	BR	41	100	null	15825/15825	1	24	0.6857142857142857	7	3	1	1	1	5	3	1	1	1	000++++00++0000000--000-00-00000000000+0+		0
16175	MILLER GL, 1959, ANALYTICAL CHEMISTRY, V31, P426	1959	66	0.46153846153846156	0.004787812840043526	MILLER GL	MILLER	G	null	null	ANALYTICAL CHEMISTRY, V31, P426	ANALYTICAL CHEMISTRY	AC	31	426	null	16175/16175	1	31	0.8157894736842105	12	6	4	4	4	3	3	3	3	3	00000-0-0000000-000+0+0000000000000000+00	Life cycle	0
16693	AUSUBEL FM, 1987, CURRENT PROTOCOLS MO	1987	83	0.15009041591320071	0.0060210373594486765	AUSUBEL FM	AUSUBEL	F	null	null	CURRENT PROTOCOLS MO	CURRENT PROTOCOLS MO	CPM	null	null	null	16693/16693	1	23	0.7419354838709677	10	4	0	0	0	6	4	0	0	0	0-0000-00+0+++0+0++0---00-000-0	Life cycle	0
16779	Livak KJ, 2001, METHODS, V25, P402, DOI 10.1006/meth.2001.1262	2001	70	0.2564102564102564	0.005077983315197679	Livak KJ	Livak	K	null	null	METHODS, V25, P402, DOI 10.1006/meth.2001.1262	METHODS	METHODS	25	402	10.1006/METH.2001.1262	16779/16779	1	13	0.7647058823529411	3	2	1	1	1	3	2	1	1	1	0-----0000+00++++	Sleeping beauty	0
18411	SAITO H, 1963, BIOCHIMICA ET BIOPHYSICA ACTA, V72, P619	1963	52	1.0	0.0037722161770039897	SAITO H	SAITO	H	null	null	BIOCHIMICA ET BIOPHYSICA ACTA, V72, P619	BIOCHIMICA ET BIOPHYSICA ACTA	BEBA	72	619	null	18411/18411	1	24	1.0	20	8	8	8	8	0	0	0	0	0	00000000000000000000000000000000000000000		0
19515	ANDERSON AJ, 1990, MICROBIOLOGICAL REVIEWS, V54, P450	1990	61	0.12734864300626306	0.004425099746100834	ANDERSON AJ	ANDERSON	A	null	null	MICROBIOLOGICAL REVIEWS, V54, P450	MICROBIOLOGICAL REVIEWS	MR	54	450	null	19515/19515	1	19	0.7307692307692307	5	2	1	1	1	3	2	1	1	1	00+00++-+-0000-0-0---0000000	Life cycle	0
20417	unknown, 1991, METHOD ENZYMOL	1991	68	0.3417085427135678	0.0049328980776206025	unknown	unknown		null	null	METHOD ENZYMOL	METHOD ENZYMOL	ME	null	null	null	20417/20417	1	16	0.6153846153846154	10	5	3	3	3	4	4	3	3	3	000+0+0++00-----00-00000-0-	Life cycle	0
21929	HALL TA, 1999, NUCL ACIDS S SER, V41, P95, DOI NUCL ACIDS S SER	1999	55	1.0	0.003989844033369605	HALL TA	HALL	T	null	null	NUCL ACIDS S SER, V41, P95, DOI NUCL ACIDS S SER	NUCL ACIDS S SER	NASS	41	95	null	21929/21929	1	17	1.0	12	6	6	6	6	0	0	0	0	0	0000000000000000000	Constant performer	0
27576	BALCH WE, 1979, MICROBIOLOGICAL REVIEWS, V43, P260	1979	69	0.0888030888030888	0.00500544069640914	BALCH WE	BALCH	W	null	null	MICROBIOLOGICAL REVIEWS, V43, P260	MICROBIOLOGICAL REVIEWS	MR	43	260	null	27576/27576	1	27	0.7105263157894737	4	1	0	0	0	4	1	0	0	0	00+++00+0000000-0000--000000000000000+0	Life cycle	0
44012	GUZMAN LM, 1995, JOURNAL OF BACTERIOLOGY, V177, P4121	1995	54	0.2134387351778656	0.003917301414581066	GUZMAN LM	GUZMAN	L	null	null	JOURNAL OF BACTERIOLOGY, V177, P4121	JOURNAL OF BACTERIOLOGY	JOB	177	4121	null	44012/44012	1	16	0.6956521739130435	8	3	1	0	0	5	2	1	0	0	0---0--00000+00+0++0+00	Sleeping beauty + Life cycle	0
