# Supplementary material for: Influential cited references in FEMS Microbiology Letters: lessons from Reference Publication Year Spectroscopy (RPYS)
Source: FEMS Microbiol Lett. 2019 Jun 24;366(12):fnz139. doi: 10.1093/femsle/fnz139 (PMC6622446; doi:10.1093/femsle/fnz139)
Supplement: fnz139_Supplemental_File [file fnz139_supplemental_file.zip › rpys_min_CR_50_GRAPH.csv]

Year	NCR	Median-5	AVG
1951	872	872	872
1952	0	0
1953	0	0
1954	0	0
1955	0	0
1956	100	100	100
1957	0	0
1958	0	-71
1959	143	72	71.5
1960	71	0	71
1961	138	67	138
1962	0	-71
1963	52	-8	52
1964	71	19	71
1965	60	8	60
1966	0	0
1967	0	0
1968	0	0
1969	128	74	64
1970	1270	1142	1270
1971	54	-74	54
1972	501	432	250.5
1973	0	-69
1974	69	-359	69
1975	428	0	107
1976	802	374	802
1977	561	0	187
1978	123	-438	61.5
1979	777	654	155.4
1980	56	-67	56
1981	72	-586	72
1982	852	732	142
1983	658	98	109.667
1984	120	-440	120
1985	560	7	140
1986	0	-128
1987	553	0	110.6
1988	128	-351	64
1989	1741	1262	580.333
1990	479	280	159.667
1991	199	0	66.333
1992	57	-142	57
1993	0	-199
1994	338	281	169
1995	253	0	63.25
1996	51	-202	51
1997	565	436	188.333
1998	129	0	64.5
1999	55	-207	55
2000	262	133	87.333
2001	273	218	136.5
2002	0	-51
2003	0	0
2004	51	51	51
2005	0	0
2006	0	0
2007	60	60	60
2008	0	0
2009	0	0
2010	0	0
2011	53	53	53
