# Supplementary material for: Influential cited references in FEMS Microbiology Letters: lessons from Reference Publication Year Spectroscopy (RPYS)
Source: FEMS Microbiol Lett. 2019 Jun 24;366(12):fnz139. doi: 10.1093/femsle/fnz139 (PMC6622446; doi:10.1093/femsle/fnz139)
Supplement: fnz139_Supplemental_File [file fnz139_supplemental_file.zip › rpys_min_CR_5_CR.csv]

ID	CR	RPY	N_CR	PERC_YR	PERC_ALL	AU	AU_L	AU_F	AU_A	TI	J	J_N	J_S	VOL	PAG	DOI	CID2	CID_S	N_PYEARS	PERC_PYEARS	N_TOP50	N_TOP25	N_TOP10	N_TOP1	N_TOP0_1	N_TOP50+	N_TOP25+	N_TOP10+	N_TOP1+	N_TOP0_1+	SEQUENCE	TYPE	SEARCH_SCORE
2	Blattner FR, 1997, SCIENCE, V277, P1453	1997	80	0.029806259314456036	9.436855639700851E-4	Blattner FR	Blattner	F	null	null	SCIENCE, V277, P1453	SCIENCE	SCIENCE	277	1453	null	2/2	1	19	0.9047619047619048	19	19	14	6	0	3	3	3	3	0	00+0+0000-00000-000+0	Constant performer + Life cycle	0
26	Gill SR, 2006, SCIENCE, V312, P1355, DOI 10.1126/science.1124234	2006	5	0.010822510822510822	5.898034774813032E-5	Gill SR	Gill	S	null	null	SCIENCE, V312, P1355, DOI 10.1126/science.1124234	SCIENCE	SCIENCE	312	1355	10.1126/SCIENCE.1124234	26/26	1	5	0.4166666666666667	4	0	0	0	0	2	0	0	0	0	0000000+000+	Life cycle	0
32	Lund T, 2000, MOLECULAR MICROBIOLOGY, V38, P254	2000	17	0.007720254314259764	2.005331823436431E-4	Lund T	Lund	T	null	null	MOLECULAR MICROBIOLOGY, V38, P254	MOLECULAR MICROBIOLOGY	MM	38	254	null	32/32	1	9	0.5	9	8	4	0	0	3	3	3	0	0	00+00++---00000000	Life cycle	0
35	Kramer J. M., 1989, Foodborne bacterial pathogens., P21	1989	14	0.003367813326918451	1.6514497369476492E-4	Kramer J. M.	Kramer	J	null	null	Foodborne bacterial pathogens., P21	Foodborne bacterial pathogens.	Fbp	null	21	null	35/35	1	10	0.3448275862068966	10	8	7	0	0	7	7	7	0	0	0000000++000000++00000+00+00+	Life cycle	0
37	Lund T, 1996, FEMS MICROBIOLOGY LETTERS, V141, P151	1996	18	0.007367990176013099	2.1232925189326916E-4	Lund T	Lund	T	null	null	FEMS MICROBIOLOGY LETTERS, V141, P151	FEMS MICROBIOLOGY LETTERS	FML	141	151	null	37/37	1	14	0.6363636363636364	14	7	4	0	0	4	4	3	0	0	+00000+0000000000000++		0
39	GRANUM PE, 1993, INTERNATIONAL JOURNAL OF FOOD MICROBIOLOGY, V17, P269	1993	9	0.003931847968545216	1.0616462594663458E-4	GRANUM PE	GRANUM	P	null	null	INTERNATIONAL JOURNAL OF FOOD MICROBIOLOGY, V17, P269	INTERNATIONAL JOURNAL OF FOOD MICROBIOLOGY	IJOFM	17	269	null	39/39	1	9	0.36	9	3	1	0	0	4	3	1	0	0	+000000000000+0000+00000+	Life cycle	0
107	CLINE JD, 1969, LIMNOLOGY AND OCEANOGRAPHY, V14, P454	1969	11	0.019097222222222224	1.2975676504588672E-4	CLINE JD	CLINE	J	null	null	LIMNOLOGY AND OCEANOGRAPHY, V14, P454	LIMNOLOGY AND OCEANOGRAPHY	LAO	14	454	null	107/107	1	10	0.25	10	6	3	0	0	8	6	3	0	0	0000000+000000000+00+0++00000+0000+00000+	Life cycle	0
121	Kelly DP, 2000, INTERNATIONAL JOURNAL OF SYSTEMATIC AND EVOLUTIONARY MICROBIOLOGY, V50, P511	2000	6	0.0027247956403269754	7.077641729775638E-5	Kelly DP	Kelly	D	null	null	INTERNATIONAL JOURNAL OF SYSTEMATIC AND EVOLUTIONARY MICROBIOLOGY, V50, P511	INTERNATIONAL JOURNAL OF SYSTEMATIC AND EVOLUTIONARY MICROBIOLOGY	IJOSAEM	50	511	null	121/121	1	5	0.2777777777777778	5	4	0	0	0	4	4	0	0	0	0000000+00000++00+	Life cycle	0
128	KELLY DP, 1982, PHILOSOPHICAL TRANSACTIONS OF THE ROYAL SOCIETY OF LONDON SERIES B-BIOLOGICAL SCIENCES, V298, P499	1982	11	0.0039034776437189495	1.2975676504588672E-4	KELLY DP	KELLY	D	null	null	PHILOSOPHICAL TRANSACTIONS OF THE ROYAL SOCIETY OF LONDON SERIES B-BIOLOGICAL SCIENCES, V298, P499	PHILOSOPHICAL TRANSACTIONS OF THE ROYAL SOCIETY OF LONDON SERIES B-BIOLOGICAL SCIENCES	PTOTRSOLSBS	298	499	null	128/128	1	10	0.2777777777777778	10	6	2	0	0	6	6	2	0	0	0+00+000000000000+0+000+00000000000+	Life cycle	0
150	TOMLINSO.GA, 1974, CANADIAN JOURNAL OF MICROBIOLOGY, V20, P1085	1974	7	0.007709251101321586	8.257248684738246E-5	TOMLINSO.GA	TOMLINSO.GA		null	null	CANADIAN JOURNAL OF MICROBIOLOGY, V20, P1085	CANADIAN JOURNAL OF MICROBIOLOGY	CJOM	20	1085	null	150/150	1	7	0.17073170731707318	7	5	3	0	0	7	5	3	0	0	000000000+000+0+00+0000000+00000000+0+000	Life cycle	0
152	Larsen H, 1984, Bergey's Manual of Systematic Bacteriology, V1, P261	1984	5	0.0016463615409944023	5.898034774813032E-5	Larsen H	Larsen	H	null	null	Bergey's Manual of Systematic Bacteriology, V1, P261	Bergey's Manual of Systematic Bacteriology	BMoSB	1	261	null	152/152	1	3	0.08823529411764706	3	2	0	0	0	3	2	0	0	0	0++0+00000000000000000000000000000	Hot paper	0
161	KUSHNER DJ, 1978, MICROBIAL LIFE EXTRE, P317	1978	12	0.0063324538258575196	1.4155283459551277E-4	KUSHNER DJ	KUSHNER	D	null	null	MICROBIAL LIFE EXTRE, P317	MICROBIAL LIFE EXTRE	MLE	null	317	null	161/161	1	9	0.225	9	6	3	1	0	6	6	3	1	0	000000+0+000000+00000000+000++0000000000	Life cycle	0
162	RODRIGUEZVALERA F, 1980, JOURNAL OF GENERAL MICROBIOLOGY, V119, P535	1980	7	0.003501750875437719	8.257248684738246E-5	RODRIGUEZVALERA F	RODRIGUEZVALERA	F	null	null	JOURNAL OF GENERAL MICROBIOLOGY, V119, P535	JOURNAL OF GENERAL MICROBIOLOGY	JOGM	119	535	null	162/162	1	4	0.10526315789473684	4	3	2	0	0	3	3	2	0	0	00+000+000000000000000000000000000+000	Life cycle	0
164	Kushner D.J., 1985, The Bacteria, V8, P171	1985	6	0.0019206145966709346	7.077641729775638E-5	Kushner D.J.	Kushner	D	null	null	The Bacteria, V8, P171	The Bacteria	TB	8	171	null	164/164	1	4	0.12121212121212122	4	2	2	0	0	2	2	2	0	0	0+000000000000000000+000000000000		0
168	Larsen H, 1962, The Bacteria, V4, P297	1962	5	0.036231884057971016	5.898034774813032E-5	Larsen H	Larsen	H	null	null	The Bacteria, V4, P297	The Bacteria	TB	4	297	null	168/168	1	3	0.08333333333333333	3	2	1	1	1	3	2	1	1	1	+000000+0+0000000000000000000000000000000	Life cycle	0
223	KLARE I, 1995, FEMS MICROBIOLOGY LETTERS, V125, P165	1995	6	0.002370604504148558	7.077641729775638E-5	KLARE I	KLARE	I	null	null	FEMS MICROBIOLOGY LETTERS, V125, P165	FEMS MICROBIOLOGY LETTERS	FML	125	165	null	223/223	1	6	0.2608695652173913	6	3	1	0	0	4	3	1	0	0	+00000000000+00+00000+0	Life cycle	0
275	BRADFORD MM, 1976, ANALYTICAL BIOCHEMISTRY, V72, P248	1976	802	0.38409961685823757	0.009460447778800105	BRADFORD MM	BRADFORD	M	null	null	ANALYTICAL BIOCHEMISTRY, V72, P248	ANALYTICAL BIOCHEMISTRY	AB	72	248	null	275/275	1	40	0.975609756097561	40	38	38	36	11	23	23	23	23	9	-----------0-0+0++0++++++++++++++++++++00	Sleeping beauty + Life cycle	0
282	HELM D, 1991, JOURNAL OF GENERAL MICROBIOLOGY, V137, P69	1991	10	0.0038955979742890533	1.1796069549626064E-4	HELM D	HELM	D	null	null	JOURNAL OF GENERAL MICROBIOLOGY, V137, P69	JOURNAL OF GENERAL MICROBIOLOGY	JOGM	137	69	null	282/282	1	9	0.3333333333333333	9	3	1	1	0	2	2	1	1	0	00000000000000000+00000000+	Life cycle	0
301	LOWRY OH, 1951, JOURNAL OF BIOLOGICAL CHEMISTRY, V193, P265	1951	872	0.9732142857142857	0.010286172647273929	LOWRY OH	LOWRY	O	null	null	JOURNAL OF BIOLOGICAL CHEMISTRY, V193, P265	JOURNAL OF BIOLOGICAL CHEMISTRY	JOBC	193	265	null	301/301	1	41	1.0	41	39	9	9	9	0	0	0	0	0	00000000000000000000000000000000000000-00	Constant performer	0
320	REYNOLDS PE, 1986, FEMS MICROBIOLOGY LETTERS, V33, P251	1986	6	0.0027100271002710027	7.077641729775638E-5	REYNOLDS PE	REYNOLDS	P	null	null	FEMS MICROBIOLOGY LETTERS, V33, P251	FEMS MICROBIOLOGY LETTERS	FML	33	251	null	320/320	1	4	0.125	4	3	1	0	0	4	3	1	0	0	+00+00000+0000+00000000000000000	Life cycle	0
350	DAVIES FL, 1981, JOURNAL OF DAIRY RESEARCH, V48, P363	1981	6	0.002488593944421402	7.077641729775638E-5	DAVIES FL	DAVIES	F	null	null	JOURNAL OF DAIRY RESEARCH, V48, P363	JOURNAL OF DAIRY RESEARCH	JODR	48	363	null	350/350	1	3	0.08108108108108109	3	2	1	0	0	3	2	1	0	0	000+00+00+000000000000000000000000000	Life cycle	0
351	VEDAMUTHU ER, 1986, APPLIED AND ENVIRONMENTAL MICROBIOLOGY, V51, P677	1986	6	0.0027100271002710027	7.077641729775638E-5	VEDAMUTHU ER	VEDAMUTHU	E	null	null	APPLIED AND ENVIRONMENTAL MICROBIOLOGY, V51, P677	APPLIED AND ENVIRONMENTAL MICROBIOLOGY	AAEM	51	677	null	351/351	1	3	0.09375	3	3	1	0	0	3	3	1	0	0	0+00+000000000000+00000000000000	Life cycle	0
354	SCHEIRLINCK T, 1989, APPLIED AND ENVIRONMENTAL MICROBIOLOGY, V55, P2130	1989	7	0.0016839066634592255	8.257248684738246E-5	SCHEIRLINCK T	SCHEIRLINCK	T	null	null	APPLIED AND ENVIRONMENTAL MICROBIOLOGY, V55, P2130	APPLIED AND ENVIRONMENTAL MICROBIOLOGY	AAEM	55	2130	null	354/354	1	4	0.13793103448275862	4	3	1	0	0	3	3	1	0	0	0+0000000000000++000000000000	Life cycle	0
355	POOLMAN B, 1989, JOURNAL OF BACTERIOLOGY, V171, P244	1989	5	0.0012027904738994466	5.898034774813032E-5	POOLMAN B	POOLMAN	B	null	null	JOURNAL OF BACTERIOLOGY, V171, P244	JOURNAL OF BACTERIOLOGY	JOB	171	244	null	355/355	1	3	0.10344827586206896	3	2	1	0	0	3	2	1	0	0	++0+0000000000000000000000000	Hot paper	0
357	SANDERS ME, 1988, BIOCHIMIE, V70, P411	1988	5	0.0017972681524083393	5.898034774813032E-5	SANDERS ME	SANDERS	M	null	null	BIOCHIMIE, V70, P411	BIOCHIMIE	BIOCHIMIE	70	411	null	357/357	1	3	0.1	3	2	0	0	0	2	2	0	0	0	00++00000000000000000000000000		0
362	Gasson M. J., 1984, Advances in the microbiology and biochemistry of cheese and fermented milk, P99	1984	9	0.0029634507737899243	1.0616462594663458E-4	Gasson M. J.	Gasson	M	null	null	Advances in the microbiology and biochemistry of cheese and fermented milk, P99	Advances in the microbiology and biochemistry of cheese and fermented milk	Aitmabocafm	null	99	null	362/362	1	5	0.14705882352941177	5	3	2	0	0	3	3	2	0	0	0+0+00+000000000000000000000000000		0
377	KALETTA C, 1989, JOURNAL OF BACTERIOLOGY, V171, P1597	1989	5	0.0012027904738994466	5.898034774813032E-5	KALETTA C	KALETTA	C	null	null	JOURNAL OF BACTERIOLOGY, V171, P1597	JOURNAL OF BACTERIOLOGY	JOB	171	1597	null	377/377	1	4	0.13793103448275862	4	1	1	0	0	4	1	1	0	0	0+0+0+00+00000000000000000000	Life cycle	0
381	KANDLER O, 1983, ANTONIE VAN LEEUWENHOEK JOURNAL OF MICROBIOLOGY, V49, P209	1983	8	0.002469898116702686	9.436855639700852E-5	KANDLER O	KANDLER	O	null	null	ANTONIE VAN LEEUWENHOEK JOURNAL OF MICROBIOLOGY, V49, P209	ANTONIE VAN LEEUWENHOEK JOURNAL OF MICROBIOLOGY	AVLJOM	49	209	null	381/381	1	5	0.14285714285714285	5	4	2	0	0	5	4	2	0	0	0+00+00+000000000000+0000000000+000	Life cycle	0
383	MCKAY LL, 1983, ANTONIE VAN LEEUWENHOEK JOURNAL OF MICROBIOLOGY, V49, P259	1983	14	0.0043223217042297	1.6514497369476492E-4	MCKAY LL	MCKAY	L	null	null	ANTONIE VAN LEEUWENHOEK JOURNAL OF MICROBIOLOGY, V49, P259	ANTONIE VAN LEEUWENHOEK JOURNAL OF MICROBIOLOGY	AVLJOM	49	259	null	383/383	1	7	0.2	7	3	3	1	0	3	3	3	1	0	0000+00+000000000000000000+00000000	Life cycle	0
391	LEENHOUTS KJ, 1989, APPLIED AND ENVIRONMENTAL MICROBIOLOGY, V55, P394	1989	9	0.002165022853019004	1.0616462594663458E-4	LEENHOUTS KJ	LEENHOUTS	K	null	null	APPLIED AND ENVIRONMENTAL MICROBIOLOGY, V55, P394	APPLIED AND ENVIRONMENTAL MICROBIOLOGY	AAEM	55	394	null	391/391	1	6	0.20689655172413793	6	3	1	0	0	3	3	1	0	0	0+0+00000000000+0000000000000		0
396	KLAENHAMMER TR, 1988, BIOCHIMIE, V70, P337	1988	15	0.005391804457225018	1.7694104324439096E-4	KLAENHAMMER TR	KLAENHAMMER	T	null	null	BIOCHIMIE, V70, P337	BIOCHIMIE	BIOCHIMIE	70	337	null	396/396	1	9	0.3	9	6	5	0	0	5	5	5	0	0	0-+-00000+00+00+000000+0000000	Life cycle	0
397	DAESCHEL MA, 1985, APPLIED AND ENVIRONMENTAL MICROBIOLOGY, V50, P1538	1985	6	0.0019206145966709346	7.077641729775638E-5	DAESCHEL MA	DAESCHEL	M	null	null	APPLIED AND ENVIRONMENTAL MICROBIOLOGY, V50, P1538	APPLIED AND ENVIRONMENTAL MICROBIOLOGY	AAEM	50	1538	null	397/397	1	4	0.12121212121212122	4	3	0	0	0	4	3	0	0	0	00++0+000000+00000000000000000000	Life cycle	0
399	DEVOS WM, 1987, FEMS MICROBIOLOGY LETTERS, V46, P281	1987	13	0.00433188937020993	1.5334890414513884E-4	DEVOS WM	DEVOS	W	null	null	FEMS MICROBIOLOGY LETTERS, V46, P281	FEMS MICROBIOLOGY LETTERS	FML	46	281	null	399/399	1	7	0.22580645161290322	7	2	2	0	0	2	2	2	0	0	000++00000000000000000000000000		0
400	DEVOS WM, 1988, BIOCHIMIE, V70, P461	1988	7	0.0025161754133716753	8.257248684738246E-5	DEVOS WM	DEVOS	W	null	null	BIOCHIMIE, V70, P461	BIOCHIMIE	BIOCHIMIE	70	461	null	400/400	1	4	0.13333333333333333	4	3	1	0	0	3	3	1	0	0	0++00000000000+000000000000000	Hot paper	0
406	KLAENHAMMER TR, 1987, FEMS MICROBIOLOGY LETTERS, V46, P313	1987	10	0.003332222592469177	1.1796069549626064E-4	KLAENHAMMER TR	KLAENHAMMER	T	null	null	FEMS MICROBIOLOGY LETTERS, V46, P313	FEMS MICROBIOLOGY LETTERS	FML	46	313	null	406/406	1	4	0.12903225806451613	4	4	1	0	0	4	4	1	0	0	00++++0000000000000000000000000	Life cycle	0
409	CHASSY BM, 1987, FEMS MICROBIOLOGY LETTERS, V46, P297	1987	6	0.001999333555481506	7.077641729775638E-5	CHASSY BM	CHASSY	B	null	null	FEMS MICROBIOLOGY LETTERS, V46, P297	FEMS MICROBIOLOGY LETTERS	FML	46	297	null	409/409	1	5	0.16129032258064516	5	2	1	0	0	3	2	1	0	0	0+0+0000000000000000000+0000000		0
413	BUCHMAN GW, 1988, JOURNAL OF BIOLOGICAL CHEMISTRY, V263, P16260	1988	7	0.0025161754133716753	8.257248684738246E-5	BUCHMAN GW	BUCHMAN	G	null	null	JOURNAL OF BIOLOGICAL CHEMISTRY, V263, P16260	JOURNAL OF BIOLOGICAL CHEMISTRY	JOBC	263	16260	null	413/413	1	5	0.16666666666666666	5	3	1	0	0	3	3	1	0	0	00+00000000++00000000000000000	Life cycle	0
416	FITZGERALD GF, 1988, BIOCHIMIE, V70, P489	1988	8	0.002875629043853343	9.436855639700852E-5	FITZGERALD GF	FITZGERALD	G	null	null	BIOCHIMIE, V70, P489	BIOCHIMIE	BIOCHIMIE	70	489	null	416/416	1	3	0.1	3	3	2	0	0	3	3	2	0	0	00++0+000000000000000000000000		0
419	VOS P, 1989, JOURNAL OF BACTERIOLOGY, V171, P2795	1989	5	0.0012027904738994466	5.898034774813032E-5	VOS P	VOS	P	null	null	JOURNAL OF BACTERIOLOGY, V171, P2795	JOURNAL OF BACTERIOLOGY	JOB	171	2795	null	419/419	1	3	0.10344827586206896	3	3	1	0	0	3	3	1	0	0	0++000000000+0000000000000000	Hot paper	0
420	KEMPLER GM, 1981, JOURNAL OF DAIRY SCIENCE, V64, P1527	1981	6	0.002488593944421402	7.077641729775638E-5	KEMPLER GM	KEMPLER	G	null	null	JOURNAL OF DAIRY SCIENCE, V64, P1527	JOURNAL OF DAIRY SCIENCE	JODS	64	1527	null	420/420	1	5	0.13513513513513514	5	2	0	0	0	4	2	0	0	0	000000+000++0+00000000000000000000000	Life cycle	0
427	HAANDRIKMAN AJ, 1989, JOURNAL OF BACTERIOLOGY, V171, P2789	1989	5	0.0012027904738994466	5.898034774813032E-5	HAANDRIKMAN AJ	HAANDRIKMAN	A	null	null	JOURNAL OF BACTERIOLOGY, V171, P2789	JOURNAL OF BACTERIOLOGY	JOB	171	2789	null	427/427	1	3	0.10344827586206896	3	2	1	0	0	3	2	1	0	0	0+++0000000000000000000000000	Hot paper	0
428	STEINBUCHEL A, 1992, FEMS MICROBIOLOGY LETTERS, V103, P217	1992	8	0.0034144259496372174	9.436855639700852E-5	STEINBUCHEL A	STEINBUCHEL	A	null	null	FEMS MICROBIOLOGY LETTERS, V103, P217	FEMS MICROBIOLOGY LETTERS	FML	103	217	null	428/428	1	7	0.2692307692307692	7	3	1	0	0	3	3	1	0	0	000000+00000000000+000000+	Life cycle	0
443	MAGRO P, 1984, FEMS MICROBIOLOGY LETTERS, V24, P9	1984	5	0.0016463615409944023	5.898034774813032E-5	MAGRO P	MAGRO	P	null	null	FEMS MICROBIOLOGY LETTERS, V24, P9	FEMS MICROBIOLOGY LETTERS	FML	24	9	null	443/443	1	5	0.14705882352941177	5	3	1	0	0	5	3	1	0	0	+000++0000000000000+000+0000000000	Life cycle	0
472	Giraudo AT, 1999, FEMS MICROBIOLOGY LETTERS, V177, P15	1999	5	0.002485089463220676	5.898034774813032E-5	Giraudo AT	Giraudo	A	null	null	FEMS MICROBIOLOGY LETTERS, V177, P15	FEMS MICROBIOLOGY LETTERS	FML	177	15	null	472/472	1	4	0.21052631578947367	4	2	0	0	0	3	2	0	0	0	+000000++0000000000	Life cycle	0
481	MEHRA V, 1986, PROCEEDINGS OF THE NATIONAL ACADEMY OF SCIENCES OF THE UNITED STATES OF AMERICA, V83, P7013	1986	6	0.0027100271002710027	7.077641729775638E-5	MEHRA V	MEHRA	V	null	null	PROCEEDINGS OF THE NATIONAL ACADEMY OF SCIENCES OF THE UNITED STATES OF AMERICA, V83, P7013	PROCEEDINGS OF THE NATIONAL ACADEMY OF SCIENCES OF THE UNITED STATES OF AMERICA	POTNAOSOTUSOA	83	7013	null	481/481	1	5	0.15625	5	3	1	0	0	3	3	1	0	0	00000000000+00+00+00000000000000	Life cycle	0
492	Yong D, 2009, ANTIMICROBIAL AGENTS AND CHEMOTHERAPY, V53, P5046, DOI 10.1128/AAC.00774-09	2009	6	0.0335195530726257	7.077641729775638E-5	Yong D	Yong	D	null	null	ANTIMICROBIAL AGENTS AND CHEMOTHERAPY, V53, P5046, DOI 10.1128/AAC.00774-09	ANTIMICROBIAL AGENTS AND CHEMOTHERAPY	AAAC	53	5046	10.1128/AAC.00774-09	492/492	1	4	0.4444444444444444	3	1	1	0	0	1	1	1	0	0	0000-00+0		0
599	Sargent F, 1998, EMBO JOURNAL, V17, P3640	1998	7	0.0029081844619858743	8.257248684738246E-5	Sargent F	Sargent	F	null	null	EMBO JOURNAL, V17, P3640	EMBO JOURNAL	EJ	17	3640	null	599/599	1	7	0.35	7	3	0	0	0	3	3	0	0	0	0000000000000+000++0		0
603	Weiner JH, 1998, CELL, V93, P93	1998	9	0.003739094308267553	1.0616462594663458E-4	Weiner JH	Weiner	J	null	null	CELL, V93, P93	CELL	CELL	93	93	null	603/603	1	9	0.45	9	3	0	0	0	3	3	0	0	0	0000000000000+0000++		0
605	Berks BC, 1996, MOLECULAR MICROBIOLOGY, V22, P393	1996	10	0.004093327875562832	1.1796069549626064E-4	Berks BC	Berks	B	null	null	MOLECULAR MICROBIOLOGY, V22, P393	MOLECULAR MICROBIOLOGY	MM	22	393	null	605/605	1	9	0.4090909090909091	9	4	2	0	0	3	3	2	0	0	00000000000000++0000+0	Life cycle	0
606	Tatusova TA, 1999, FEMS MICROBIOLOGY LETTERS, V174, P247	1999	7	0.0034791252485089465	8.257248684738246E-5	Tatusova TA	Tatusova	T	null	null	FEMS MICROBIOLOGY LETTERS, V174, P247	FEMS MICROBIOLOGY LETTERS	FML	174	247	null	606/606	1	5	0.2631578947368421	5	4	1	0	0	4	4	1	0	0	++0+00000000000+000	Hot paper	0
610	Stover CK, 2000, NATURE, V406, P959	2000	61	0.027702089009990917	7.195602425271899E-4	Stover CK	Stover	C	null	null	NATURE, V406, P959	NATURE	NATURE	406	959	null	610/610	1	16	0.8888888888888888	16	14	13	8	1	3	3	3	3	1	00+-0000-0000-+-0+	Life cycle	0
635	Sandvang D, 1997, FEMS MICROBIOLOGY LETTERS, V157, P177	1997	5	0.0018628912071535022	5.898034774813032E-5	Sandvang D	Sandvang	D	null	null	FEMS MICROBIOLOGY LETTERS, V157, P177	FEMS MICROBIOLOGY LETTERS	FML	157	177	null	635/635	1	4	0.19047619047619047	4	1	1	0	0	2	1	1	0	0	0++000000000000000000	Hot paper	0
636	Galperin MY, 2001, FEMS MICROBIOLOGY LETTERS, V203, P11	2001	9	0.0040595399188092015	1.0616462594663458E-4	Galperin MY	Galperin	M	null	null	FEMS MICROBIOLOGY LETTERS, V203, P11	FEMS MICROBIOLOGY LETTERS	FML	203	11	null	636/636	1	8	0.47058823529411764	5	2	1	0	0	2	2	1	0	0	+0000000000+00000		0
650	Denarie J, 1996, ANNUAL REVIEW OF BIOCHEMISTRY, V65, P503	1996	7	0.0028653295128939827	8.257248684738246E-5	Denarie J	Denarie	J	null	null	ANNUAL REVIEW OF BIOCHEMISTRY, V65, P503	ANNUAL REVIEW OF BIOCHEMISTRY	AROB	65	503	null	650/650	1	5	0.22727272727272727	5	1	1	0	0	3	1	1	0	0	0000+00000++0000000000	Life cycle	0
652	BLUM H, 1987, ELECTROPHORESIS, V8, P93	1987	41	0.013662112629123625	4.8363885153466867E-4	BLUM H	BLUM	H	null	null	ELECTROPHORESIS, V8, P93	ELECTROPHORESIS	ELECTROPHORESIS	8	93	null	652/652	1	21	0.6774193548387096	21	17	15	0	0	9	9	9	0	0	0-----0000000++-+0000++000+++0+	Sleeping beauty	0
653	BHUVANESWARI TV, 1977, PLANT PHYSIOLOGY, V60, P486	1977	9	0.004176334106728539	1.0616462594663458E-4	BHUVANESWARI TV	BHUVANESWARI	T	null	null	PLANT PHYSIOLOGY, V60, P486	PLANT PHYSIOLOGY	PP	60	486	null	653/653	1	7	0.17073170731707318	7	4	2	0	0	6	4	2	0	0	00+00++00000+0000000000+000000+0000000000	Life cycle	0
654	HALVERSON LJ, 1985, PLANT PHYSIOLOGY, V77, P621	1985	5	0.0016005121638924455	5.898034774813032E-5	HALVERSON LJ	HALVERSON	L	null	null	PLANT PHYSIOLOGY, V77, P621	PLANT PHYSIOLOGY	PP	77	621	null	654/654	1	4	0.12121212121212122	4	2	1	0	0	4	2	1	0	0	000000+0+000+00+00000000000000000	Life cycle	0
671	BHUVANESWARI TV, 1980, PLANT PHYSIOLOGY, V66, P1027	1980	5	0.0025012506253126563	5.898034774813032E-5	BHUVANESWARI TV	BHUVANESWARI	T	null	null	PLANT PHYSIOLOGY, V66, P1027	PLANT PHYSIOLOGY	PP	66	1027	null	671/671	1	4	0.10526315789473684	4	2	2	0	0	4	2	2	0	0	00000000000++0000000+0000000+000000000	Life cycle	0
673	DIAZ CL, 1989, NATURE, V338, P579	1989	5	0.0012027904738994466	5.898034774813032E-5	DIAZ CL	DIAZ	C	null	null	NATURE, V338, P579	NATURE	NATURE	338	579	null	673/673	1	4	0.13793103448275862	4	2	1	0	0	4	2	1	0	0	000++000000+000000+0000000000	Life cycle	0
682	LAEMMLI UK, 1970, NATURE, V227, P680	1970	1270	0.7154929577464789	0.014981008328025102	LAEMMLI UK	LAEMMLI	U	null	null	NATURE, V227, P680	NATURE	NATURE	227	680	null	682/682	1	41	1.0	41	40	40	31	8	9	9	9	7	3	---------0000000+++++0+0++0+000000000000-	Sleeping beauty + Life cycle	0
692	Potter LC, 1999, BIOCHEMICAL JOURNAL, V344, P77	1999	6	0.002982107355864811	7.077641729775638E-5	Potter LC	Potter	L	null	null	BIOCHEMICAL JOURNAL, V344, P77	BIOCHEMICAL JOURNAL	BJ	344	77	null	692/692	1	4	0.21052631578947367	4	3	3	0	0	3	3	3	0	0	0+0000000000+0000+0	Life cycle	0
718	Higgins D, 2012, FEMS MICROBIOLOGY REVIEWS, V36, P131, DOI 10.1111/j.1574-6976.2011.00310.x	2012	5	0.09090909090909091	5.898034774813032E-5	Higgins D	Higgins	D	null	null	FEMS MICROBIOLOGY REVIEWS, V36, P131, DOI 10.1111/j.1574-6976.2011.00310.x	FEMS MICROBIOLOGY REVIEWS	FMR	36	131	10.1111/J.1574-6976.2011.00310.X	718/718	1	2	0.3333333333333333	1	1	1	0	0	1	1	1	0	0	00+0-0		0
720	McKenney PT, 2013, NATURE REVIEWS MICROBIOLOGY, V11, P33, DOI 10.1038/nrmicro2921	2013	6	0.12	7.077641729775638E-5	McKenney PT	McKenney	P	null	null	NATURE REVIEWS MICROBIOLOGY, V11, P33, DOI 10.1038/nrmicro2921	NATURE REVIEWS MICROBIOLOGY	NRM	11	33	10.1038/NRMICRO2921	720/720	1	2	0.4	1	1	0	0	0	1	1	0	0	0	0+0-0		0
756	Okamoto S, 2003, JOURNAL OF BACTERIOLOGY, V185, P601, DOI 10.1128/JB.185.2.601-609.2003	2003	5	0.0040290088638195	5.898034774813032E-5	Okamoto S	Okamoto	S	null	null	JOURNAL OF BACTERIOLOGY, V185, P601, DOI 10.1128/JB.185.2.601-609.2003	JOURNAL OF BACTERIOLOGY	JOB	185	601	10.1128/JB.185.2.601-609.2003	756/756	1	5	0.3333333333333333	2	0	0	0	0	0	0	0	0	0	000000000000000		0
758	Kim DJ, 2003, JOURNAL OF BACTERIOLOGY, V185, P592, DOI 10.1128/JB.185.2.592-600.2003	2003	6	0.004834810636583401	7.077641729775638E-5	Kim DJ	Kim	D	null	null	JOURNAL OF BACTERIOLOGY, V185, P592, DOI 10.1128/JB.185.2.592-600.2003	JOURNAL OF BACTERIOLOGY	JOB	185	592	10.1128/JB.185.2.592-600.2003	758/758	1	5	0.3333333333333333	3	1	0	0	0	1	1	0	0	0	0000+0000000000		0
773	EGERTON JR, 1979, ANTIMICROBIAL AGENTS AND CHEMOTHERAPY, V15, P372	1979	5	0.002103491796381994	5.898034774813032E-5	EGERTON JR	EGERTON	J	null	null	ANTIMICROBIAL AGENTS AND CHEMOTHERAPY, V15, P372	ANTIMICROBIAL AGENTS AND CHEMOTHERAPY	AAAC	15	372	null	773/773	1	4	0.10256410256410256	4	3	3	0	0	4	3	3	0	0	00000000000+0+0000000000000000+00000+00	Life cycle	0
774	BURG RW, 1979, ANTIMICROBIAL AGENTS AND CHEMOTHERAPY, V15, P361	1979	7	0.002944888514934792	8.257248684738246E-5	BURG RW	BURG	R	null	null	ANTIMICROBIAL AGENTS AND CHEMOTHERAPY, V15, P361	ANTIMICROBIAL AGENTS AND CHEMOTHERAPY	AAAC	15	361	null	774/774	1	6	0.15384615384615385	6	5	5	0	0	5	5	5	0	0	0000000000000+0000000000000000+00000+++		0
785	Brachmann CB, 1998, YEAST, V14, P115	1998	7	0.0029081844619858743	8.257248684738246E-5	Brachmann CB	Brachmann	C	null	null	YEAST, V14, P115	YEAST	YEAST	14	115	null	785/785	1	7	0.35	7	3	0	0	0	3	3	0	0	0	0000000000000000+0++		0
811	Georgellis D, 2001, SCIENCE, V292, P2314	2001	5	0.0022552999548940008	5.898034774813032E-5	Georgellis D	Georgellis	D	null	null	SCIENCE, V292, P2314	SCIENCE	SCIENCE	292	2314	null	811/811	1	5	0.29411764705882354	2	0	0	0	0	0	0	0	0	0	00000000000000000		0
828	*NAT COMM CLIN LAB, 1997, METH DIL ANT SUSC TE	1997	7	0.0026080476900149033	8.257248684738246E-5	*NAT COMM CLIN LAB	*NAT	C	null	null	METH DIL ANT SUSC TE	METH DIL ANT SUSC TE	MDAST	null	null	null	828/828	1	4	0.19047619047619047	4	2	1	0	0	2	2	1	0	0	000++0000000000000000		0
832	Flemming HC, 2010, NATURE REVIEWS MICROBIOLOGY, V8, P623, DOI 10.1038/nrmicro2415	2010	14	0.08433734939759036	1.6514497369476492E-4	Flemming HC	Flemming	H	null	null	NATURE REVIEWS MICROBIOLOGY, V8, P623, DOI 10.1038/nrmicro2415	NATURE REVIEWS MICROBIOLOGY	NRM	8	623	10.1038/NRMICRO2415	832/832	1	6	0.75	6	3	1	0	0	1	1	1	0	0	00-0000+		0
836	BROWN MRW, 1988, JOURNAL OF ANTIMICROBIAL CHEMOTHERAPY, V22, P777	1988	5	0.0017972681524083393	5.898034774813032E-5	BROWN MRW	BROWN	M	null	null	JOURNAL OF ANTIMICROBIAL CHEMOTHERAPY, V22, P777	JOURNAL OF ANTIMICROBIAL CHEMOTHERAPY	JOAC	22	777	null	836/836	1	5	0.16666666666666666	5	3	1	0	0	4	3	1	0	0	00000+000000000+0+0000000000+0	Life cycle	0
844	Stewart PS, 2008, NATURE REVIEWS MICROBIOLOGY, V6, P199, DOI 10.1038/nrmicro1838	2008	6	0.027906976744186046	7.077641729775638E-5	Stewart PS	Stewart	P	null	null	NATURE REVIEWS MICROBIOLOGY, V6, P199, DOI 10.1038/nrmicro1838	NATURE REVIEWS MICROBIOLOGY	NRM	6	199	10.1038/NRMICRO1838	844/844	1	4	0.4	3	2	0	0	0	1	1	0	0	0	0000+00000		0
846	Whitman WB, 1998, PROCEEDINGS OF THE NATIONAL ACADEMY OF SCIENCES OF THE UNITED STATES OF AMERICA, V95, P6578	1998	7	0.0029081844619858743	8.257248684738246E-5	Whitman WB	Whitman	W	null	null	PROCEEDINGS OF THE NATIONAL ACADEMY OF SCIENCES OF THE UNITED STATES OF AMERICA, V95, P6578	PROCEEDINGS OF THE NATIONAL ACADEMY OF SCIENCES OF THE UNITED STATES OF AMERICA	POTNAOSOTUSOA	95	6578	null	846/846	1	7	0.35	7	3	0	0	0	3	3	0	0	0	00000000000000+000++		0
856	Hadas H, 1997, MICROBIOLOGY-UK, V143, P179	1997	6	0.0022354694485842027	7.077641729775638E-5	Hadas H	Hadas	H	null	null	MICROBIOLOGY-UK, V143, P179	MICROBIOLOGY-UK	MICROBIOLOGY-UK	143	179	null	856/856	1	4	0.19047619047619047	4	3	1	0	0	3	3	1	0	0	0000000+000000000+0+0	Life cycle	0
900	Baba T, 2006, MOLECULAR SYSTEMS BIOLOGY, V2, PARTN 2006.0008, DOI 10.1038/msb4100050	2006	24	0.05194805194805195	2.8310566919102553E-4	Baba T	Baba	T	null	null	MOLECULAR SYSTEMS BIOLOGY, V2, PARTN 2006.0008, DOI 10.1038/msb4100050	MOLECULAR SYSTEMS BIOLOGY	MSB	2	null	10.1038/MSB4100050	900/900	1	10	0.8333333333333334	9	5	5	2	2	2	2	2	2	2	0---+000000+	Sleeping beauty + Life cycle	0
905	Raivio TL, 1999, CURRENT OPINION IN MICROBIOLOGY, V2, P159	1999	5	0.002485089463220676	5.898034774813032E-5	Raivio TL	Raivio	T	null	null	CURRENT OPINION IN MICROBIOLOGY, V2, P159	CURRENT OPINION IN MICROBIOLOGY	COIM	2	159	null	905/905	1	5	0.2631578947368421	5	1	1	0	0	2	1	1	0	0	0000000000+0000000+	Life cycle	0
907	Danese PN, 1997, GENES & DEVELOPMENT, V11, P1183	1997	6	0.0022354694485842027	7.077641729775638E-5	Danese PN	Danese	P	null	null	GENES & DEVELOPMENT, V11, P1183	GENES & DEVELOPMENT	G&D	11	1183	null	907/907	1	5	0.23809523809523808	5	2	1	0	0	2	2	1	0	0	000000000000000+0000+	Life cycle	0
908	KUO MS, 1986, CARBOHYDRATE RESEARCH, V156, P173	1986	14	0.006323396567299007	1.6514497369476492E-4	KUO MS	KUO	M	null	null	CARBOHYDRATE RESEARCH, V156, P173	CARBOHYDRATE RESEARCH	CR	156	173	null	908/908	1	7	0.21875	7	7	4	2	0	6	6	4	2	0	+000-00000000000+0000+00+00000++		0
916	Bury-Mone S, 2009, PLOS GENETICS, V5, PARTN e1000651, DOI 10.1371/journal.pgen.1000651	2009	5	0.027932960893854747	5.898034774813032E-5	Bury-Mone S	BuryMone	S	null	null	PLOS GENETICS, V5, PARTN e1000651, DOI 10.1371/journal.pgen.1000651	PLOS GENETICS	PG	5	null	10.1371/JOURNAL.PGEN.1000651	916/916	1	4	0.4444444444444444	3	1	0	0	0	1	1	0	0	0	000+00000		0
918	Padan E, 2005, BIOCHIMICA ET BIOPHYSICA ACTA-BIOMEMBRANES, V1717, P67, DOI 10.1016/j.bbamem.2005.09.010	2005	9	0.010714285714285714	1.0616462594663458E-4	Padan E	Padan	E	null	null	BIOCHIMICA ET BIOPHYSICA ACTA-BIOMEMBRANES, V1717, P67, DOI 10.1016/j.bbamem.2005.09.010	BIOCHIMICA ET BIOPHYSICA ACTA-BIOMEMBRANES	BEBA	1717	67	10.1016/J.BBAMEM.2005.09.010	918/918	1	6	0.46153846153846156	5	2	2	0	0	3	2	2	0	0	00+0-000000++		0
920	Danese PN, 1998, JOURNAL OF BACTERIOLOGY, V180, P831	1998	6	0.0024927295388450354	7.077641729775638E-5	Danese PN	Danese	P	null	null	JOURNAL OF BACTERIOLOGY, V180, P831	JOURNAL OF BACTERIOLOGY	JOB	180	831	null	920/920	1	5	0.25	5	3	1	0	0	5	3	1	0	0	0+000000000+00+000++		0
925	Padan E, 2001, BIOCHIMICA ET BIOPHYSICA ACTA-BIOENERGETICS, V1505, P144	2001	7	0.0031574199368516014	8.257248684738246E-5	Padan E	Padan	E	null	null	BIOCHIMICA ET BIOPHYSICA ACTA-BIOENERGETICS, V1505, P144	BIOCHIMICA ET BIOPHYSICA ACTA-BIOENERGETICS	BEBA	1505	144	null	925/925	1	5	0.29411764705882354	3	3	0	0	0	3	3	0	0	0	00+000+000000000+	Life cycle	0
931	Dartigalongue C, 2001, JOURNAL OF BIOLOGICAL CHEMISTRY, V276, P20866	2001	9	0.0040595399188092015	1.0616462594663458E-4	Dartigalongue C	Dartigalongue	C	null	null	JOURNAL OF BIOLOGICAL CHEMISTRY, V276, P20866	JOURNAL OF BIOLOGICAL CHEMISTRY	JOBC	276	20866	null	931/931	1	7	0.4117647058823529	5	4	0	0	0	4	4	0	0	0	+0++000000000000+	Hot paper	0
947	WITKIN EM, 1976, BACTERIOLOGICAL REVIEWS, V40, P869	1976	6	0.0028735632183908046	7.077641729775638E-5	WITKIN EM	WITKIN	E	null	null	BACTERIOLOGICAL REVIEWS, V40, P869	BACTERIOLOGICAL REVIEWS	BR	40	869	null	947/947	1	5	0.12195121951219512	5	3	1	0	0	5	3	1	0	0	0000+00000++000+000000+000000000000000000	Life cycle	0
954	MILLER JH, 1972, EXPT MOL GENETICS	1972	443	0.3515873015873016	0.0052256588104843465	MILLER JH	MILLER	J	null	null	EXPT MOL GENETICS	EXPT MOL GENETICS	EMG	null	null	null	954/954	1	36	0.9	36	36	33	29	8	18	18	18	18	7	--------0000-0+0+++++++++-+0+-++++0--++00	Sleeping beauty + Life cycle	0
962	SCHINK B, 1982, JOURNAL OF GENERAL MICROBIOLOGY, V128, P393	1982	6	0.0021291696238466998	7.077641729775638E-5	SCHINK B	SCHINK	B	null	null	JOURNAL OF GENERAL MICROBIOLOGY, V128, P393	JOURNAL OF GENERAL MICROBIOLOGY	JOGM	128	393	null	962/962	1	6	0.16666666666666666	6	3	1	0	0	4	3	1	0	0	++00000+0000000000000000000+00000000	Hot paper + Life cycle	0
967	MANDEL M, 1968, METHODS ENZYMOLOGY B, V12, P195	1968	10	0.038461538461538464	1.1796069549626064E-4	MANDEL M	MANDEL	M	null	null	METHODS ENZYMOLOGY B, V12, P195	METHODS ENZYMOLOGY B	MEB	12	195	null	967/967	1	10	0.2631578947368421	10	7	2	0	0	5	4	2	0	0	00+000+00000+00000000000000000+00+0000000	Life cycle	0
973	GREGERSEN T, 1978, EUROPEAN JOURNAL OF APPLIED MICROBIOLOGY AND BIOTECHNOLOGY, V5, P123	1978	5	0.002638522427440633	5.898034774813032E-5	GREGERSEN T	GREGERSEN	T	null	null	EUROPEAN JOURNAL OF APPLIED MICROBIOLOGY AND BIOTECHNOLOGY, V5, P123	EUROPEAN JOURNAL OF APPLIED MICROBIOLOGY AND BIOTECHNOLOGY	EJOAMAB	5	123	null	973/973	1	3	0.075	3	2	1	0	0	3	2	1	0	0	00000000000+0+0000000+000000000000000000	Life cycle	0
974	TSCHECH A, 1984, ARCHIVES OF MICROBIOLOGY, V137, P163	1984	11	0.0036219953901876854	1.2975676504588672E-4	TSCHECH A	TSCHECH	A	null	null	ARCHIVES OF MICROBIOLOGY, V137, P163	ARCHIVES OF MICROBIOLOGY	AOM	137	163	null	974/974	1	8	0.23529411764705882	8	3	2	0	0	3	3	2	0	0	000000+000+0000000+000000000000000	Life cycle	0
975	ZEIKUS JG, 1979, ARCHIVES OF MICROBIOLOGY, V122, P41	1979	10	0.004206983592763988	1.1796069549626064E-4	ZEIKUS JG	ZEIKUS	J	null	null	ARCHIVES OF MICROBIOLOGY, V122, P41	ARCHIVES OF MICROBIOLOGY	AOM	122	41	null	975/975	1	9	0.23076923076923078	9	2	0	0	0	1	1	0	0	0	000000+00000000000000000000000000000000		0
976	BLUMENKR.N, 1973, ANALYTICAL BIOCHEMISTRY, V54, P484	1973	25	0.03546099290780142	2.9490173874065163E-4	BLUMENKR.N	BLUMENKR.N		null	null	ANALYTICAL BIOCHEMISTRY, V54, P484	ANALYTICAL BIOCHEMISTRY	AB	54	484	null	976/976	1	17	0.4146341463414634	17	13	9	2	0	10	10	9	2	0	000--0--0000+-0+00+00++0000++0000+00000++		0
977	HEIJTHUIJSEN JHFG, 1989, APPLIED AND ENVIRONMENTAL MICROBIOLOGY, V55, P965	1989	5	0.0012027904738994466	5.898034774813032E-5	HEIJTHUIJSEN JHFG	HEIJTHUIJSEN	J	null	null	APPLIED AND ENVIRONMENTAL MICROBIOLOGY, V55, P965	APPLIED AND ENVIRONMENTAL MICROBIOLOGY	AAEM	55	965	null	977/977	1	4	0.13793103448275862	4	2	0	0	0	4	2	0	0	0	++0+000+000000000000000000000	Hot paper	0
979	CATO EP, 1986, BERGEYS MANUAL SYSTE, V2, P1141	1986	14	0.006323396567299007	1.6514497369476492E-4	CATO EP	CATO	E	null	null	BERGEYS MANUAL SYSTE, V2, P1141	BERGEYS MANUAL SYSTE	BMS	2	1141	null	979/979	1	11	0.34375	11	8	3	0	0	7	7	3	0	0	000+-00+0+000000++0+0+0000000000	Life cycle	0
980	MARMUR J, 1961, JOURNAL OF MOLECULAR BIOLOGY, V3, P208	1961	138	0.41194029850746267	0.001627857597848397	MARMUR J	MARMUR	J	null	null	JOURNAL OF MOLECULAR BIOLOGY, V3, P208	JOURNAL OF MOLECULAR BIOLOGY	JOMB	3	208	null	980/980	1	34	0.8947368421052632	34	34	27	8	8	3	3	3	3	3	-0000000000000+000+00+0-000000000-00000-0	Constant performer + Life cycle	0
984	WEISS AA, 1983, INFECTION AND IMMUNITY, V42, P33	1983	11	0.0033961099104661933	1.2975676504588672E-4	WEISS AA	WEISS	A	null	null	INFECTION AND IMMUNITY, V42, P33	INFECTION AND IMMUNITY	IAI	42	33	null	984/984	1	9	0.2571428571428571	9	5	2	0	0	4	4	2	0	0	000000000000+00++000+00000000000000	Life cycle	0
985	POOLE K, 1993, JOURNAL OF BACTERIOLOGY, V175, P7363	1993	21	0.009174311926605505	2.4771746054214733E-4	POOLE K	POOLE	K	null	null	JOURNAL OF BACTERIOLOGY, V175, P7363	JOURNAL OF BACTERIOLOGY	JOB	175	7363	null	985/985	1	14	0.56	14	6	4	1	0	3	3	3	1	0	00-000+0++000000000000000	Life cycle	0
990	RELLA M, 1982, ANTIMICROBIAL AGENTS AND CHEMOTHERAPY, V22, P242	1982	7	0.00248403122782115	8.257248684738246E-5	RELLA M	RELLA	M	null	null	ANTIMICROBIAL AGENTS AND CHEMOTHERAPY, V22, P242	ANTIMICROBIAL AGENTS AND CHEMOTHERAPY	AAAC	22	242	null	990/990	1	5	0.1388888888888889	5	4	2	0	0	4	4	2	0	0	000000000000+0000+++0000000000000000	Life cycle	0
991	NIKAIDO H, 1989, ANTIMICROBIAL AGENTS AND CHEMOTHERAPY, V33, P1831	1989	10	0.0024055809477988932	1.1796069549626064E-4	NIKAIDO H	NIKAIDO	H	null	null	ANTIMICROBIAL AGENTS AND CHEMOTHERAPY, V33, P1831	ANTIMICROBIAL AGENTS AND CHEMOTHERAPY	AAAC	33	1831	null	991/991	1	9	0.3103448275862069	9	6	3	0	0	5	5	3	0	0	0000000000+0000+000+000+0+000	Life cycle	0
993	HANCOCK REW, 1979, JOURNAL OF BACTERIOLOGY, V140, P902	1979	24	0.010096760622633571	2.8310566919102553E-4	HANCOCK REW	HANCOCK	R	null	null	JOURNAL OF BACTERIOLOGY, V140, P902	JOURNAL OF BACTERIOLOGY	JOB	140	902	null	993/993	1	18	0.46153846153846156	18	11	5	0	0	5	5	5	0	0	0+00000--0000-+000000+000+0000+00000000	Life cycle	0
994	MASUDA N, 1992, ANTIMICROBIAL AGENTS AND CHEMOTHERAPY, V36, P1847	1992	6	0.002560819462227913	7.077641729775638E-5	MASUDA N	MASUDA	N	null	null	ANTIMICROBIAL AGENTS AND CHEMOTHERAPY, V36, P1847	ANTIMICROBIAL AGENTS AND CHEMOTHERAPY	AAAC	36	1847	null	994/994	1	4	0.15384615384615385	4	3	2	0	0	4	3	2	0	0	00+0000+0+000+000000000000	Life cycle	0
996	HARLOW E, 1988, ANTIBODIES LABORATOR	1988	14	0.0050323508267433505	1.6514497369476492E-4	HARLOW E	HARLOW	E	null	null	ANTIBODIES LABORATOR	ANTIBODIES LABORATOR	AL	null	null	null	996/996	1	4	0.13333333333333333	4	3	3	1	0	3	3	3	1	0	00-00+++0000000000000000000000	Life cycle	0
999	UTTLEY AHC, 1988, LANCET, V1, P57	1988	7	0.0025161754133716753	8.257248684738246E-5	UTTLEY AHC	UTTLEY	A	null	null	LANCET, V1, P57	LANCET	LANCET	1	57	null	999/999	1	4	0.13333333333333333	4	4	2	0	0	4	4	2	0	0	00+0+000000000000+000000000+00	Life cycle	0
1000	LECLERCQ R, 1989, ANTIMICROBIAL AGENTS AND CHEMOTHERAPY, V33, P10	1989	5	0.0012027904738994466	5.898034774813032E-5	LECLERCQ R	LECLERCQ	R	null	null	ANTIMICROBIAL AGENTS AND CHEMOTHERAPY, V33, P10	ANTIMICROBIAL AGENTS AND CHEMOTHERAPY	AAAC	33	10	null	1000/1000	1	4	0.13793103448275862	4	3	0	0	0	4	3	0	0	0	0+0+000000000000++00000000000	Life cycle	0
1004	OFARRELL PH, 1975, JOURNAL OF BIOLOGICAL CHEMISTRY, V250, P4007	1975	64	0.04161248374512354	7.549484511760682E-4	OFARRELL PH	OFARRELL	P	null	null	JOURNAL OF BIOLOGICAL CHEMISTRY, V250, P4007	JOURNAL OF BIOLOGICAL CHEMISTRY	JOBC	250	4007	null	1004/1004	1	26	0.6341463414634146	26	22	21	2	0	7	7	7	2	0	--00---000+-000000++0000++0-00000+000+000	Sleeping beauty + Life cycle	0
1007	HAWKES R, 1982, ANALYTICAL BIOCHEMISTRY, V119, P142	1982	11	0.0039034776437189495	1.2975676504588672E-4	HAWKES R	HAWKES	R	null	null	ANALYTICAL BIOCHEMISTRY, V119, P142	ANALYTICAL BIOCHEMISTRY	AB	119	142	null	1007/1007	1	7	0.19444444444444445	7	3	2	0	0	3	3	2	0	0	00000+0+00+0000000000000000000000000	Life cycle	0
1008	TOWBIN H, 1979, PROCEEDINGS OF THE NATIONAL ACADEMY OF SCIENCES OF THE UNITED STATES OF AMERICA, V76, P4350	1979	274	0.11527135044173328	0.0032321230565975417	TOWBIN H	TOWBIN	H	null	null	PROCEEDINGS OF THE NATIONAL ACADEMY OF SCIENCES OF THE UNITED STATES OF AMERICA, V76, P4350	PROCEEDINGS OF THE NATIONAL ACADEMY OF SCIENCES OF THE UNITED STATES OF AMERICA	POTNAOSOTUSOA	76	4350	null	1008/1008	1	32	0.8205128205128205	32	30	28	24	5	12	12	12	12	5	-------0-0000+++0++0+++++0-+0-0+0000-0-	Sleeping beauty + Life cycle	0
1010	SHLAES DM, 1989, ANTIMICROBIAL AGENTS AND CHEMOTHERAPY, V33, P198	1989	5	0.0012027904738994466	5.898034774813032E-5	SHLAES DM	SHLAES	D	null	null	ANTIMICROBIAL AGENTS AND CHEMOTHERAPY, V33, P198	ANTIMICROBIAL AGENTS AND CHEMOTHERAPY	AAAC	33	198	null	1010/1010	1	2	0.06896551724137931	2	2	2	0	0	2	2	2	0	0	0+0+0000000000000000000000000		0
1012	LECLERCQ R, 1988, NEW ENGLAND JOURNAL OF MEDICINE, V319, P157	1988	10	0.0035945363048166786	1.1796069549626064E-4	LECLERCQ R	LECLERCQ	R	null	null	NEW ENGLAND JOURNAL OF MEDICINE, V319, P157	NEW ENGLAND JOURNAL OF MEDICINE	NEJOM	319	157	null	1012/1012	1	7	0.23333333333333334	7	5	1	0	0	4	4	1	0	0	0000+0000000+0000+0+0000000000	Life cycle	0
1014	PFENNIG N, 1978, INTERNATIONAL JOURNAL OF SYSTEMATIC BACTERIOLOGY, V28, P283	1978	14	0.007387862796833773	1.6514497369476492E-4	PFENNIG N	PFENNIG	N	null	null	INTERNATIONAL JOURNAL OF SYSTEMATIC BACTERIOLOGY, V28, P283	INTERNATIONAL JOURNAL OF SYSTEMATIC BACTERIOLOGY	IJOSB	28	283	null	1014/1014	1	8	0.2	8	7	7	0	0	7	7	7	0	0	0000000+00000+00+0+0000000+000000++00000	Life cycle	0
1016	MCINERNEY MJ, 1981, APPLIED AND ENVIRONMENTAL MICROBIOLOGY, V41, P1029	1981	7	0.002903359601824969	8.257248684738246E-5	MCINERNEY MJ	MCINERNEY	M	null	null	APPLIED AND ENVIRONMENTAL MICROBIOLOGY, V41, P1029	APPLIED AND ENVIRONMENTAL MICROBIOLOGY	AAEM	41	1029	null	1016/1016	1	6	0.16216216216216217	6	2	2	0	0	2	2	2	0	0	00000000000+0000000000000+00000000000	Life cycle	0
1017	van Niel CB, 1944, BACTERIOLOGICAL REVIEWS, V8, P1	1944	11	0.19642857142857142	1.2975676504588672E-4	van Niel CB	vanNiel	C	null	null	BACTERIOLOGICAL REVIEWS, V8, P1	BACTERIOLOGICAL REVIEWS	BR	8	1	null	1017/1017	1	8	0.3333333333333333	8	5	2	2	2	4	3	2	2	2	0000000++00000-000000+0000+00000000000000	Life cycle	0
1018	MCINERNEY MJ, 1979, ARCHIVES OF MICROBIOLOGY, V122, P129	1979	9	0.0037862852334875894	1.0616462594663458E-4	MCINERNEY MJ	MCINERNEY	M	null	null	ARCHIVES OF MICROBIOLOGY, V122, P129	ARCHIVES OF MICROBIOLOGY	AOM	122	129	null	1018/1018	1	5	0.1282051282051282	5	5	2	0	0	5	5	2	0	0	0+00+0+000000+0000000000000+00000000000	Life cycle	0
1023	SCHWYN B, 1987, ANALYTICAL BIOCHEMISTRY, V160, P47	1987	55	0.018327224258580473	6.487838252294335E-4	SCHWYN B	SCHWYN	B	null	null	ANALYTICAL BIOCHEMISTRY, V160, P47	ANALYTICAL BIOCHEMISTRY	AB	160	47	null	1023/1023	1	27	0.8709677419354839	27	24	19	2	0	6	6	6	2	0	000-00-0000+0-0000000+-+00+00++	Constant performer	0
1024	PAYNE SM, 1988, CRC CRITICAL REVIEWS IN MICROBIOLOGY, V16, P81	1988	10	0.0035945363048166786	1.1796069549626064E-4	PAYNE SM	PAYNE	S	null	null	CRC CRITICAL REVIEWS IN MICROBIOLOGY, V16, P81	CRC CRITICAL REVIEWS IN MICROBIOLOGY	CCRIM	16	81	null	1024/1024	1	6	0.2	6	4	2	0	0	4	4	2	0	0	00+000+0+0000+0000000000000000	Life cycle	0
1025	SCHRYVERS AB, 1988, INFECTION AND IMMUNITY, V56, P1144	1988	12	0.004313443565780014	1.4155283459551277E-4	SCHRYVERS AB	SCHRYVERS	A	null	null	INFECTION AND IMMUNITY, V56, P1144	INFECTION AND IMMUNITY	IAI	56	1144	null	1025/1025	1	6	0.2	6	3	3	0	0	3	3	3	0	0	00++-0000+00000000000000000000		0
1030	WEISS AA, 1984, INFECTION AND IMMUNITY, V43, P263	1984	11	0.0036219953901876854	1.2975676504588672E-4	WEISS AA	WEISS	A	null	null	INFECTION AND IMMUNITY, V43, P263	INFECTION AND IMMUNITY	IAI	43	263	null	1030/1030	1	7	0.20588235294117646	7	3	1	1	0	3	3	1	1	0	000+00+0000000000+0000000000000000	Life cycle	0
1031	BROWN MRW, 1984, FEMS MICROBIOLOGY LETTERS, V21, P113	1984	17	0.005597629239380968	2.005331823436431E-4	BROWN MRW	BROWN	M	null	null	FEMS MICROBIOLOGY LETTERS, V21, P113	FEMS MICROBIOLOGY LETTERS	FML	21	113	null	1031/1031	1	8	0.23529411764705882	8	6	5	1	0	3	3	3	1	0	+00-+0+-00000000000000000000000000	Life cycle	0
1032	Arnow LE, 1937, JOURNAL OF BIOLOGICAL CHEMISTRY, V118, P531	1937	41	0.8913043478260869	4.8363885153466867E-4	Arnow LE	Arnow	L	null	null	JOURNAL OF BIOLOGICAL CHEMISTRY, V118, P531	JOURNAL OF BIOLOGICAL CHEMISTRY	JOBC	118	531	null	1032/1032	1	24	1.0	22	16	8	8	8	0	0	0	0	0	00000000000000000000000000000000000000000		0
1034	BINDEREIF A, 1982, JOURNAL OF BACTERIOLOGY, V150, P1472	1982	6	0.0021291696238466998	7.077641729775638E-5	BINDEREIF A	BINDEREIF	A	null	null	JOURNAL OF BACTERIOLOGY, V150, P1472	JOURNAL OF BACTERIOLOGY	JOB	150	1472	null	1034/1034	1	5	0.1388888888888889	5	2	1	0	0	3	2	1	0	0	00++000000000+0000000000000000000000		0
1036	STAINER DW, 1970, JOURNAL OF GENERAL MICROBIOLOGY, V63, P211	1970	8	0.004507042253521127	9.436855639700852E-5	STAINER DW	STAINER	D	null	null	JOURNAL OF GENERAL MICROBIOLOGY, V63, P211	JOURNAL OF GENERAL MICROBIOLOGY	JOGM	63	211	null	1036/1036	1	8	0.1951219512195122	8	6	0	0	0	7	6	0	0	0	0000000000000+0000+000++0000+0++000000000	Life cycle	0
1037	CSAKY TZ, 1948, ACTA CHEMICA SCANDINAVICA, V2, P450	1948	11	0.4782608695652174	1.2975676504588672E-4	CSAKY TZ	CSAKY	T	null	null	ACTA CHEMICA SCANDINAVICA, V2, P450	ACTA CHEMICA SCANDINAVICA	ACS	2	450	null	1037/1037	1	7	0.5	7	6	3	3	3	3	3	1	1	1	00000000-+000++00000000000000000000000000	Life cycle	0
1045	KALB VF, 1977, ANALYTICAL BIOCHEMISTRY, V82, P362	1977	11	0.005104408352668214	1.2975676504588672E-4	KALB VF	KALB	V	null	null	ANALYTICAL BIOCHEMISTRY, V82, P362	ANALYTICAL BIOCHEMISTRY	AB	82	362	null	1045/1045	1	8	0.1951219512195122	8	4	1	0	0	3	3	1	0	0	0000+000+00000000000+00000000000000000000	Life cycle	0
1047	ANDERSON JJ, 1980, JOURNAL OF BACTERIOLOGY, V141, P534	1980	7	0.003501750875437719	8.257248684738246E-5	ANDERSON JJ	ANDERSON	J	null	null	JOURNAL OF BACTERIOLOGY, V141, P534	JOURNAL OF BACTERIOLOGY	JOB	141	534	null	1047/1047	1	5	0.13157894736842105	5	3	1	0	0	4	3	1	0	0	00000+00+00000+00+00000000000000000000	Life cycle	0
1048	CRAWFORD RL, 1975, APPLIED MICROBIOLOGY, V30, P439	1975	7	0.004551365409622887	8.257248684738246E-5	CRAWFORD RL	CRAWFORD	R	null	null	APPLIED MICROBIOLOGY, V30, P439	APPLIED MICROBIOLOGY	AM	30	439	null	1048/1048	1	7	0.17073170731707318	7	2	0	0	0	7	2	0	0	0	0++0000++000000+00++000000000000000000000	Hot paper + Life cycle	0
1050	HEGEMAN GD, 1966, JOURNAL OF BACTERIOLOGY, V91, P1140	1966	11	0.02736318407960199	1.2975676504588672E-4	HEGEMAN GD	HEGEMAN	G	null	null	JOURNAL OF BACTERIOLOGY, V91, P1140	JOURNAL OF BACTERIOLOGY	JOB	91	1140	null	1050/1050	1	9	0.21951219512195122	9	6	2	0	0	5	4	2	0	0	000+0000+00+0000000000+00000000000+000000	Life cycle	0
1051	CRAWFORD RL, 1975, JOURNAL OF BACTERIOLOGY, V121, P794	1975	9	0.005851755526657998	1.0616462594663458E-4	CRAWFORD RL	CRAWFORD	R	null	null	JOURNAL OF BACTERIOLOGY, V121, P794	JOURNAL OF BACTERIOLOGY	JOB	121	794	null	1051/1051	1	8	0.1951219512195122	8	4	3	0	0	8	4	3	0	0	00+00+00+00+000+000+0000000+000000+000000	Life cycle	0
1053	EVANS DJ, 1980, JOURNAL OF CLINICAL MICROBIOLOGY, V12, P235	1980	7	0.003501750875437719	8.257248684738246E-5	EVANS DJ	EVANS	D	null	null	JOURNAL OF CLINICAL MICROBIOLOGY, V12, P235	JOURNAL OF CLINICAL MICROBIOLOGY	JOCM	12	235	null	1053/1053	1	7	0.18421052631578946	7	2	1	0	0	5	2	1	0	0	0+000+00000++000000000+000000000000000	Life cycle	0
1061	DUGUID JP, 1979, JOURNAL OF MEDICAL MICROBIOLOGY, V12, P213	1979	11	0.004627681952040387	1.2975676504588672E-4	DUGUID JP	DUGUID	J	null	null	JOURNAL OF MEDICAL MICROBIOLOGY, V12, P213	JOURNAL OF MEDICAL MICROBIOLOGY	JOMM	12	213	null	1061/1061	1	7	0.1794871794871795	7	3	1	0	0	3	3	1	0	0	0000+0+000+0000000000000000000000000000	Life cycle	0
1064	LEVINE MM, 1984, INFECTION AND IMMUNITY, V44, P409	1984	13	0.004280540006585446	1.5334890414513884E-4	LEVINE MM	LEVINE	M	null	null	INFECTION AND IMMUNITY, V44, P409	INFECTION AND IMMUNITY	IAI	44	409	null	1064/1064	1	6	0.17647058823529413	6	3	3	1	0	3	3	3	1	0	0+-0+0+000000000000000000000000000	Life cycle	0
1065	BLANCO J, 1983, FEMS MICROBIOLOGY LETTERS, V20, P167	1983	8	0.002469898116702686	9.436855639700852E-5	BLANCO J	BLANCO	J	null	null	FEMS MICROBIOLOGY LETTERS, V20, P167	FEMS MICROBIOLOGY LETTERS	FML	20	167	null	1065/1065	1	5	0.14285714285714285	5	2	1	0	0	2	2	1	0	0	00+000+0000000000000000000000000000		0
1066	JONES GW, 1983, CRC CRITICAL REVIEWS IN MICROBIOLOGY, V10, P229	1983	12	0.003704847175054029	1.4155283459551277E-4	JONES GW	JONES	G	null	null	CRC CRITICAL REVIEWS IN MICROBIOLOGY, V10, P229	CRC CRITICAL REVIEWS IN MICROBIOLOGY	CCRIM	10	229	null	1066/1066	1	5	0.14285714285714285	5	3	2	1	0	3	3	2	1	0	00+0++00000000000000000000000000000	Life cycle	0
1067	GAASTRA W, 1982, MICROBIOLOGICAL REVIEWS, V46, P129	1982	34	0.0120652945351313	4.010663646872862E-4	GAASTRA W	GAASTRA	W	null	null	MICROBIOLOGICAL REVIEWS, V46, P129	MICROBIOLOGICAL REVIEWS	MR	46	129	null	1067/1067	1	18	0.5	18	13	6	2	0	4	4	4	2	0	0+0+00+0-000000000000000+00000000000	Life cycle	0
1068	LEFFLER H, 1980, FEMS MICROBIOLOGY LETTERS, V8, P127	1980	9	0.004502251125562781	1.0616462594663458E-4	LEFFLER H	LEFFLER	H	null	null	FEMS MICROBIOLOGY LETTERS, V8, P127	FEMS MICROBIOLOGY LETTERS	FML	8	127	null	1068/1068	1	6	0.15789473684210525	6	4	3	1	0	4	3	3	1	0	00000+00000+00000000000000+0000000+000	Life cycle	0
1069	DONTA ST, 1974, SCIENCE, V183, P334	1974	16	0.01762114537444934	1.8873711279401704E-4	DONTA ST	DONTA	S	null	null	SCIENCE, V183, P334	SCIENCE	SCIENCE	183	334	null	1069/1069	1	9	0.21951219512195122	9	5	4	1	0	4	4	4	1	0	00++0000+0000000000000000000+000000000000	Life cycle	0
1070	EVANS DG, 1975, INFECTION AND IMMUNITY, V12, P656	1975	43	0.027958387516254877	5.072309906339208E-4	EVANS DG	EVANS	D	null	null	INFECTION AND IMMUNITY, V12, P656	INFECTION AND IMMUNITY	IAI	12	656	null	1070/1070	1	20	0.4878048780487805	20	15	13	2	0	5	5	5	2	0	-0+000+0+0-00+000---000000000000+00000000	Life cycle	0
1074	HONDA T, 1984, INFECTION AND IMMUNITY, V43, P959	1984	8	0.0026341784655910436	9.436855639700852E-5	HONDA T	HONDA	T	null	null	INFECTION AND IMMUNITY, V43, P959	INFECTION AND IMMUNITY	IAI	43	959	null	1074/1074	1	7	0.20588235294117646	7	1	1	0	0	2	1	1	0	0	00000+0000+00000000000000000000000	Life cycle	0
1076	THOMAS LV, 1982, INFECTION AND IMMUNITY, V35, P1119	1982	6	0.0021291696238466998	7.077641729775638E-5	THOMAS LV	THOMAS	L	null	null	INFECTION AND IMMUNITY, V35, P1119	INFECTION AND IMMUNITY	IAI	35	1119	null	1076/1076	1	3	0.08333333333333333	3	3	1	0	0	3	3	1	0	0	0+0+0000+000000000000000000000000000		0
1079	GUINEE PAM, 1977, INFECTION AND IMMUNITY, V15, P676	1977	5	0.002320185614849188	5.898034774813032E-5	GUINEE PAM	GUINEE	P	null	null	INFECTION AND IMMUNITY, V15, P676	INFECTION AND IMMUNITY	IAI	15	676	null	1079/1079	1	5	0.12195121951219512	5	2	0	0	0	5	2	0	0	0	000+0000+00+000++000000000000000000000000	Life cycle	0
1083	JONES GW, 1974, JOURNAL OF GENERAL MICROBIOLOGY, V84, P135	1974	6	0.006607929515418502	7.077641729775638E-5	JONES GW	JONES	G	null	null	JOURNAL OF GENERAL MICROBIOLOGY, V84, P135	JOURNAL OF GENERAL MICROBIOLOGY	JOGM	84	135	null	1083/1083	1	5	0.12195121951219512	5	3	1	0	0	5	3	1	0	0	0++0+000+0000000+000000000000000000000000	Hot paper + Life cycle	0
1085	DEGRAAF FK, 1982, INFECTION AND IMMUNITY, V36, P751	1982	8	0.0028388928317956	9.436855639700852E-5	DEGRAAF FK	DEGRAAF	F	null	null	INFECTION AND IMMUNITY, V36, P751	INFECTION AND IMMUNITY	IAI	36	751	null	1085/1085	1	5	0.1388888888888889	5	4	1	0	0	4	4	1	0	0	0+0++000000000+000000000000000000000	Life cycle	0
1087	CROSS F, 1988, ANNUAL REVIEW OF CELL BIOLOGY, V4, P429	1988	5	0.0017972681524083393	5.898034774813032E-5	CROSS F	CROSS	F	null	null	ANNUAL REVIEW OF CELL BIOLOGY, V4, P429	ANNUAL REVIEW OF CELL BIOLOGY	AROCB	4	429	null	1087/1087	1	5	0.16666666666666666	5	1	0	0	0	3	1	0	0	0	000+000000++000000000000000000	Life cycle	0
1088	SHERMAN F, 1986, METHODS YEAST GENETI	1986	12	0.005420054200542005	1.4155283459551277E-4	SHERMAN F	SHERMAN	F	null	null	METHODS YEAST GENETI	METHODS YEAST GENETI	MYG	null	null	null	1088/1088	1	9	0.28125	9	5	3	0	0	4	4	3	0	0	00000000+0000000+++0000000000000	Life cycle	0
1090	Bolivar F, 1979, Methods in enzymology, V68, P245	1979	5	0.002103491796381994	5.898034774813032E-5	Bolivar F	Bolivar	F	null	null	Methods in enzymology, V68, P245	Methods in enzymology	Mie	68	245	null	1090/1090	1	5	0.1282051282051282	5	2	1	0	0	5	2	1	0	0	00000000000+++00+000000000000+000000000	Life cycle	0
1091	ROTHSTEIN RJ, 1983, METHODS IN ENZYMOLOGY, V101, P202	1983	13	0.004013584439641865	1.5334890414513884E-4	ROTHSTEIN RJ	ROTHSTEIN	R	null	null	METHODS IN ENZYMOLOGY, V101, P202	METHODS IN ENZYMOLOGY	MIE	101	202	null	1091/1091	1	9	0.2571428571428571	9	8	4	0	0	6	6	4	0	0	000000000000+00+++00+0+000000000000	Life cycle	0
1095	WAHL GM, 1979, PROCEEDINGS OF THE NATIONAL ACADEMY OF SCIENCES OF THE UNITED STATES OF AMERICA, V76, P3683	1979	11	0.004627681952040387	1.2975676504588672E-4	WAHL GM	WAHL	G	null	null	PROCEEDINGS OF THE NATIONAL ACADEMY OF SCIENCES OF THE UNITED STATES OF AMERICA, V76, P3683	PROCEEDINGS OF THE NATIONAL ACADEMY OF SCIENCES OF THE UNITED STATES OF AMERICA	POTNAOSOTUSOA	76	3683	null	1095/1095	1	7	0.1794871794871795	7	3	2	0	0	3	3	2	0	0	000000+0+00000000000000+000000000000000	Life cycle	0
1098	BEGGS JD, 1978, NATURE, V275, P104	1978	8	0.004221635883905013	9.436855639700852E-5	BEGGS JD	BEGGS	J	null	null	NATURE, V275, P104	NATURE	NATURE	275	104	null	1098/1098	1	6	0.15	6	4	2	0	0	4	4	2	0	0	0000000000+00+00+00+00000000000000000000	Life cycle	0
1103	PRIEST FG, 1977, BACTERIOLOGICAL REVIEWS, V41, P711	1977	26	0.012064965197215777	3.066978082902777E-4	PRIEST FG	PRIEST	F	null	null	BACTERIOLOGICAL REVIEWS, V41, P711	BACTERIOLOGICAL REVIEWS	BR	41	711	null	1103/1103	1	14	0.34146341463414637	14	11	9	0	0	8	8	8	0	0	0000+++00--0+0+-0-0000000+0+000000000000+	Life cycle	0
1112	DAHLBACK B, 1981, ARCHIVES OF MICROBIOLOGY, V128, P267	1981	6	0.002488593944421402	7.077641729775638E-5	DAHLBACK B	DAHLBACK	B	null	null	ARCHIVES OF MICROBIOLOGY, V128, P267	ARCHIVES OF MICROBIOLOGY	AOM	128	267	null	1112/1112	1	5	0.13513513513513514	5	4	1	0	0	5	4	1	0	0	++++000000000000+00000000000000000000	Hot paper	0
1113	MARSHALL KC, 1973, ARCHIV FUR MIKROBIOLOGIE, V91, P29	1973	6	0.00851063829787234	7.077641729775638E-5	MARSHALL KC	MARSHALL	K	null	null	ARCHIV FUR MIKROBIOLOGIE, V91, P29	ARCHIV FUR MIKROBIOLOGIE	AFM	91	29	null	1113/1113	1	5	0.12195121951219512	5	4	1	0	0	5	4	1	0	0	000++0++000000000+00000000000000000000000	Life cycle	0
1130	PASTAN I, 1970, SCIENCE, V169, P339	1970	6	0.0033802816901408453	7.077641729775638E-5	PASTAN I	PASTAN	I	null	null	SCIENCE, V169, P339	SCIENCE	SCIENCE	169	339	null	1130/1130	1	6	0.14634146341463414	6	2	0	0	0	6	2	0	0	0	+000+0++000000+0+000000000000000000000000	Life cycle	0
1137	SANDERSON KE, 1988, MICROBIOLOGICAL REVIEWS, V52, P485	1988	9	0.003235082674335011	1.0616462594663458E-4	SANDERSON KE	SANDERSON	K	null	null	MICROBIOLOGICAL REVIEWS, V52, P485	MICROBIOLOGICAL REVIEWS	MR	52	485	null	1137/1137	1	7	0.23333333333333334	7	3	2	0	0	3	3	2	0	0	000+00000000000+00000+00000000	Life cycle	0
1141	AMES GFL, 1986, ANNUAL REVIEW OF BIOCHEMISTRY, V55, P397	1986	7	0.0031616982836495033	8.257248684738246E-5	AMES GFL	AMES	G	null	null	ANNUAL REVIEW OF BIOCHEMISTRY, V55, P397	ANNUAL REVIEW OF BIOCHEMISTRY	AROB	55	397	null	1141/1141	1	5	0.15625	5	4	0	0	0	4	4	0	0	0	000++000000000000++0000000000000	Life cycle	0
1148	BOLIVAR F, 1977, GENE, V2, P95	1977	79	0.03665893271461717	9.318894944204591E-4	BOLIVAR F	BOLIVAR	F	null	null	GENE, V2, P95	GENE	GENE	2	95	null	1148/1148	1	25	0.6097560975609756	25	23	21	7	0	8	8	8	5	0	0-----00+00++++0-00-0-00-000000000000+++0	Sleeping beauty	0
1150	PATEL AH, 1987, INFECTION AND IMMUNITY, V55, P3103	1987	7	0.0023325558147284237	8.257248684738246E-5	PATEL AH	PATEL	A	null	null	INFECTION AND IMMUNITY, V55, P3103	INFECTION AND IMMUNITY	IAI	55	3103	null	1150/1150	1	7	0.22580645161290322	7	4	2	0	0	5	4	2	0	0	0000000000+00+00000+0000+0+0000	Life cycle	0
1152	VIEIRA J, 1982, GENE, V19, P259	1982	77	0.027324343506032647	9.08297355321207E-4	VIEIRA J	VIEIRA	J	null	null	GENE, V19, P259	GENE	GENE	19	259	null	1152/1152	1	26	0.7222222222222222	26	26	24	6	0	6	6	6	2	0	0--00-0-000000000+00+0+0+00000++0000	Sleeping beauty + Life cycle	0
1156	SHORT JM, 1988, NUCLEIC ACIDS RESEARCH, V16, P7583	1988	14	0.0050323508267433505	1.6514497369476492E-4	SHORT JM	SHORT	J	null	null	NUCLEIC ACIDS RESEARCH, V16, P7583	NUCLEIC ACIDS RESEARCH	NAR	16	7583	null	1156/1156	1	10	0.3333333333333333	10	5	4	0	0	5	5	4	0	0	00000000+0++000++0000000000000	Life cycle	0
1157	HORINOUCHI S, 1982, JOURNAL OF BACTERIOLOGY, V150, P804	1982	12	0.0042583392476933995	1.4155283459551277E-4	HORINOUCHI S	HORINOUCHI	S	null	null	JOURNAL OF BACTERIOLOGY, V150, P804	JOURNAL OF BACTERIOLOGY	JOB	150	804	null	1157/1157	1	7	0.19444444444444445	7	5	2	0	0	4	4	2	0	0	000000000++0000++0000000000000000000	Life cycle	0
1159	BERNHEIMER AW, 1963, JOURNAL OF GENERAL MICROBIOLOGY, V30, P455	1963	8	0.03587443946188341	9.436855639700852E-5	BERNHEIMER AW	BERNHEIMER	A	null	null	JOURNAL OF GENERAL MICROBIOLOGY, V30, P455	JOURNAL OF GENERAL MICROBIOLOGY	JOGM	30	455	null	1159/1159	1	8	0.2	8	2	0	0	0	6	2	0	0	0	+00+0+00000000+0+00000+000000000000000000	Life cycle	0
1160	KREISWIRTH BN, 1983, NATURE, V305, P709	1983	28	0.0086446434084594	3.3028994738952983E-4	KREISWIRTH BN	KREISWIRTH	B	null	null	NATURE, V305, P709	NATURE	NATURE	305	709	null	1160/1160	1	17	0.4857142857142857	17	15	11	3	0	8	8	8	3	0	0------0000-000++000000+0+00++00++0	Sleeping beauty	0
1163	YANISCHPERRON C, 1985, GENE, V33, P103	1985	283	0.09058898847631242	0.0033382876825441762	YANISCHPERRON C	YANISCHPERRON	C	null	null	GENE, V33, P103	GENE	GENE	33	103	null	1163/1163	1	29	0.8787878787878788	29	29	28	27	15	12	12	12	12	9	------0-0+++0+++++++0++0000-00000	Sleeping beauty + Life cycle	0
1164	BANFALVI Z, 1981, MOLECULAR & GENERAL GENETICS, V184, P318	1981	6	0.002488593944421402	7.077641729775638E-5	BANFALVI Z	BANFALVI	Z	null	null	MOLECULAR & GENERAL GENETICS, V184, P318	MOLECULAR & GENERAL GENETICS	M&GG	184	318	null	1164/1164	1	4	0.10810810810810811	4	2	0	0	0	4	2	0	0	0	00++0++000000000000000000000000000000	Life cycle	0
1165	STANLEY J, 1985, JOURNAL OF BACTERIOLOGY, V163, P148	1985	5	0.0016005121638924455	5.898034774813032E-5	STANLEY J	STANLEY	J	null	null	JOURNAL OF BACTERIOLOGY, V163, P148	JOURNAL OF BACTERIOLOGY	JOB	163	148	null	1165/1165	1	5	0.15151515151515152	5	0	0	0	0	4	0	0	0	0	0+0000+++000000000000000000000000	Life cycle	0
1171	RIGBY PWJ, 1977, JOURNAL OF MOLECULAR BIOLOGY, V113, P237	1977	39	0.018097447795823667	4.600467124354165E-4	RIGBY PWJ	RIGBY	P	null	null	JOURNAL OF MOLECULAR BIOLOGY, V113, P237	JOURNAL OF MOLECULAR BIOLOGY	JOMB	113	237	null	1171/1171	1	11	0.2682926829268293	11	10	7	3	0	5	5	5	3	0	00--000++++0+0-0---0-0-000000000000000000	Life cycle	0
1174	ROSENBERG C, 1981, MOLECULAR & GENERAL GENETICS, V184, P326	1981	5	0.002073828287017835	5.898034774813032E-5	ROSENBERG C	ROSENBERG	C	null	null	MOLECULAR & GENERAL GENETICS, V184, P326	MOLECULAR & GENERAL GENETICS	M&GG	184	326	null	1174/1174	1	4	0.10810810810810811	4	2	0	0	0	4	2	0	0	0	00++0+00000000+0000000000000000000000	Life cycle	0
1176	KADO CI, 1981, JOURNAL OF BACTERIOLOGY, V145, P1365	1981	72	0.02986312733305682	8.493170075730766E-4	KADO CI	KADO	C	null	null	JOURNAL OF BACTERIOLOGY, V145, P1365	JOURNAL OF BACTERIOLOGY	JOB	145	1365	null	1176/1176	1	28	0.7567567567567568	28	26	23	11	0	7	7	7	5	0	00-0-000000+000++00+00+0000000+00+000	Life cycle	0
1182	POSTGATE JR, 1984, SULPHATE REDUCING BA	1984	16	0.005268356931182087	1.8873711279401704E-4	POSTGATE JR	POSTGATE	J	null	null	SULPHATE REDUCING BA	SULPHATE REDUCING BA	SRB	null	null	null	1182/1182	1	10	0.29411764705882354	10	8	3	0	0	5	5	3	0	0	0-+0++0--0000000000+00+00000000000	Life cycle	0
1187	WHITAKER JR, 1980, ANALYTICAL BIOCHEMISTRY, V109, P156	1980	8	0.00400200100050025	9.436855639700852E-5	WHITAKER JR	WHITAKER	J	null	null	ANALYTICAL BIOCHEMISTRY, V109, P156	ANALYTICAL BIOCHEMISTRY	AB	109	156	null	1187/1187	1	7	0.18421052631578946	7	3	0	0	0	5	3	0	0	0	0000000+0+00++00+000000000000000000000	Life cycle	0
1205	BRANDL H, 1988, APPLIED AND ENVIRONMENTAL MICROBIOLOGY, V54, P1977	1988	22	0.007907979870596693	2.5951353009177343E-4	BRANDL H	BRANDL	H	null	null	APPLIED AND ENVIRONMENTAL MICROBIOLOGY, V54, P1977	APPLIED AND ENVIRONMENTAL MICROBIOLOGY	AAEM	54	1977	null	1205/1205	1	11	0.36666666666666664	11	9	6	1	0	5	5	5	1	0	0---+-000-00++00000000+00000+0	Sleeping beauty + Life cycle	0
1208	KULAEV IS, 1979, BIOCH INORGANIC POLY	1979	6	0.002524190155658393	7.077641729775638E-5	KULAEV IS	KULAEV	I	null	null	BIOCH INORGANIC POLY	BIOCH INORGANIC POLY	BIP	null	null	null	1208/1208	1	5	0.1282051282051282	5	2	1	0	0	5	2	1	0	0	0000000+00++0+000000000+000000000000000	Life cycle	0
1209	OSTLE AG, 1982, APPLIED AND ENVIRONMENTAL MICROBIOLOGY, V44, P238	1982	9	0.00319375443577005	1.0616462594663458E-4	OSTLE AG	OSTLE	A	null	null	APPLIED AND ENVIRONMENTAL MICROBIOLOGY, V44, P238	APPLIED AND ENVIRONMENTAL MICROBIOLOGY	AAEM	44	238	null	1209/1209	1	6	0.16666666666666666	6	6	4	1	0	6	6	4	1	0	0000000000+000+0+00000+00+0+00000000	Life cycle	0
1212	JUNI E, 1972, JOURNAL OF BACTERIOLOGY, V112, P917	1972	6	0.004761904761904762	7.077641729775638E-5	JUNI E	JUNI	E	null	null	JOURNAL OF BACTERIOLOGY, V112, P917	JOURNAL OF BACTERIOLOGY	JOB	112	917	null	1212/1212	1	6	0.15	6	1	0	0	0	6	1	0	0	0	000+00++00000+0+0+00000000000000000000000	Life cycle	0
1213	FRIEDBER.I, 1968, JOURNAL OF BACTERIOLOGY, V96, P544	1968	5	0.019230769230769232	5.898034774813032E-5	FRIEDBER.I	FRIEDBER.I		null	null	JOURNAL OF BACTERIOLOGY, V96, P544	JOURNAL OF BACTERIOLOGY	JOB	96	544	null	1213/1213	1	5	0.13157894736842105	5	4	1	0	0	5	4	1	0	0	000+00000+00000+000000+00000+000000000000	Life cycle	0
1216	EMBLEY TM, 1992, JOURNAL OF GENERAL MICROBIOLOGY, V138, P1479	1992	5	0.002134016218523261	5.898034774813032E-5	EMBLEY TM	EMBLEY	T	null	null	JOURNAL OF GENERAL MICROBIOLOGY, V138, P1479	JOURNAL OF GENERAL MICROBIOLOGY	JOGM	138	1479	null	1216/1216	1	4	0.15384615384615385	4	2	1	0	0	4	2	1	0	0	+++00000+00000000000000000	Hot paper	0
1217	WINKER S, 1991, SYSTEMATIC AND APPLIED MICROBIOLOGY, V14, P305	1991	7	0.0027269185820023374	8.257248684738246E-5	WINKER S	WINKER	S	null	null	SYSTEMATIC AND APPLIED MICROBIOLOGY, V14, P305	SYSTEMATIC AND APPLIED MICROBIOLOGY	SAAM	14	305	null	1217/1217	1	5	0.18518518518518517	5	2	1	0	0	2	2	1	0	0	000+000+0000000000000000000		0
1219	DELONG EF, 1989, SCIENCE, V243, P1360	1989	10	0.0024055809477988932	1.1796069549626064E-4	DELONG EF	DELONG	E	null	null	SCIENCE, V243, P1360	SCIENCE	SCIENCE	243	1360	null	1219/1219	1	7	0.2413793103448276	7	5	3	0	0	4	4	3	0	0	000+0000000+0000+000000+00000	Life cycle	0
1220	FINLAY BJ, 1989, FEMS MICROBIOLOGY LETTERS, V65, P311	1989	9	0.002165022853019004	1.0616462594663458E-4	FINLAY BJ	FINLAY	B	null	null	FEMS MICROBIOLOGY LETTERS, V65, P311	FEMS MICROBIOLOGY LETTERS	FML	65	311	null	1220/1220	1	5	0.1724137931034483	5	3	1	0	0	3	3	1	0	0	000++000+00000000000000000000	Life cycle	0
1222	VANBRUGGEN JJA, 1986, ARCHIVES OF MICROBIOLOGY, V144, P367	1986	7	0.0031616982836495033	8.257248684738246E-5	VANBRUGGEN JJA	VANBRUGGEN	J	null	null	ARCHIVES OF MICROBIOLOGY, V144, P367	ARCHIVES OF MICROBIOLOGY	AOM	144	367	null	1222/1222	1	5	0.15625	5	3	1	0	0	2	2	1	0	0	0000+000000+00000000000000000000	Life cycle	0
1224	STAHL DA, 1991, NUCL ACID TECHNIQUES, P205	1991	12	0.004674717569146864	1.4155283459551277E-4	STAHL DA	STAHL	D	null	null	NUCL ACID TECHNIQUES, P205	NUCL ACID TECHNIQUES	NAT	null	205	null	1224/1224	1	10	0.37037037037037035	10	4	2	0	0	1	1	1	0	0	0000000000+0000000000000000		0
1225	FENCHEL T, 1992, ARCHIVES OF MICROBIOLOGY, V157, P475	1992	5	0.002134016218523261	5.898034774813032E-5	FENCHEL T	FENCHEL	T	null	null	ARCHIVES OF MICROBIOLOGY, V157, P475	ARCHIVES OF MICROBIOLOGY	AOM	157	475	null	1225/1225	1	4	0.15384615384615385	4	2	1	0	0	2	2	1	0	0	++000000000000000000000000	Hot paper	0
1226	OLSEN GJ, 1991, NUCLEIC ACIDS RESEARCH, V19, P2017	1991	7	0.0027269185820023374	8.257248684738246E-5	OLSEN GJ	OLSEN	G	null	null	NUCLEIC ACIDS RESEARCH, V19, P2017	NUCLEIC ACIDS RESEARCH	NAR	19	2017	null	1226/1226	1	3	0.1111111111111111	3	3	1	0	0	3	3	1	0	0	0+++00000000000000000000000	Hot paper	0
1230	WALSH PS, 1991, BIOTECHNIQUES, V10, P506	1991	9	0.003506038176860148	1.0616462594663458E-4	WALSH PS	WALSH	P	null	null	BIOTECHNIQUES, V10, P506	BIOTECHNIQUES	BIOTECHNIQUES	10	506	null	1230/1230	1	6	0.2222222222222222	6	4	2	0	0	4	4	2	0	0	000+0000000000+00+00+000000	Life cycle	0
1263	MYERS AM, 1986, GENE, V45, P299	1986	15	0.006775067750677507	1.7694104324439096E-4	MYERS AM	MYERS	A	null	null	GENE, V45, P299	GENE	GENE	45	299	null	1263/1263	1	11	0.34375	11	10	7	0	0	7	7	7	0	0	000--00000+00++000+00++00+000000	Life cycle	0
1265	GUARENTE L, 1983, METHODS IN ENZYMOLOGY, V101, P181	1983	8	0.002469898116702686	9.436855639700852E-5	GUARENTE L	GUARENTE	L	null	null	METHODS IN ENZYMOLOGY, V101, P181	METHODS IN ENZYMOLOGY	MIE	101	181	null	1265/1265	1	8	0.22857142857142856	8	7	4	0	0	7	7	4	0	0	0000000000000+0000++0++0++000000000	Life cycle	0
1307	ORMEROD JG, 1961, ARCHIVES OF BIOCHEMISTRY AND BIOPHYSICS, V94, P449	1961	18	0.05373134328358209	2.1232925189326916E-4	ORMEROD JG	ORMEROD	J	null	null	ARCHIVES OF BIOCHEMISTRY AND BIOPHYSICS, V94, P449	ARCHIVES OF BIOCHEMISTRY AND BIOPHYSICS	AOBAB	94	449	null	1307/1307	1	15	0.39473684210526316	15	7	2	0	0	6	5	2	0	0	+00+0000000000000000+0000+00++00000000000	Life cycle	0
1313	KRATZ WA, 1955, AMERICAN JOURNAL OF BOTANY, V42, P282	1955	13	0.09090909090909091	1.5334890414513884E-4	KRATZ WA	KRATZ	W	null	null	AMERICAN JOURNAL OF BOTANY, V42, P282	AMERICAN JOURNAL OF BOTANY	AJOB	42	282	null	1313/1313	1	10	0.2777777777777778	10	8	2	0	0	6	6	2	0	0	++0+00000+00000+000000000000+000000000000	Hot paper	0
1314	FUCHS G, 1980, ARCHIVES OF MICROBIOLOGY, V128, P64	1980	6	0.0030015007503751876	7.077641729775638E-5	FUCHS G	FUCHS	G	null	null	ARCHIVES OF MICROBIOLOGY, V128, P64	ARCHIVES OF MICROBIOLOGY	AOM	128	64	null	1314/1314	1	5	0.13157894736842105	5	1	0	0	0	3	1	0	0	0	00+000+000+000000000000000000000000000	Life cycle	0
1316	MADIGAN MT, 1974, ARCHIVES OF MICROBIOLOGY, V100, P97	1974	6	0.006607929515418502	7.077641729775638E-5	MADIGAN MT	MADIGAN	M	null	null	ARCHIVES OF MICROBIOLOGY, V100, P97	ARCHIVES OF MICROBIOLOGY	AOM	100	97	null	1316/1316	1	5	0.12195121951219512	5	4	1	0	0	5	4	1	0	0	+00000+0000+000+0+00000000000000000000000	Life cycle	0
1319	LOKEN O, 1982, ARCHIVES OF MICROBIOLOGY, V132, P276	1982	6	0.0021291696238466998	7.077641729775638E-5	LOKEN O	LOKEN	O	null	null	ARCHIVES OF MICROBIOLOGY, V132, P276	ARCHIVES OF MICROBIOLOGY	AOM	132	276	null	1319/1319	1	5	0.1388888888888889	5	3	2	0	0	5	3	2	0	0	0+00000+00+000000000+000000+00000000	Life cycle	0
1323	BREWIN NJ, 1980, JOURNAL OF GENERAL MICROBIOLOGY, V120, P413	1980	8	0.00400200100050025	9.436855639700852E-5	BREWIN NJ	BREWIN	N	null	null	JOURNAL OF GENERAL MICROBIOLOGY, V120, P413	JOURNAL OF GENERAL MICROBIOLOGY	JOGM	120	413	null	1323/1323	1	7	0.18421052631578946	7	4	0	0	0	5	4	0	0	0	0000000+000+0+00++00000000000000000000	Life cycle	0
1325	BERINGER JE, 1974, JOURNAL OF GENERAL MICROBIOLOGY, V84, P188	1974	69	0.07599118942731277	8.139287989241985E-4	BERINGER JE	BERINGER	J	null	null	JOURNAL OF GENERAL MICROBIOLOGY, V84, P188	JOURNAL OF GENERAL MICROBIOLOGY	JOGM	84	188	null	1325/1325	1	27	0.6585365853658537	27	24	21	13	5	13	13	13	12	5	-------00-00-00-+00000++00++0+++++0++000+	Sleeping beauty + Life cycle	0
1328	CASSE F, 1979, JOURNAL OF GENERAL MICROBIOLOGY, V113, P229	1979	22	0.009255363904080775	2.5951353009177343E-4	CASSE F	CASSE	F	null	null	JOURNAL OF GENERAL MICROBIOLOGY, V113, P229	JOURNAL OF GENERAL MICROBIOLOGY	JOGM	113	229	null	1328/1328	1	11	0.28205128205128205	11	8	4	0	0	4	4	4	0	0	000+0++000--0-+000000000000000000000000	Life cycle	0
1346	TRAGER W, 1976, SCIENCE, V193, P673	1976	6	0.0028735632183908046	7.077641729775638E-5	TRAGER W	TRAGER	W	null	null	SCIENCE, V193, P673	SCIENCE	SCIENCE	193	673	null	1346/1346	1	6	0.14634146341463414	6	6	4	0	0	6	6	4	0	0	0000000000000+0000+000000++0000+00000+000	Life cycle	0
1362	ZACHARIOU M, 1986, JOURNAL OF BACTERIOLOGY, V167, P863	1986	5	0.002258355916892502	5.898034774813032E-5	ZACHARIOU M	ZACHARIOU	M	null	null	JOURNAL OF BACTERIOLOGY, V167, P863	JOURNAL OF BACTERIOLOGY	JOB	167	863	null	1362/1362	1	5	0.15625	5	1	1	0	0	5	1	1	0	0	00+00+0+00+000000000000+00000000	Life cycle	0
1367	SIMON R, 1983, BIO-TECHNOLOGY, V1, P784	1983	220	0.06792219820932387	0.002595135300917734	SIMON R	SIMON	R	null	null	BIO-TECHNOLOGY, V1, P784	BIO-TECHNOLOGY	BIO-TECHNOLOGY	1	784	null	1367/1367	1	32	0.9142857142857143	32	29	28	26	9	19	19	19	19	6	----------0000+0+++++++++++++++0+++	Sleeping beauty	0
1372	NEU HC, 1965, JOURNAL OF BIOLOGICAL CHEMISTRY, V240, P3685	1965	19	0.06440677966101695	2.2412532144289524E-4	NEU HC	NEU	H	null	null	JOURNAL OF BIOLOGICAL CHEMISTRY, V240, P3685	JOURNAL OF BIOLOGICAL CHEMISTRY	JOBC	240	3685	null	1372/1372	1	15	0.375	15	13	3	0	0	8	8	3	0	0	00000+00000+00000+0+0000000+0+++000000000	Life cycle	0
1373	SAMBROOK J, 1989, MOL CLONING	1989	37	0.008900649506855906	4.3645457333616437E-4	SAMBROOK J	SAMBROOK	J	null	null	MOL CLONING	MOL CLONING	MC	null	null	null	1373/1373	1	15	0.5172413793103449	15	13	10	4	0	6	6	6	4	0	0-++-00-0-00+0-+-0+00+0000000	Life cycle	0
1374	PRIEFER UB, 1985, JOURNAL OF BACTERIOLOGY, V163, P324	1985	7	0.002240717029449424	8.257248684738246E-5	PRIEFER UB	PRIEFER	U	null	null	JOURNAL OF BACTERIOLOGY, V163, P324	JOURNAL OF BACTERIOLOGY	JOB	163	324	null	1374/1374	1	6	0.18181818181818182	6	5	0	0	0	5	5	0	0	0	0+00000000000+0+00++0000000000000	Life cycle	0
1383	ORBACH MJ, 1986, MOLECULAR AND CELLULAR BIOLOGY, V6, P2452	1986	7	0.0031616982836495033	8.257248684738246E-5	ORBACH MJ	ORBACH	M	null	null	MOLECULAR AND CELLULAR BIOLOGY, V6, P2452	MOLECULAR AND CELLULAR BIOLOGY	MACB	6	2452	null	1383/1383	1	6	0.1875	6	3	2	0	0	4	3	2	0	0	0000000000++0000000+000+00000000	Life cycle	0
1386	MANIATIS T, 1982, MOL CLONING	1982	410	0.14549325762952448	0.004836388515346687	MANIATIS T	MANIATIS	T	null	null	MOL CLONING	MOL CLONING	MC	null	null	null	1386/1386	1	18	0.5	18	17	14	11	1	8	8	8	8	1	0------++++++++0---------------000--	Sleeping beauty + Life cycle	0
1391	WOOLDRIDGE KG, 1993, FEMS MICROBIOLOGY REVIEWS, V12, P325	1993	11	0.004805591961555264	1.2975676504588672E-4	WOOLDRIDGE KG	WOOLDRIDGE	K	null	null	FEMS MICROBIOLOGY REVIEWS, V12, P325	FEMS MICROBIOLOGY REVIEWS	FMR	12	325	null	1391/1391	1	9	0.36	9	3	1	0	0	2	2	1	0	0	00+0000+00000000000000000		0
1395	SILHAVY TJ, 1984, EXPT GENE FUSIONS	1984	48	0.015805070793546264	5.662113383820511E-4	SILHAVY TJ	SILHAVY	T	null	null	EXPT GENE FUSIONS	EXPT GENE FUSIONS	EGF	null	null	null	1395/1395	1	22	0.6470588235294118	22	20	15	4	0	7	7	7	3	0	0-000--0+000-+00+00++000+0+0000000	Life cycle	0
1396	LITWIN CM, 1993, CLINICAL MICROBIOLOGY REVIEWS, V6, P137	1993	16	0.0069899519440803845	1.8873711279401704E-4	LITWIN CM	LITWIN	C	null	null	CLINICAL MICROBIOLOGY REVIEWS, V6, P137	CLINICAL MICROBIOLOGY REVIEWS	CMR	6	137	null	1396/1396	1	10	0.4	10	7	5	0	0	3	3	3	0	0	000+-00+0000000000000+000	Life cycle	0
1398	NIEDERHOFFER EC, 1990, JOURNAL OF BACTERIOLOGY, V172, P1930	1990	5	0.0017525411847178409	5.898034774813032E-5	NIEDERHOFFER EC	NIEDERHOFFER	E	null	null	JOURNAL OF BACTERIOLOGY, V172, P1930	JOURNAL OF BACTERIOLOGY	JOB	172	1930	null	1398/1398	1	5	0.17857142857142858	5	3	1	0	0	5	3	1	0	0	0000++00000000+00+00000+0000	Life cycle	0
1399	VAARA M, 1992, MICROBIOLOGICAL REVIEWS, V56, P395	1992	9	0.0038412291933418692	1.0616462594663458E-4	VAARA M	VAARA	M	null	null	MICROBIOLOGICAL REVIEWS, V56, P395	MICROBIOLOGICAL REVIEWS	MR	56	395	null	1399/1399	1	7	0.2692307692307692	7	5	3	0	0	5	5	3	0	0	00+00+000000000+000++00000	Life cycle	0
1402	POSPISIL S, 1984, FEMS MICROBIOLOGY LETTERS, V24, P209	1984	5	0.0016463615409944023	5.898034774813032E-5	POSPISIL S	POSPISIL	S	null	null	FEMS MICROBIOLOGY LETTERS, V24, P209	FEMS MICROBIOLOGY LETTERS	FML	24	209	null	1402/1402	1	5	0.14705882352941177	5	1	0	0	0	4	1	0	0	0	0+000000+0+0000+000000000000000000	Life cycle	0
1411	DAY LE, 1973, ANTIMICROBIAL AGENTS AND CHEMOTHERAPY, V4, P410	1973	5	0.0070921985815602835	5.898034774813032E-5	DAY LE	DAY	L	null	null	ANTIMICROBIAL AGENTS AND CHEMOTHERAPY, V4, P410	ANTIMICROBIAL AGENTS AND CHEMOTHERAPY	AAAC	4	410	null	1411/1411	1	5	0.12195121951219512	5	2	1	0	0	5	2	1	0	0	0000000++0+000000+0000+000000000000000000	Life cycle	0
1413	POSPISIL S, 1983, JOURNAL OF ANTIBIOTICS, V36, P617	1983	9	0.002778635381290522	1.0616462594663458E-4	POSPISIL S	POSPISIL	S	null	null	JOURNAL OF ANTIBIOTICS, V36, P617	JOURNAL OF ANTIBIOTICS	JOA	36	617	null	1413/1413	1	9	0.2571428571428571	9	3	0	0	0	4	3	0	0	0	0+000000000++000+000000000000000000	Life cycle	0
1422	DINNIBIER U, 1988, ARCHIVES OF MICROBIOLOGY, V150, P348	1988	13	0.004672897196261682	1.5334890414513884E-4	DINNIBIER U	DINNIBIER	U	null	null	ARCHIVES OF MICROBIOLOGY, V150, P348	ARCHIVES OF MICROBIOLOGY	AOM	150	348	null	1422/1422	1	9	0.3	9	5	3	0	0	4	4	3	0	0	00+00000+0000000+0000+00000000	Life cycle	0
1424	BAKKER EP, 1980, JOURNAL OF BIOLOGICAL CHEMISTRY, V255, P433	1980	6	0.0030015007503751876	7.077641729775638E-5	BAKKER EP	BAKKER	E	null	null	JOURNAL OF BIOLOGICAL CHEMISTRY, V255, P433	JOURNAL OF BIOLOGICAL CHEMISTRY	JOBC	255	433	null	1424/1424	1	6	0.15789473684210525	6	1	0	0	0	3	1	0	0	0	00+0000000+00000000+000000000000000000	Life cycle	0
1430	BAKKER EP, 1987, JOURNAL OF BACTERIOLOGY, V169, P3743	1987	7	0.0023325558147284237	8.257248684738246E-5	BAKKER EP	BAKKER	E	null	null	JOURNAL OF BACTERIOLOGY, V169, P3743	JOURNAL OF BACTERIOLOGY	JOB	169	3743	null	1430/1430	1	5	0.16129032258064516	5	2	1	0	0	3	2	1	0	0	000+000000+000000000+0000000000	Life cycle	0
1433	EPSTEIN W, 1986, FEMS MICROBIOLOGY LETTERS, V39, P73	1986	14	0.006323396567299007	1.6514497369476492E-4	EPSTEIN W	EPSTEIN	W	null	null	FEMS MICROBIOLOGY LETTERS, V39, P73	FEMS MICROBIOLOGY LETTERS	FML	39	73	null	1433/1433	1	10	0.3125	10	6	2	0	0	5	5	2	0	0	+000+00000+000+00+00000000000000	Life cycle	0
1437	HAROLD FM, 1986, VITAL FORCE STUDY BI	1986	7	0.0031616982836495033	8.257248684738246E-5	HAROLD FM	HAROLD	F	null	null	VITAL FORCE STUDY BI	VITAL FORCE STUDY BI	VFSB	null	null	null	1437/1437	1	6	0.1875	6	5	1	0	0	4	4	1	0	0	0000+000000000+000+00+0000000000	Life cycle	0
1439	MITCHELL P, 1966, BIOLOGICAL REVIEWS OF THE CAMBRIDGE PHILOSOPHICAL SOCIETY, V41, P445	1966	14	0.03482587064676617	1.6514497369476492E-4	MITCHELL P	MITCHELL	P	null	null	BIOLOGICAL REVIEWS OF THE CAMBRIDGE PHILOSOPHICAL SOCIETY, V41, P445	BIOLOGICAL REVIEWS OF THE CAMBRIDGE PHILOSOPHICAL SOCIETY	BROTCPS	41	445	null	1439/1439	1	9	0.21951219512195122	9	7	3	2	1	7	7	3	2	1	0000++000++00+0000+00000000+0000000000000	Life cycle	0
1440	KASHKET ER, 1985, ANNUAL REVIEW OF MICROBIOLOGY, V39, P219	1985	8	0.002560819462227913	9.436855639700852E-5	KASHKET ER	KASHKET	E	null	null	ANNUAL REVIEW OF MICROBIOLOGY, V39, P219	ANNUAL REVIEW OF MICROBIOLOGY	AROM	39	219	null	1440/1440	1	7	0.21212121212121213	7	3	0	0	0	3	3	0	0	0	00000+000000+0+000000000000000000	Life cycle	0
1451	MIDGLEY M, 1986, JOURNAL OF GENERAL MICROBIOLOGY, V132, P3187	1986	5	0.002258355916892502	5.898034774813032E-5	MIDGLEY M	MIDGLEY	M	null	null	JOURNAL OF GENERAL MICROBIOLOGY, V132, P3187	JOURNAL OF GENERAL MICROBIOLOGY	JOGM	132	3187	null	1451/1451	1	4	0.125	4	2	0	0	0	4	2	0	0	0	0000+0+0+000+0000000000000000000	Life cycle	0
1452	Rottenberg H, 1979, Methods in enzymology, V55, P547	1979	12	0.005048380311316786	1.4155283459551277E-4	Rottenberg H	Rottenberg	H	null	null	Methods in enzymology, V55, P547	Methods in enzymology	Mie	55	547	null	1452/1452	1	11	0.28205128205128205	11	6	2	0	0	5	5	2	0	0	000000000000000+0+00++000000000000+0000	Life cycle	0
1455	LUDWIG B, 1987, FEMS MICROBIOLOGY LETTERS, V46, P41	1987	8	0.0026657780739753416	9.436855639700852E-5	LUDWIG B	LUDWIG	B	null	null	FEMS MICROBIOLOGY LETTERS, V46, P41	FEMS MICROBIOLOGY LETTERS	FML	46	41	null	1455/1455	1	4	0.12903225806451613	4	2	2	0	0	2	2	2	0	0	000+000+00000000000000000000000		0
1456	EPSTEIN W, 1971, JOURNAL OF BACTERIOLOGY, V108, P639	1971	8	0.01556420233463035	9.436855639700852E-5	EPSTEIN W	EPSTEIN	W	null	null	JOURNAL OF BACTERIOLOGY, V108, P639	JOURNAL OF BACTERIOLOGY	JOB	108	639	null	1456/1456	1	8	0.1951219512195122	8	4	2	0	0	6	4	2	0	0	0000000000000++0000000000+0+000000000++00	Life cycle	0
1458	PADAN E, 1976, EUROPEAN JOURNAL OF BIOCHEMISTRY, V63, P533	1976	7	0.003352490421455939	8.257248684738246E-5	PADAN E	PADAN	E	null	null	EUROPEAN JOURNAL OF BIOCHEMISTRY, V63, P533	EUROPEAN JOURNAL OF BIOCHEMISTRY	EJOB	63	533	null	1458/1458	1	6	0.14634146341463414	6	3	2	0	0	6	3	2	0	0	00+000++0+000+000000+00000000000000000000	Life cycle	0
1459	SLONCZEWSKI JL, 1981, PROCEEDINGS OF THE NATIONAL ACADEMY OF SCIENCES OF THE UNITED STATES OF AMERICA-BIOLOGICAL SCIENCES, V78, P6271	1981	6	0.002488593944421402	7.077641729775638E-5	SLONCZEWSKI JL	SLONCZEWSKI	J	null	null	PROCEEDINGS OF THE NATIONAL ACADEMY OF SCIENCES OF THE UNITED STATES OF AMERICA-BIOLOGICAL SCIENCES, V78, P6271	PROCEEDINGS OF THE NATIONAL ACADEMY OF SCIENCES OF THE UNITED STATES OF AMERICA-BIOLOGICAL SCIENCES	POTNAOSOTUSOAS	78	6271	null	1459/1459	1	6	0.16216216216216217	6	3	1	0	0	5	3	1	0	0	00+00000+00000+0+000000000+0000000000	Life cycle	0
1464	HAROLD FM, 1972, BACTERIOLOGICAL REVIEWS, V36, P172	1972	12	0.009523809523809525	1.4155283459551277E-4	HAROLD FM	HAROLD	F	null	null	BACTERIOLOGICAL REVIEWS, V36, P172	BACTERIOLOGICAL REVIEWS	BR	36	172	null	1464/1464	1	11	0.275	11	4	1	0	0	5	4	1	0	0	0+000+00+000000000000+0000000000+00000000	Life cycle	0
1470	BAKKER EP, 1981, JOURNAL OF BACTERIOLOGY, V147, P820	1981	10	0.00414765657403567	1.1796069549626064E-4	BAKKER EP	BAKKER	E	null	null	JOURNAL OF BACTERIOLOGY, V147, P820	JOURNAL OF BACTERIOLOGY	JOB	147	820	null	1470/1470	1	7	0.1891891891891892	7	4	2	0	0	4	4	2	0	0	00++0+00000000000000000000+0000000000	Life cycle	0
1478	COX JC, 1979, BIOCHEMICAL JOURNAL, V178, P195	1979	6	0.002524190155658393	7.077641729775638E-5	COX JC	COX	J	null	null	BIOCHEMICAL JOURNAL, V178, P195	BIOCHEMICAL JOURNAL	BJ	178	195	null	1478/1478	1	5	0.1282051282051282	5	2	1	0	0	5	2	1	0	0	0000000000++++00000000000+0000000000000	Life cycle	0
1483	BOOTH IR, 1985, MICROBIOLOGICAL REVIEWS, V49, P359	1985	20	0.006402048655569782	2.3592139099252128E-4	BOOTH IR	BOOTH	I	null	null	MICROBIOLOGICAL REVIEWS, V49, P359	MICROBIOLOGICAL REVIEWS	MR	49	359	null	1483/1483	1	11	0.3333333333333333	11	8	6	0	0	5	5	5	0	0	000-0+-+0+000000000000+00+0000000	Life cycle	0
1484	INGLEDEW WJ, 1982, BIOCHIMICA ET BIOPHYSICA ACTA, V683, P89	1982	12	0.0042583392476933995	1.4155283459551277E-4	INGLEDEW WJ	INGLEDEW	W	null	null	BIOCHIMICA ET BIOPHYSICA ACTA, V683, P89	BIOCHIMICA ET BIOPHYSICA ACTA	BEBA	683	89	null	1484/1484	1	9	0.25	9	6	3	0	0	5	5	3	0	0	00000000+0000++00000+0+0000000000000	Life cycle	0
1486	WOESE CR, 1987, MICROBIOLOGICAL REVIEWS, V51, P221	1987	144	0.04798400533155615	0.0016986340151461533	WOESE CR	WOESE	C	null	null	MICROBIOLOGICAL REVIEWS, V51, P221	MICROBIOLOGICAL REVIEWS	MR	51	221	null	1486/1486	1	24	0.7741935483870968	24	24	24	14	3	5	5	5	5	3	-+0+00+0+-00-0000000-0--+00-000	Life cycle	0
1491	DARLAND G, 1971, JOURNAL OF GENERAL MICROBIOLOGY, V67, P9	1971	8	0.01556420233463035	9.436855639700852E-5	DARLAND G	DARLAND	G	null	null	JOURNAL OF GENERAL MICROBIOLOGY, V67, P9	JOURNAL OF GENERAL MICROBIOLOGY	JOGM	67	9	null	1491/1491	1	8	0.1951219512195122	8	1	0	0	0	4	1	0	0	0	00000000000+++000000000+00000000000000000	Life cycle	0
1499	BAKKER EP, 1976, BIOCHIMICA ET BIOPHYSICA ACTA, V440, P557	1976	5	0.0023946360153256703	5.898034774813032E-5	BAKKER EP	BAKKER	E	null	null	BIOCHIMICA ET BIOPHYSICA ACTA, V440, P557	BIOCHIMICA ET BIOPHYSICA ACTA	BEBA	440	557	null	1499/1499	1	5	0.12195121951219512	5	4	0	0	0	5	4	0	0	0	000000+000000+00+00+00+000000000000000000	Life cycle	0
1502	PEDERSEN PL, 1987, TRENDS IN BIOCHEMICAL SCIENCES, V12, P146	1987	5	0.0016661112962345886	5.898034774813032E-5	PEDERSEN PL	PEDERSEN	P	null	null	TRENDS IN BIOCHEMICAL SCIENCES, V12, P146	TRENDS IN BIOCHEMICAL SCIENCES	TIBS	12	146	null	1502/1502	1	4	0.12903225806451613	4	3	0	0	0	4	3	0	0	0	000+00000+000000+000+0000000000	Life cycle	0
1509	WEIDEL W, 1964, ADVANCES IN ENZYMOLOGY AND RELATED SUBJECTS OF BIOCHEMISTRY, V26, P193	1964	5	0.016891891891891893	5.898034774813032E-5	WEIDEL W	WEIDEL	W	null	null	ADVANCES IN ENZYMOLOGY AND RELATED SUBJECTS OF BIOCHEMISTRY, V26, P193	ADVANCES IN ENZYMOLOGY AND RELATED SUBJECTS OF BIOCHEMISTRY	AIEARSOB	26	193	null	1509/1509	1	4	0.10526315789473684	4	3	1	0	0	4	3	1	0	0	000000000+000++0+000000000000000000000000	Life cycle	0
1512	LEDUC M, 1982, JOURNAL OF BACTERIOLOGY, V152, P26	1982	8	0.0028388928317956	9.436855639700852E-5	LEDUC M	LEDUC	M	null	null	JOURNAL OF BACTERIOLOGY, V152, P26	JOURNAL OF BACTERIOLOGY	JOB	152	26	null	1512/1512	1	8	0.2222222222222222	8	3	0	0	0	4	3	0	0	0	0++000000000+000+0000000000000000000	Hot paper + Life cycle	0
1515	KAHAN FM, 1974, ANNALS OF THE NEW YORK ACADEMY OF SCIENCES, V235, P364	1974	10	0.011013215859030838	1.1796069549626064E-4	KAHAN FM	KAHAN	F	null	null	ANNALS OF THE NEW YORK ACADEMY OF SCIENCES, V235, P364	ANNALS OF THE NEW YORK ACADEMY OF SCIENCES	AOTNYAOS	235	364	null	1515/1515	1	9	0.21951219512195122	9	5	1	0	0	4	3	1	0	0	0000000000000++0++00000000000000000000000	Life cycle	0
1518	VANHEIJENOORT Y, 1987, JOURNAL OF GENERAL MICROBIOLOGY, V133, P667	1987	5	0.0016661112962345886	5.898034774813032E-5	VANHEIJENOORT Y	VANHEIJENOORT	Y	null	null	JOURNAL OF GENERAL MICROBIOLOGY, V133, P667	JOURNAL OF GENERAL MICROBIOLOGY	JOGM	133	667	null	1518/1518	1	4	0.12903225806451613	4	2	1	0	0	3	2	1	0	0	0000000+00000+0000+000000000000	Life cycle	0
1519	ROGERS HJ, 1980, MICROBIAL CELL WALLS, P239	1980	6	0.0030015007503751876	7.077641729775638E-5	ROGERS HJ	ROGERS	H	null	null	MICROBIAL CELL WALLS, P239	MICROBIAL CELL WALLS	MCW	null	239	null	1519/1519	1	6	0.15789473684210525	6	3	1	0	0	5	3	1	0	0	0000000000++00+00000++0000000000000000	Life cycle	0
1530	SVANBORGEDEN C, 1976, LANCET, V2, P490	1976	7	0.003352490421455939	8.257248684738246E-5	SVANBORGEDEN C	SVANBORGEDEN	C	null	null	LANCET, V2, P490	LANCET	LANCET	2	490	null	1530/1530	1	5	0.12195121951219512	5	1	1	0	0	4	1	1	0	0	00+++000+00000000000000000000000000000000	Life cycle	0
1532	KING RD, 1980, INFECTION AND IMMUNITY, V27, P667	1980	9	0.004502251125562781	1.0616462594663458E-4	KING RD	KING	R	null	null	INFECTION AND IMMUNITY, V27, P667	INFECTION AND IMMUNITY	IAI	27	667	null	1532/1532	1	7	0.18421052631578946	7	4	2	0	0	4	4	2	0	0	0+000+0000000000+0000+0000000000000000	Life cycle	0
1534	WARAVDEKAR VS, 1959, JOURNAL OF BIOLOGICAL CHEMISTRY, V234, P1945	1959	7	0.024390243902439025	8.257248684738246E-5	WARAVDEKAR VS	WARAVDEKAR	V	null	null	JOURNAL OF BIOLOGICAL CHEMISTRY, V234, P1945	JOURNAL OF BIOLOGICAL CHEMISTRY	JOBC	234	1945	null	1534/1534	1	6	0.14634146341463414	6	2	1	0	0	6	2	1	0	0	000++00++000+0000000000000000+00000000000	Life cycle	0
1538	SCHINDLER M, 1979, BIOCHEMISTRY, V18, P4425	1979	5	0.002103491796381994	5.898034774813032E-5	SCHINDLER M	SCHINDLER	M	null	null	BIOCHEMISTRY, V18, P4425	BIOCHEMISTRY	BIOCHEMISTRY	18	4425	null	1538/1538	1	5	0.1282051282051282	5	0	0	0	0	5	0	0	0	0	00++++00+000000000000000000000000000000	Life cycle	0
1541	MOORE S, 1954, JOURNAL OF BIOLOGICAL CHEMISTRY, V211, P907	1954	6	0.08695652173913043	7.077641729775638E-5	MOORE S	MOORE	S	null	null	JOURNAL OF BIOLOGICAL CHEMISTRY, V211, P907	JOURNAL OF BIOLOGICAL CHEMISTRY	JOBC	211	907	null	1541/1541	1	5	0.1724137931034483	5	3	2	1	1	4	3	2	1	1	0000+00000000000++0000+000000000000000000	Life cycle	0
1542	SMIT J, 1975, JOURNAL OF BACTERIOLOGY, V124, P942	1975	16	0.010403120936280884	1.8873711279401704E-4	SMIT J	SMIT	J	null	null	JOURNAL OF BACTERIOLOGY, V124, P942	JOURNAL OF BACTERIOLOGY	JOB	124	942	null	1542/1542	1	11	0.2682926829268293	11	5	4	0	0	5	5	4	0	0	+000000+0+00+00000000000000+0000000000000	Life cycle	0
1550	GALANOS C, 1977, INT REV BIOCH BIOCH, V14, P239	1977	7	0.0032482598607888632	8.257248684738246E-5	GALANOS C	GALANOS	C	null	null	INT REV BIOCH BIOCH, V14, P239	INT REV BIOCH BIOCH	IRBB	14	239	null	1550/1550	1	4	0.0975609756097561	4	3	0	0	0	4	3	0	0	0	0000+0++000+00000000000000000000000000000	Life cycle	0
1552	GALANOS C, 1969, EUROPEAN JOURNAL OF BIOCHEMISTRY, V9, P245	1969	36	0.0625	4.246585037865383E-4	GALANOS C	GALANOS	C	null	null	EUROPEAN JOURNAL OF BIOCHEMISTRY, V9, P245	EUROPEAN JOURNAL OF BIOCHEMISTRY	EJOB	9	245	null	1552/1552	1	19	0.475	19	14	6	0	0	5	5	5	0	0	000000+++0--000++000-0-000000000000000000	Life cycle	0
1554	STORM DR, 1977, ANNUAL REVIEW OF BIOCHEMISTRY, V46, P723	1977	6	0.0027842227378190253	7.077641729775638E-5	STORM DR	STORM	D	null	null	ANNUAL REVIEW OF BIOCHEMISTRY, V46, P723	ANNUAL REVIEW OF BIOCHEMISTRY	AROB	46	723	null	1554/1554	1	6	0.14634146341463414	6	5	2	0	0	6	5	2	0	0	0++0+0000000000+0000000000+00000+00000000	Hot paper + Life cycle	0
1561	HOPWOOD DA, 1988, PROCEEDINGS OF THE ROYAL SOCIETY SERIES B-BIOLOGICAL SCIENCES, V235, P121	1988	7	0.0025161754133716753	8.257248684738246E-5	HOPWOOD DA	HOPWOOD	D	null	null	PROCEEDINGS OF THE ROYAL SOCIETY SERIES B-BIOLOGICAL SCIENCES, V235, P121	PROCEEDINGS OF THE ROYAL SOCIETY SERIES B-BIOLOGICAL SCIENCES	POTRSSBS	235	121	null	1561/1561	1	6	0.2	6	3	0	0	0	4	3	0	0	0	000000++00000+0+00000000000000	Life cycle	0
1562	MARTIN JF, 1989, ANNUAL REVIEW OF MICROBIOLOGY, V43, P173	1989	6	0.0014433485686793362	7.077641729775638E-5	MARTIN JF	MARTIN	J	null	null	ANNUAL REVIEW OF MICROBIOLOGY, V43, P173	ANNUAL REVIEW OF MICROBIOLOGY	AROM	43	173	null	1562/1562	1	4	0.13793103448275862	4	3	2	0	0	3	3	2	0	0	00000++0000000000000000+00000	Life cycle	0
1564	MIZUNO T, 1984, PROCEEDINGS OF THE NATIONAL ACADEMY OF SCIENCES OF THE UNITED STATES OF AMERICA-BIOLOGICAL SCIENCES, V81, P1966	1984	8	0.0026341784655910436	9.436855639700852E-5	MIZUNO T	MIZUNO	T	null	null	PROCEEDINGS OF THE NATIONAL ACADEMY OF SCIENCES OF THE UNITED STATES OF AMERICA-BIOLOGICAL SCIENCES, V81, P1966	PROCEEDINGS OF THE NATIONAL ACADEMY OF SCIENCES OF THE UNITED STATES OF AMERICA-BIOLOGICAL SCIENCES	POTNAOSOTUSOAS	81	1966	null	1564/1564	1	8	0.23529411764705882	8	4	1	0	0	4	4	1	0	0	00000000000+00++0000000000+0000000	Life cycle	0
1566	HELMANN JD, 1988, ANNUAL REVIEW OF BIOCHEMISTRY, V57, P839	1988	16	0.005751258087706686	1.8873711279401704E-4	HELMANN JD	HELMANN	J	null	null	ANNUAL REVIEW OF BIOCHEMISTRY, V57, P839	ANNUAL REVIEW OF BIOCHEMISTRY	AROB	57	839	null	1566/1566	1	11	0.36666666666666664	11	7	3	0	0	3	3	3	0	0	0000-0000++000000000+000000000	Life cycle	0
1567	SANGER F, 1977, PROCEEDINGS OF THE NATIONAL ACADEMY OF SCIENCES OF THE UNITED STATES OF AMERICA, V74, P5463	1977	432	0.20046403712296984	0.00509590204543846	SANGER F	SANGER	F	null	null	PROCEEDINGS OF THE NATIONAL ACADEMY OF SCIENCES OF THE UNITED STATES OF AMERICA, V74, P5463	PROCEEDINGS OF THE NATIONAL ACADEMY OF SCIENCES OF THE UNITED STATES OF AMERICA	POTNAOSOTUSOA	74	5463	null	1567/1567	1	29	0.7073170731707317	29	28	26	25	7	18	18	18	18	6	-------------0+++++++++++++++00+---0++-0-	Sleeping beauty + Life cycle	0
1569	WARD JM, 1986, MOLECULAR & GENERAL GENETICS, V203, P468	1986	15	0.006775067750677507	1.7694104324439096E-4	WARD JM	WARD	J	null	null	MOLECULAR & GENERAL GENETICS, V203, P468	MOLECULAR & GENERAL GENETICS	M&GG	203	468	null	1569/1569	1	11	0.34375	11	8	3	0	0	5	5	3	0	0	000-00-0+00+000+0+0+000000000000	Life cycle	0
1574	WRIGHT F, 1992, GENE, V113, P55	1992	20	0.008536064874093044	2.3592139099252128E-4	WRIGHT F	WRIGHT	F	null	null	GENE, V113, P55	GENE	GENE	113	55	null	1574/1574	1	13	0.5	13	9	5	0	0	2	2	2	0	0	0+0000000000000000000+0000		0
1576	HOPWOOD DA, 1985, GENETIC MANIPULATION	1985	144	0.046094750320102434	0.0016986340151461533	HOPWOOD DA	HOPWOOD	D	null	null	GENETIC MANIPULATION	GENETIC MANIPULATION	GM	null	null	null	1576/1576	1	24	0.7272727272727273	24	23	22	15	1	6	6	6	6	1	------00000+++++00+00-00--0000000	Sleeping beauty + Life cycle	0
1577	SAMBROOK J, 1989, MOL CLONING LABORATO	1989	357	0.0858792398364205	0.004211196829216505	SAMBROOK J	SAMBROOK	J	null	null	MOL CLONING LABORATO	MOL CLONING LABORATO	MCL	null	null	null	1577/1577	1	8	0.27586206896551724	8	6	6	6	1	5	5	5	5	1	--+++++---------------------0	Sleeping beauty + Life cycle	0
1580	SAIKI RK, 1988, SCIENCE, V239, P487	1988	47	0.01689432063263839	5.54415268832425E-4	SAIKI RK	SAIKI	R	null	null	SCIENCE, V239, P487	SCIENCE	SCIENCE	239	487	null	1580/1580	1	17	0.5666666666666667	17	17	12	2	1	3	3	3	1	1	000+00+00000+00-00-00000000000	Life cycle	0
1587	BARANY F, 1991, PROCEEDINGS OF THE NATIONAL ACADEMY OF SCIENCES OF THE UNITED STATES OF AMERICA, V88, P189	1991	5	0.0019477989871445266	5.898034774813032E-5	BARANY F	BARANY	F	null	null	PROCEEDINGS OF THE NATIONAL ACADEMY OF SCIENCES OF THE UNITED STATES OF AMERICA, V88, P189	PROCEEDINGS OF THE NATIONAL ACADEMY OF SCIENCES OF THE UNITED STATES OF AMERICA	POTNAOSOTUSOA	88	189	null	1587/1587	1	5	0.18518518518518517	5	1	0	0	0	5	1	0	0	0	000++00+00+00+0000000000000	Life cycle	0
1592	PFENNIG N, 1976, ARCHIVES OF MICROBIOLOGY, V110, P3	1976	6	0.0028735632183908046	7.077641729775638E-5	PFENNIG N	PFENNIG	N	null	null	ARCHIVES OF MICROBIOLOGY, V110, P3	ARCHIVES OF MICROBIOLOGY	AOM	110	3	null	1592/1592	1	5	0.12195121951219512	5	2	1	0	0	5	2	1	0	0	+0+0000000+00+00000+000000000000000000000	Hot paper + Life cycle	0
1593	BLAUT M, 1984, EUROPEAN JOURNAL OF BIOCHEMISTRY, V141, P217	1984	12	0.003951267698386566	1.4155283459551277E-4	BLAUT M	BLAUT	M	null	null	EUROPEAN JOURNAL OF BIOCHEMISTRY, V141, P217	EUROPEAN JOURNAL OF BIOCHEMISTRY	EJOB	141	217	null	1593/1593	1	9	0.2647058823529412	9	5	1	0	0	4	4	1	0	0	+0+000+0000000000+0000000000000000	Hot paper + Life cycle	0
1601	BRUNE DC, 1989, BIOCHIMICA ET BIOPHYSICA ACTA, V975, P189	1989	5	0.0012027904738994466	5.898034774813032E-5	BRUNE DC	BRUNE	D	null	null	BIOCHIMICA ET BIOPHYSICA ACTA, V975, P189	BIOCHIMICA ET BIOPHYSICA ACTA	BEBA	975	189	null	1601/1601	1	5	0.1724137931034483	5	2	0	0	0	5	2	0	0	0	0+0000++0000+0000+00000000000	Life cycle	0
1604	LEBLANC DJ, 1992, PLASMID, V28, P130	1992	8	0.0034144259496372174	9.436855639700852E-5	LEBLANC DJ	LEBLANC	D	null	null	PLASMID, V28, P130	PLASMID	PLASMID	28	130	null	1604/1604	1	7	0.2692307692307692	7	4	2	1	0	4	4	2	1	0	000000000000000+0+00+00+00	Life cycle	0
1605	KILIAN M, 1989, INTERNATIONAL JOURNAL OF SYSTEMATIC BACTERIOLOGY, V39, P471	1989	6	0.0014433485686793362	7.077641729775638E-5	KILIAN M	KILIAN	M	null	null	INTERNATIONAL JOURNAL OF SYSTEMATIC BACTERIOLOGY, V39, P471	INTERNATIONAL JOURNAL OF SYSTEMATIC BACTERIOLOGY	IJOSB	39	471	null	1605/1605	1	6	0.20689655172413793	6	1	1	0	0	4	1	1	0	0	0+00000++0000000000000+000000	Life cycle	0
1607	FRANDSEN EVG, 1991, ORAL MICROBIOLOGY AND IMMUNOLOGY, V6, P129	1991	6	0.002337358784573432	7.077641729775638E-5	FRANDSEN EVG	FRANDSEN	E	null	null	ORAL MICROBIOLOGY AND IMMUNOLOGY, V6, P129	ORAL MICROBIOLOGY AND IMMUNOLOGY	OMAI	6	129	null	1607/1607	1	5	0.18518518518518517	5	3	1	0	0	4	3	1	0	0	00000+0000+00+0+00000000000	Life cycle	0
1608	DUNNY GM, 1991, APPLIED AND ENVIRONMENTAL MICROBIOLOGY, V57, P1194	1991	9	0.003506038176860148	1.0616462594663458E-4	DUNNY GM	DUNNY	G	null	null	APPLIED AND ENVIRONMENTAL MICROBIOLOGY, V57, P1194	APPLIED AND ENVIRONMENTAL MICROBIOLOGY	AAEM	57	1194	null	1608/1608	1	8	0.2962962962962963	8	3	0	0	0	3	3	0	0	0	00+0000000000+00+0000000000	Life cycle	0
1615	TOMASZ A, 1964, PROCEEDINGS OF THE NATIONAL ACADEMY OF SCIENCES OF THE UNITED STATES OF AMERICA, V51, P480	1964	6	0.02027027027027027	7.077641729775638E-5	TOMASZ A	TOMASZ	A	null	null	PROCEEDINGS OF THE NATIONAL ACADEMY OF SCIENCES OF THE UNITED STATES OF AMERICA, V51, P480	PROCEEDINGS OF THE NATIONAL ACADEMY OF SCIENCES OF THE UNITED STATES OF AMERICA	POTNAOSOTUSOA	51	480	null	1615/1615	1	6	0.15789473684210525	6	3	0	0	0	5	3	0	0	0	0000000000000++0+00+000000000+00000000000	Life cycle	0
1617	MACRINA FL, 1982, GENE, V19, P345	1982	20	0.007097232079488999	2.3592139099252128E-4	MACRINA FL	MACRINA	F	null	null	GENE, V19, P345	GENE	GENE	19	345	null	1617/1617	1	15	0.4166666666666667	15	11	8	0	0	8	8	8	0	0	000--0-000-0+0+0+0000++00+0+000000+0	Life cycle	0
1623	WITT D, 1990, SYSTEMATIC AND APPLIED MICROBIOLOGY, V13, P361	1990	6	0.002103049421661409	7.077641729775638E-5	WITT D	WITT	D	null	null	SYSTEMATIC AND APPLIED MICROBIOLOGY, V13, P361	SYSTEMATIC AND APPLIED MICROBIOLOGY	SAAM	13	361	null	1623/1623	1	5	0.17857142857142858	5	1	1	0	0	4	1	1	0	0	000++++000000000000000000000	Life cycle	0
1628	SUZUKI Y, 1988, NUCLEIC ACIDS RESEARCH, V16, P370	1988	8	0.002875629043853343	9.436855639700852E-5	SUZUKI Y	SUZUKI	Y	null	null	NUCLEIC ACIDS RESEARCH, V16, P370	NUCLEIC ACIDS RESEARCH	NAR	16	370	null	1628/1628	1	5	0.16666666666666666	5	3	1	0	0	4	3	1	0	0	0+0+0000+00+000000000000000000	Life cycle	0
1636	BAYLIS HA, 1987, NUCLEIC ACIDS RESEARCH, V15, P7176	1987	5	0.0016661112962345886	5.898034774813032E-5	BAYLIS HA	BAYLIS	H	null	null	NUCLEIC ACIDS RESEARCH, V15, P7176	NUCLEIC ACIDS RESEARCH	NAR	15	7176	null	1636/1636	1	3	0.0967741935483871	3	2	1	0	0	3	2	1	0	0	0000+0000+000+00000000000000000	Life cycle	0
1638	CLARK DJ, 1967, JOURNAL OF MOLECULAR BIOLOGY, V23, P99	1967	16	0.05776173285198556	1.8873711279401704E-4	CLARK DJ	CLARK	D	null	null	JOURNAL OF MOLECULAR BIOLOGY, V23, P99	JOURNAL OF MOLECULAR BIOLOGY	JOMB	23	99	null	1638/1638	1	13	0.3170731707317073	13	10	4	1	1	7	7	4	1	1	00000000000000000+00++0+0000000+++0000000	Life cycle	0
1640	JENKINS DE, 1988, JOURNAL OF BACTERIOLOGY, V170, P3910	1988	9	0.003235082674335011	1.0616462594663458E-4	JENKINS DE	JENKINS	D	null	null	JOURNAL OF BACTERIOLOGY, V170, P3910	JOURNAL OF BACTERIOLOGY	JOB	170	3910	null	1640/1640	1	7	0.23333333333333334	7	5	2	0	0	5	5	2	0	0	00000000+00+0+0+000000+0000000	Life cycle	0
1646	BERTANI G, 1951, JOURNAL OF BACTERIOLOGY, V62, P293	1951	17	0.018973214285714284	2.005331823436431E-4	BERTANI G	BERTANI	G	null	null	JOURNAL OF BACTERIOLOGY, V62, P293	JOURNAL OF BACTERIOLOGY	JOB	62	293	null	1646/1646	1	12	0.2926829268292683	10	1	1	1	1	8	1	1	1	1	00000000000+00+0000++00+00000000+0000++00	Life cycle	0
1649	MANZ W, 1992, SYSTEMATIC AND APPLIED MICROBIOLOGY, V15, P593	1992	13	0.005548442168160478	1.5334890414513884E-4	MANZ W	MANZ	W	null	null	SYSTEMATIC AND APPLIED MICROBIOLOGY, V15, P593	SYSTEMATIC AND APPLIED MICROBIOLOGY	SAAM	15	593	null	1649/1649	1	12	0.46153846153846156	12	5	2	0	0	3	3	2	0	0	00-0000000000000++0+000000	Life cycle	0
1655	SIEGELE DA, 1992, JOURNAL OF BACTERIOLOGY, V174, P345	1992	11	0.004694835680751174	1.2975676504588672E-4	SIEGELE DA	SIEGELE	D	null	null	JOURNAL OF BACTERIOLOGY, V174, P345	JOURNAL OF BACTERIOLOGY	JOB	174	345	null	1655/1655	1	9	0.34615384615384615	9	5	3	0	0	4	4	3	0	0	0+0+00000000000+00000+0000	Life cycle	0
1657	BURNELL JN, 1975, BIOCHEMICAL JOURNAL, V150, P527	1975	10	0.006501950585175552	1.1796069549626064E-4	BURNELL JN	BURNELL	J	null	null	BIOCHEMICAL JOURNAL, V150, P527	BIOCHEMICAL JOURNAL	BJ	150	527	null	1657/1657	1	6	0.14634146341463414	6	2	1	1	1	4	2	1	1	1	0++0+00000000000000+000000000000000000000	Hot paper + Life cycle	0
1672	KING EO, 1954, JOURNAL OF LABORATORY AND CLINICAL MEDICINE, V44, P301	1954	30	0.43478260869565216	3.538820864887819E-4	KING EO	KING	E	null	null	JOURNAL OF LABORATORY AND CLINICAL MEDICINE, V44, P301	JOURNAL OF LABORATORY AND CLINICAL MEDICINE	JOLACM	44	301	null	1672/1672	1	20	0.6896551724137931	20	16	9	6	6	4	4	3	2	2	00000000-0000000-0000000000+00++0+0000000	Life cycle	0
1673	HOLLIDAY R, 1956, NATURE, V178, P987	1956	7	0.029411764705882353	8.257248684738246E-5	HOLLIDAY R	HOLLIDAY	R	null	null	NATURE, V178, P987	NATURE	NATURE	178	987	null	1673/1673	1	6	0.15384615384615385	6	1	0	0	0	5	1	0	0	0	0000000000+00+0000000+0000+00+00000000000	Life cycle	0
1674	CATLIN BW, 1973, JOURNAL OF INFECTIOUS DISEASES, V128, P178	1973	5	0.0070921985815602835	5.898034774813032E-5	CATLIN BW	CATLIN	B	null	null	JOURNAL OF INFECTIOUS DISEASES, V128, P178	JOURNAL OF INFECTIOUS DISEASES	JOID	128	178	null	1674/1674	1	4	0.0975609756097561	4	4	2	0	0	4	4	2	0	0	000+00000000000+00+00000000000+0000000000	Life cycle	0
1676	STANIER RY, 1966, JOURNAL OF GENERAL MICROBIOLOGY, V43, P159	1966	36	0.08955223880597014	4.246585037865383E-4	STANIER RY	STANIER	R	null	null	JOURNAL OF GENERAL MICROBIOLOGY, V43, P159	JOURNAL OF GENERAL MICROBIOLOGY	JOGM	43	159	null	1676/1676	1	26	0.6341463414634146	26	21	10	1	1	5	5	4	1	1	00+0-00+000000-000000000000+00+00000+0000	Life cycle	0
1681	TSAI CM, 1982, ANALYTICAL BIOCHEMISTRY, V119, P115	1982	98	0.0347764371894961	0.0011560148158633544	TSAI CM	TSAI	C	null	null	ANALYTICAL BIOCHEMISTRY, V119, P115	ANALYTICAL BIOCHEMISTRY	AB	119	115	null	1681/1681	1	28	0.7777777777777778	28	28	26	10	0	11	11	11	8	0	0000-----+0000++000+-+0+000++00+0+0+		0
1688	NEWELL DG, 1984, JOURNAL OF GENERAL MICROBIOLOGY, V130, P1201	1984	5	0.0016463615409944023	5.898034774813032E-5	NEWELL DG	NEWELL	D	null	null	JOURNAL OF GENERAL MICROBIOLOGY, V130, P1201	JOURNAL OF GENERAL MICROBIOLOGY	JOGM	130	1201	null	1688/1688	1	3	0.08823529411764706	3	2	1	0	0	3	2	1	0	0	0000+00++0000000000000000000000000	Life cycle	0
1693	BLASER MJ, 1983, INFECTION AND IMMUNITY, V42, P276	1983	5	0.0015436863229391787	5.898034774813032E-5	BLASER MJ	BLASER	M	null	null	INFECTION AND IMMUNITY, V42, P276	INFECTION AND IMMUNITY	IAI	42	276	null	1693/1693	1	3	0.08571428571428572	3	3	2	0	0	3	3	2	0	0	000000000+0000++0000000000000000000	Life cycle	0
1694	LUGTENBERG B, 1975, FEBS LETTERS, V58, P254	1975	79	0.05136540962288687	9.318894944204591E-4	LUGTENBERG B	LUGTENBERG	B	null	null	FEBS LETTERS, V58, P254	FEBS LETTERS	FL	58	254	null	1694/1694	1	25	0.6097560975609756	25	24	22	3	1	6	6	6	3	1	000000+++00+0000+00--00-00000000000000+00	Life cycle	0
1696	HEESEMANN J, 1984, INFECTION AND IMMUNITY, V46, P105	1984	5	0.0016463615409944023	5.898034774813032E-5	HEESEMANN J	HEESEMANN	J	null	null	INFECTION AND IMMUNITY, V46, P105	INFECTION AND IMMUNITY	IAI	46	105	null	1696/1696	1	3	0.08823529411764706	3	2	1	0	0	2	2	1	0	0	000+0000000000000+0000000000000000		0
1699	GEMSKI P, 1980, INFECTION AND IMMUNITY, V28, P1044	1980	8	0.00400200100050025	9.436855639700852E-5	GEMSKI P	GEMSKI	P	null	null	INFECTION AND IMMUNITY, V28, P1044	INFECTION AND IMMUNITY	IAI	28	1044	null	1699/1699	1	7	0.18421052631578946	7	3	2	0	0	3	3	2	0	0	0000000+000000000000000000000+0000000+	Life cycle	0
1700	FINKELSTEIN RA, 1983, REVIEWS OF INFECTIOUS DISEASES, V5, PS759	1983	7	0.00216116085211485	8.257248684738246E-5	FINKELSTEIN RA	FINKELSTEIN	R	null	null	REVIEWS OF INFECTIOUS DISEASES, V5, PS759	REVIEWS OF INFECTIOUS DISEASES	ROID	5	null	null	1700/1700	1	5	0.14285714285714285	5	2	1	0	0	3	2	1	0	0	0++00000000000+00000000000000000000	Hot paper	0
1704	ZINK DL, 1980, NATURE, V283, P224	1980	6	0.0030015007503751876	7.077641729775638E-5	ZINK DL	ZINK	D	null	null	NATURE, V283, P224	NATURE	NATURE	283	224	null	1704/1704	1	5	0.13157894736842105	5	2	0	0	0	3	2	0	0	0	+0+0000+000000000000000000000000000000	Hot paper	0
1705	PERRY RD, 1979, JOURNAL OF BACTERIOLOGY, V137, P1290	1979	5	0.002103491796381994	5.898034774813032E-5	PERRY RD	PERRY	R	null	null	JOURNAL OF BACTERIOLOGY, V137, P1290	JOURNAL OF BACTERIOLOGY	JOB	137	1290	null	1705/1705	1	4	0.10256410256410256	4	2	0	0	0	4	2	0	0	0	0000+000+00+0000+0000000000000000000000	Life cycle	0
1706	HEESEMANN J, 1983, JOURNAL OF BACTERIOLOGY, V155, P761	1983	5	0.0015436863229391787	5.898034774813032E-5	HEESEMANN J	HEESEMANN	J	null	null	JOURNAL OF BACTERIOLOGY, V155, P761	JOURNAL OF BACTERIOLOGY	JOB	155	761	null	1706/1706	1	4	0.11428571428571428	4	4	0	0	0	4	4	0	0	0	0000+0000000+00+00+0000000000000000	Life cycle	0
1707	GEMSKI P, 1980, INFECTION AND IMMUNITY, V27, P682	1980	9	0.004502251125562781	1.0616462594663458E-4	GEMSKI P	GEMSKI	P	null	null	INFECTION AND IMMUNITY, V27, P682	INFECTION AND IMMUNITY	IAI	27	682	null	1707/1707	1	5	0.13157894736842105	5	1	1	1	0	1	1	1	1	0	0000000+000000000000000000000000000000		0
1712	NEILANDS JB, 1982, ANNUAL REVIEW OF MICROBIOLOGY, V36, P285	1982	31	0.01100070972320795	3.6567815603840803E-4	NEILANDS JB	NEILANDS	J	null	null	ANNUAL REVIEW OF MICROBIOLOGY, V36, P285	ANNUAL REVIEW OF MICROBIOLOGY	AROM	36	285	null	1712/1712	1	12	0.3333333333333333	12	11	6	1	0	3	3	3	1	0	00+000+00+0-000000000000000000000000	Life cycle	0
1719	DAZZO FB, 1975, APPLIED MICROBIOLOGY, V30, P1017	1975	7	0.004551365409622887	8.257248684738246E-5	DAZZO FB	DAZZO	F	null	null	APPLIED MICROBIOLOGY, V30, P1017	APPLIED MICROBIOLOGY	AM	30	1017	null	1719/1719	1	5	0.12195121951219512	5	4	3	0	0	5	4	3	0	0	00+00++000000000+0000000000000+0000000000	Life cycle	0
1727	STRANDBE.GW, 1968, CANADIAN JOURNAL OF MICROBIOLOGY, V14, P25	1968	9	0.03461538461538462	1.0616462594663458E-4	STRANDBE.GW	STRANDBE.GW		null	null	CANADIAN JOURNAL OF MICROBIOLOGY, V14, P25	CANADIAN JOURNAL OF MICROBIOLOGY	CJOM	14	25	null	1727/1727	1	8	0.21052631578947367	8	8	2	0	0	8	8	2	0	0	000+0++0000000+00000+++00000000000+000000	Life cycle	0
1732	BOHLOOL BB, 1974, SCIENCE, V185, P269	1974	9	0.009911894273127754	1.0616462594663458E-4	BOHLOOL BB	BOHLOOL	B	null	null	SCIENCE, V185, P269	SCIENCE	SCIENCE	185	269	null	1732/1732	1	8	0.1951219512195122	8	5	2	0	0	5	4	2	0	0	00000++000000000+000000000000+0+000000000	Life cycle	0
1761	NICAS TI, 1980, JOURNAL OF BACTERIOLOGY, V143, P872	1980	8	0.00400200100050025	9.436855639700852E-5	NICAS TI	NICAS	T	null	null	JOURNAL OF BACTERIOLOGY, V143, P872	JOURNAL OF BACTERIOLOGY	JOB	143	872	null	1761/1761	1	5	0.13157894736842105	5	3	1	0	0	4	3	1	0	0	00+0+0000+0000+00000000000000000000000	Life cycle	0
1774	unknown, 1985, STANDARD METHODS EXA	1985	7	0.002240717029449424	8.257248684738246E-5	unknown	unknown		null	null	STANDARD METHODS EXA	STANDARD METHODS EXA	SME	null	null	null	1774/1774	1	5	0.15151515151515152	5	2	2	0	0	2	2	2	0	0	00000000+0+0000000000000000000000	Life cycle	0
1779	ADAMS MH, 1959, BACTERIOPHAGES	1959	14	0.04878048780487805	1.6514497369476492E-4	ADAMS MH	ADAMS	M	null	null	BACTERIOPHAGES	BACTERIOPHAGES	BACTERIOPHAGES	null	null	null	1779/1779	1	9	0.21951219512195122	9	7	4	0	0	7	6	4	0	0	0000000+00++00000000000000000000+00+++000	Life cycle	0
1780	VANDONGEN W, 1988, FEMS MICROBIOLOGY LETTERS, V50, P5	1988	6	0.002156721782890007	7.077641729775638E-5	VANDONGEN W	VANDONGEN	W	null	null	FEMS MICROBIOLOGY LETTERS, V50, P5	FEMS MICROBIOLOGY LETTERS	FML	50	5	null	1780/1780	1	5	0.16666666666666666	5	2	0	0	0	3	2	0	0	0	+0000+0000+0000000000000000000	Life cycle	0
1788	DIEKERT G, 1980, ARCHIVES OF MICROBIOLOGY, V124, P103	1980	6	0.0030015007503751876	7.077641729775638E-5	DIEKERT G	DIEKERT	G	null	null	ARCHIVES OF MICROBIOLOGY, V124, P103	ARCHIVES OF MICROBIOLOGY	AOM	124	103	null	1788/1788	1	5	0.13157894736842105	5	1	1	0	0	4	1	1	0	0	0+00+000+0+000000000000000000000000000	Life cycle	0
1798	FRIEDRICH B, 1981, JOURNAL OF BACTERIOLOGY, V145, P1144	1981	8	0.0033181252592285357	9.436855639700852E-5	FRIEDRICH B	FRIEDRICH	B	null	null	JOURNAL OF BACTERIOLOGY, V145, P1144	JOURNAL OF BACTERIOLOGY	JOB	145	1144	null	1798/1798	1	7	0.1891891891891892	7	3	0	0	0	3	3	0	0	0	+000000+000000000000000+0000000000000	Life cycle	0
1802	HATCHIKIAN EC, 1978, BIOCHEMICAL AND BIOPHYSICAL RESEARCH COMMUNICATIONS, V82, P451	1978	5	0.002638522427440633	5.898034774813032E-5	HATCHIKIAN EC	HATCHIKIAN	E	null	null	BIOCHEMICAL AND BIOPHYSICAL RESEARCH COMMUNICATIONS, V82, P451	BIOCHEMICAL AND BIOPHYSICAL RESEARCH COMMUNICATIONS	BABRC	82	451	null	1802/1802	1	5	0.125	5	1	0	0	0	5	1	0	0	0	000+0+00+0+000+0000000000000000000000000	Life cycle	0
1803	JIN SLC, 1983, BIOCHIMICA ET BIOPHYSICA ACTA, V748, P8	1983	7	0.00216116085211485	8.257248684738246E-5	JIN SLC	JIN	S	null	null	BIOCHIMICA ET BIOPHYSICA ACTA, V748, P8	BIOCHIMICA ET BIOPHYSICA ACTA	BEBA	748	8	null	1803/1803	1	5	0.14285714285714285	5	3	0	0	0	3	3	0	0	0	0000+00+0000+0000000000000000000000	Life cycle	0
1814	SEEFELDT LC, 1987, BIOCHIMICA ET BIOPHYSICA ACTA, V914, P299	1987	6	0.001999333555481506	7.077641729775638E-5	SEEFELDT LC	SEEFELDT	L	null	null	BIOCHIMICA ET BIOPHYSICA ACTA, V914, P299	BIOCHIMICA ET BIOPHYSICA ACTA	BEBA	914	299	null	1814/1814	1	5	0.16129032258064516	5	1	0	0	0	3	1	0	0	0	0+0+00+000000000000000000000000		0
1815	SCHNEIDER K, 1984, EUROPEAN JOURNAL OF BIOCHEMISTRY, V138, P533	1984	5	0.0016463615409944023	5.898034774813032E-5	SCHNEIDER K	SCHNEIDER	K	null	null	EUROPEAN JOURNAL OF BIOCHEMISTRY, V138, P533	EUROPEAN JOURNAL OF BIOCHEMISTRY	EJOB	138	533	null	1815/1815	1	5	0.14705882352941177	5	1	0	0	0	4	1	0	0	0	0000+0+0+00000000000+0000000000000	Life cycle	0
1817	MAIER RJ, 1986, CRC CRITICAL REVIEWS IN BIOTECHNOLOGY, V3, P17	1986	5	0.002258355916892502	5.898034774813032E-5	MAIER RJ	MAIER	R	null	null	CRC CRITICAL REVIEWS IN BIOTECHNOLOGY, V3, P17	CRC CRITICAL REVIEWS IN BIOTECHNOLOGY	CCRIB	3	17	null	1817/1817	1	5	0.15625	5	1	0	0	0	4	1	0	0	0	0++000+000+000000000000000000000	Hot paper + Life cycle	0
1823	SAWERS RG, 1986, EUROPEAN JOURNAL OF BIOCHEMISTRY, V156, P265	1986	7	0.0031616982836495033	8.257248684738246E-5	SAWERS RG	SAWERS	R	null	null	EUROPEAN JOURNAL OF BIOCHEMISTRY, V156, P265	EUROPEAN JOURNAL OF BIOCHEMISTRY	EJOB	156	265	null	1823/1823	1	7	0.21875	7	2	1	0	0	3	2	1	0	0	00+000000000000+000000+000000000	Life cycle	0
1825	VOORDOUW G, 1985, EUROPEAN JOURNAL OF BIOCHEMISTRY, V148, P509	1985	7	0.002240717029449424	8.257248684738246E-5	VOORDOUW G	VOORDOUW	G	null	null	EUROPEAN JOURNAL OF BIOCHEMISTRY, V148, P509	EUROPEAN JOURNAL OF BIOCHEMISTRY	EJOB	148	509	null	1825/1825	1	4	0.12121212121212122	4	2	1	0	0	3	2	1	0	0	000++000+000000000000000000000000	Life cycle	0
1826	KELTJENS JT, 1986, FEMS MICROBIOLOGY LETTERS, V39, P259	1986	7	0.0031616982836495033	8.257248684738246E-5	KELTJENS JT	KELTJENS	J	null	null	FEMS MICROBIOLOGY LETTERS, V39, P259	FEMS MICROBIOLOGY LETTERS	FML	39	259	null	1826/1826	1	4	0.125	4	3	1	0	0	3	3	1	0	0	00+++000000000000000000000000000		0
1836	VOORDOUW G, 1985, EUROPEAN JOURNAL OF BIOCHEMISTRY, V148, P515	1985	9	0.002880921895006402	1.0616462594663458E-4	VOORDOUW G	VOORDOUW	G	null	null	EUROPEAN JOURNAL OF BIOCHEMISTRY, V148, P515	EUROPEAN JOURNAL OF BIOCHEMISTRY	EJOB	148	515	null	1836/1836	1	6	0.18181818181818182	6	3	3	0	0	3	3	3	0	0	000+0000+00000000000+000000000000	Life cycle	0
1846	YAMAZAKI S, 1982, JOURNAL OF BIOLOGICAL CHEMISTRY, V257, P7926	1982	8	0.0028388928317956	9.436855639700852E-5	YAMAZAKI S	YAMAZAKI	S	null	null	JOURNAL OF BIOLOGICAL CHEMISTRY, V257, P7926	JOURNAL OF BIOLOGICAL CHEMISTRY	JOBC	257	7926	null	1846/1846	1	5	0.1388888888888889	5	2	1	0	0	2	2	1	0	0	00000+00+000000000000000000000000000	Life cycle	0
1853	FRIEDRICH CG, 1982, JOURNAL OF BACTERIOLOGY, V152, P42	1982	7	0.00248403122782115	8.257248684738246E-5	FRIEDRICH CG	FRIEDRICH	C	null	null	JOURNAL OF BACTERIOLOGY, V152, P42	JOURNAL OF BACTERIOLOGY	JOB	152	42	null	1853/1853	1	6	0.16666666666666666	6	2	0	0	0	3	2	0	0	0	0+0+0000+000000000000000000000000000		0
1854	MAYHEW SG, 1978, HYDROGENASES THEIR C, P125	1978	5	0.002638522427440633	5.898034774813032E-5	MAYHEW SG	MAYHEW	S	null	null	HYDROGENASES THEIR C, P125	HYDROGENASES THEIR C	HTC	null	125	null	1854/1854	1	5	0.125	5	0	0	0	0	5	0	0	0	0	00+00++00++00000000000000000000000000000	Life cycle	0
1857	BRYANT MP, 1977, APPLIED AND ENVIRONMENTAL MICROBIOLOGY, V33, P1162	1977	13	0.0060324825986078886	1.5334890414513884E-4	BRYANT MP	BRYANT	M	null	null	APPLIED AND ENVIRONMENTAL MICROBIOLOGY, V33, P1162	APPLIED AND ENVIRONMENTAL MICROBIOLOGY	AAEM	33	1162	null	1857/1857	1	10	0.24390243902439024	10	5	2	0	0	3	3	2	0	0	00000+00000+000+0000000000000000000000000	Life cycle	0
1874	DRAKE HL, 1980, JOURNAL OF BIOLOGICAL CHEMISTRY, V255, P7174	1980	6	0.0030015007503751876	7.077641729775638E-5	DRAKE HL	DRAKE	H	null	null	JOURNAL OF BIOLOGICAL CHEMISTRY, V255, P7174	JOURNAL OF BIOLOGICAL CHEMISTRY	JOBC	255	7174	null	1874/1874	1	4	0.10526315789473684	4	2	1	0	0	3	2	1	0	0	0+0000+0+00000000000000000000000000000	Life cycle	0
1879	CARLSON M, 1982, CELL, V28, P145	1982	11	0.0039034776437189495	1.2975676504588672E-4	CARLSON M	CARLSON	M	null	null	CELL, V28, P145	CELL	CELL	28	145	null	1879/1879	1	9	0.25	9	6	4	0	0	6	6	4	0	0	000000000000+000+++00+000+0000000000	Life cycle	0
1884	VANDERWESTEN HM, 1978, FEBS LETTERS, V86, P122	1978	10	0.005277044854881266	1.1796069549626064E-4	VANDERWESTEN HM	VANDERWESTEN	H	null	null	FEBS LETTERS, V86, P122	FEBS LETTERS	FL	86	122	null	1884/1884	1	9	0.225	9	4	0	0	0	4	4	0	0	0	00000000+00000++0+0000000000000000000000	Life cycle	0
1890	LI C, 1987, DNA-A JOURNAL OF MOLECULAR & CELLULAR BIOLOGY, V6, P539	1987	5	0.0016661112962345886	5.898034774813032E-5	LI C	LI	C	null	null	DNA-A JOURNAL OF MOLECULAR & CELLULAR BIOLOGY, V6, P539	DNA-A JOURNAL OF MOLECULAR & CELLULAR BIOLOGY	DJOM&CB	6	539	null	1890/1890	1	4	0.12903225806451613	4	1	0	0	0	3	1	0	0	0	0+000++000000000000000000000000	Life cycle	0
1892	LINDMARK DG, 1973, JOURNAL OF BIOLOGICAL CHEMISTRY, V248, P7724	1973	10	0.014184397163120567	1.1796069549626064E-4	LINDMARK DG	LINDMARK	D	null	null	JOURNAL OF BIOLOGICAL CHEMISTRY, V248, P7724	JOURNAL OF BIOLOGICAL CHEMISTRY	JOBC	248	7724	null	1892/1892	1	9	0.21951219512195122	9	5	2	0	0	4	4	2	0	0	00000000000000000++0+00000000000000+00000	Life cycle	0
1894	ODOM JM, 1981, JOURNAL OF BACTERIOLOGY, V147, P161	1981	8	0.0033181252592285357	9.436855639700852E-5	ODOM JM	ODOM	J	null	null	JOURNAL OF BACTERIOLOGY, V147, P161	JOURNAL OF BACTERIOLOGY	JOB	147	161	null	1894/1894	1	7	0.1891891891891892	7	4	0	0	0	4	4	0	0	0	000000+00000+0+00000+0000000000000000	Life cycle	0
1897	ROBSON RL, 1980, ANNUAL REVIEW OF MICROBIOLOGY, V34, P183	1980	10	0.0050025012506253125	1.1796069549626064E-4	ROBSON RL	ROBSON	R	null	null	ANNUAL REVIEW OF MICROBIOLOGY, V34, P183	ANNUAL REVIEW OF MICROBIOLOGY	AROM	34	183	null	1897/1897	1	6	0.15789473684210525	6	5	4	0	0	5	5	4	0	0	0000000++00+000000000+0+00000000000000	Life cycle	0
1898	FUCHS G, 1986, FEMS MICROBIOLOGY LETTERS, V39, P181	1986	21	0.009485094850948509	2.4771746054214733E-4	FUCHS G	FUCHS	G	null	null	FEMS MICROBIOLOGY LETTERS, V39, P181	FEMS MICROBIOLOGY LETTERS	FML	39	181	null	1898/1898	1	10	0.3125	10	6	3	1	1	2	2	2	1	1	0000+-0000000000000000000000000+	Life cycle	0
1900	ADAMS MWW, 1981, BIOCHIM BIOPHYS ACTA, V594, P105	1981	16	0.006636250518457071	1.8873711279401704E-4	ADAMS MWW	ADAMS	M	null	null	BIOCHIM BIOPHYS ACTA, V594, P105	BIOCHIM BIOPHYS ACTA	BBA	594	105	null	1900/1900	1	8	0.21621621621621623	8	7	4	0	0	5	5	4	0	0	00++--0+0+00+000000000000000000000000	Life cycle	0
1904	LANCASTER JR, 1980, FEBS LETTERS, V115, P285	1980	6	0.0030015007503751876	7.077641729775638E-5	LANCASTER JR	LANCASTER	J	null	null	FEBS LETTERS, V115, P285	FEBS LETTERS	FL	115	285	null	1904/1904	1	5	0.13157894736842105	5	1	1	0	0	3	1	1	0	0	00000000+0+0+0000000000000000000000000	Life cycle	0
1907	VIGNAIS PM, 1985, ADVANCES IN MICROBIAL PHYSIOLOGY, V26, P155	1985	9	0.002880921895006402	1.0616462594663458E-4	VIGNAIS PM	VIGNAIS	P	null	null	ADVANCES IN MICROBIAL PHYSIOLOGY, V26, P155	ADVANCES IN MICROBIAL PHYSIOLOGY	AIMP	26	155	null	1907/1907	1	5	0.15151515151515152	5	3	2	0	0	3	3	2	0	0	000+0+00+000000000000000000000000	Life cycle	0
1910	VOORDOUW G, 1986, EUROPEAN JOURNAL OF BIOCHEMISTRY, V159, P347	1986	5	0.002258355916892502	5.898034774813032E-5	VOORDOUW G	VOORDOUW	G	null	null	EUROPEAN JOURNAL OF BIOCHEMISTRY, V159, P347	EUROPEAN JOURNAL OF BIOCHEMISTRY	EJOB	159	347	null	1910/1910	1	4	0.125	4	1	1	0	0	3	1	1	0	0	00++00+0000000000000000000000000		0
1912	KROGER A, 1978, BIOCHIMICA ET BIOPHYSICA ACTA, V505, P129	1978	7	0.0036939313984168864	8.257248684738246E-5	KROGER A	KROGER	A	null	null	BIOCHIMICA ET BIOPHYSICA ACTA, V505, P129	BIOCHIMICA ET BIOPHYSICA ACTA	BEBA	505	129	null	1912/1912	1	6	0.15	6	2	1	0	0	4	2	1	0	0	0+0++0000+000000000000000000000000000000	Life cycle	0
1921	RAGSDALE SW, 1983, JOURNAL OF BIOLOGICAL CHEMISTRY, V258, P2364	1983	7	0.00216116085211485	8.257248684738246E-5	RAGSDALE SW	RAGSDALE	S	null	null	JOURNAL OF BIOLOGICAL CHEMISTRY, V258, P2364	JOURNAL OF BIOLOGICAL CHEMISTRY	JOBC	258	2364	null	1921/1921	1	4	0.11428571428571428	4	3	1	0	0	3	3	1	0	0	+00+000+000000000000000000000000000		0
1924	VOORDOUW G, 1987, EUROPEAN JOURNAL OF BIOCHEMISTRY, V162, P31	1987	6	0.001999333555481506	7.077641729775638E-5	VOORDOUW G	VOORDOUW	G	null	null	EUROPEAN JOURNAL OF BIOCHEMISTRY, V162, P31	EUROPEAN JOURNAL OF BIOCHEMISTRY	EJOB	162	31	null	1924/1924	1	4	0.12903225806451613	4	1	1	0	0	2	1	1	0	0	0+0000+000000000000000000000000		0
1925	EVANS HJ, 1987, ANNUAL REVIEW OF MICROBIOLOGY, V41, P335	1987	5	0.0016661112962345886	5.898034774813032E-5	EVANS HJ	EVANS	H	null	null	ANNUAL REVIEW OF MICROBIOLOGY, V41, P335	ANNUAL REVIEW OF MICROBIOLOGY	AROM	41	335	null	1925/1925	1	4	0.12903225806451613	4	1	0	0	0	4	1	0	0	0	0+0+0++000000000000000000000000	Life cycle	0
1929	DANIELS L, 1984, BIOCHIMICA ET BIOPHYSICA ACTA, V768, P113	1984	10	0.0032927230819888046	1.1796069549626064E-4	DANIELS L	DANIELS	L	null	null	BIOCHIMICA ET BIOPHYSICA ACTA, V768, P113	BIOCHIMICA ET BIOPHYSICA ACTA	BEBA	768	113	null	1929/1929	1	5	0.14705882352941177	5	4	1	0	0	4	4	1	0	0	00+++0+000000000000000000000000000	Life cycle	0
1936	SCHNEIDER K, 1983, BIOCHIMICA ET BIOPHYSICA ACTA, V748, P353	1983	6	0.0018524235875270144	7.077641729775638E-5	SCHNEIDER K	SCHNEIDER	K	null	null	BIOCHIMICA ET BIOPHYSICA ACTA, V748, P353	BIOCHIMICA ET BIOPHYSICA ACTA	BEBA	748	353	null	1936/1936	1	5	0.14285714285714285	5	2	2	0	0	4	2	2	0	0	00000++00+0000000000000000+00000000	Life cycle	0
1937	SCHNEIDER K, 1979, BIOCHIMICA ET BIOPHYSICA ACTA, V578, P445	1979	8	0.0033655868742111907	9.436855639700852E-5	SCHNEIDER K	SCHNEIDER	K	null	null	BIOCHIMICA ET BIOPHYSICA ACTA, V578, P445	BIOCHIMICA ET BIOPHYSICA ACTA	BEBA	578	445	null	1937/1937	1	7	0.1794871794871795	7	3	1	0	0	3	3	1	0	0	0000000000000+0+0+000000000000000000000	Life cycle	0
1945	TEIXEIRA M, 1985, JOURNAL OF BIOLOGICAL CHEMISTRY, V260, P8942	1985	5	0.0016005121638924455	5.898034774813032E-5	TEIXEIRA M	TEIXEIRA	M	null	null	JOURNAL OF BIOLOGICAL CHEMISTRY, V260, P8942	JOURNAL OF BIOLOGICAL CHEMISTRY	JOBC	260	8942	null	1945/1945	1	5	0.15151515151515152	5	1	1	0	0	4	1	1	0	0	0+0+000+0000000000000000+00000000	Life cycle	0
1948	BALLANTINE SP, 1986, EUROPEAN JOURNAL OF BIOCHEMISTRY, V156, P277	1986	6	0.0027100271002710027	7.077641729775638E-5	BALLANTINE SP	BALLANTINE	S	null	null	EUROPEAN JOURNAL OF BIOCHEMISTRY, V156, P277	EUROPEAN JOURNAL OF BIOCHEMISTRY	EJOB	156	277	null	1948/1948	1	6	0.1875	6	2	1	0	0	3	2	1	0	0	00+000000000000+00000000000+0000	Life cycle	0
1949	DIEKERT G, 1980, FEBS LETTERS, V119, P118	1980	6	0.0030015007503751876	7.077641729775638E-5	DIEKERT G	DIEKERT	G	null	null	FEBS LETTERS, V119, P118	FEBS LETTERS	FL	119	118	null	1949/1949	1	5	0.13157894736842105	5	2	0	0	0	4	2	0	0	0	0+0+0000+0+000000000000000000000000000	Life cycle	0
1950	HOUCHINS JP, 1984, BIOCHIMICA ET BIOPHYSICA ACTA, V768, P227	1984	16	0.005268356931182087	1.8873711279401704E-4	HOUCHINS JP	HOUCHINS	J	null	null	BIOCHIMICA ET BIOPHYSICA ACTA, V768, P227	BIOCHIMICA ET BIOPHYSICA ACTA	BEBA	768	227	null	1950/1950	1	13	0.38235294117647056	13	9	4	0	0	6	6	4	0	0	0-00+00--000000+00+0+0000+0+000000	Life cycle	0
1951	ODOM JM, 1981, FEMS MICROBIOLOGY LETTERS, V12, P47	1981	10	0.00414765657403567	1.1796069549626064E-4	ODOM JM	ODOM	J	null	null	FEMS MICROBIOLOGY LETTERS, V12, P47	FEMS MICROBIOLOGY LETTERS	FML	12	47	null	1951/1951	1	7	0.1891891891891892	7	4	1	0	0	4	4	1	0	0	0+000+0+0000000000000+000000000000000	Life cycle	0
1957	ODOM JM, 1984, ANNUAL REVIEW OF MICROBIOLOGY, V38, P551	1984	6	0.001975633849193283	7.077641729775638E-5	ODOM JM	ODOM	J	null	null	ANNUAL REVIEW OF MICROBIOLOGY, V38, P551	ANNUAL REVIEW OF MICROBIOLOGY	AROM	38	551	null	1957/1957	1	4	0.11764705882352941	4	1	1	0	0	3	1	1	0	0	00+0++0000000000000000000000000000	Life cycle	0
1962	VONHEIJNE G, 1985, JOURNAL OF MOLECULAR BIOLOGY, V184, P99	1985	16	0.005121638924455826	1.8873711279401704E-4	VONHEIJNE G	VONHEIJNE	G	null	null	JOURNAL OF MOLECULAR BIOLOGY, V184, P99	JOURNAL OF MOLECULAR BIOLOGY	JOMB	184	99	null	1962/1962	1	12	0.36363636363636365	12	9	3	0	0	5	5	3	0	0	0--+0-00+00000000+0000+000+000000	Sleeping beauty + Life cycle	0
1965	HAUSINGER RP, 1987, MICROBIOLOGICAL REVIEWS, V51, P22	1987	9	0.002999000333222259	1.0616462594663458E-4	HAUSINGER RP	HAUSINGER	R	null	null	MICROBIOLOGICAL REVIEWS, V51, P22	MICROBIOLOGICAL REVIEWS	MR	51	22	null	1965/1965	1	7	0.22580645161290322	7	2	2	0	0	4	2	2	0	0	0+00000+0++00000000000000000000	Life cycle	0
1970	FOX JA, 1987, BIOCHEMISTRY, V26, P4219	1987	6	0.001999333555481506	7.077641729775638E-5	FOX JA	FOX	J	null	null	BIOCHEMISTRY, V26, P4219	BIOCHEMISTRY	BIOCHEMISTRY	26	4219	null	1970/1970	1	4	0.12903225806451613	4	2	1	0	0	3	2	1	0	0	0+0+000+00000000000000000000000		0
1973	PECK HD, 1982, PHILOSOPHICAL TRANSACTIONS OF THE ROYAL SOCIETY OF LONDON SERIES B-BIOLOGICAL SCIENCES, V298, P443	1982	7	0.00248403122782115	8.257248684738246E-5	PECK HD	PECK	H	null	null	PHILOSOPHICAL TRANSACTIONS OF THE ROYAL SOCIETY OF LONDON SERIES B-BIOLOGICAL SCIENCES, V298, P443	PHILOSOPHICAL TRANSACTIONS OF THE ROYAL SOCIETY OF LONDON SERIES B-BIOLOGICAL SCIENCES	PTOTRSOLSBS	298	443	null	1973/1973	1	4	0.1111111111111111	4	3	1	0	0	3	3	1	0	0	00+00++00000000000000000000000000000	Life cycle	0
1982	ADAMS MWW, 1984, JOURNAL OF BIOLOGICAL CHEMISTRY, V259, P7045	1984	7	0.0023049061573921633	8.257248684738246E-5	ADAMS MWW	ADAMS	M	null	null	JOURNAL OF BIOLOGICAL CHEMISTRY, V259, P7045	JOURNAL OF BIOLOGICAL CHEMISTRY	JOBC	259	7045	null	1982/1982	1	7	0.20588235294117646	7	3	2	0	0	3	3	2	0	0	00000000000000000000+00+0+00000000	Life cycle	0
1985	IMHOFF JF, 1984, INTERNATIONAL JOURNAL OF SYSTEMATIC BACTERIOLOGY, V34, P340	1984	13	0.004280540006585446	1.5334890414513884E-4	IMHOFF JF	IMHOFF	J	null	null	INTERNATIONAL JOURNAL OF SYSTEMATIC BACTERIOLOGY, V34, P340	INTERNATIONAL JOURNAL OF SYSTEMATIC BACTERIOLOGY	IJOSB	34	340	null	1985/1985	1	7	0.20588235294117646	7	6	2	0	0	5	5	2	0	0	++0++0+000000000000000000000000000	Hot paper	0
1996	BOWIEN B, 1981, ANNUAL REVIEW OF MICROBIOLOGY, V35, P405	1981	17	0.007051016175860639	2.005331823436431E-4	BOWIEN B	BOWIEN	B	null	null	ANNUAL REVIEW OF MICROBIOLOGY, V35, P405	ANNUAL REVIEW OF MICROBIOLOGY	AROM	35	405	null	1996/1996	1	7	0.1891891891891892	7	6	3	1	0	3	3	3	1	0	00+--0-00+00+000000000000000000000000	Life cycle	0
1997	STORMO GD, 1982, NUCLEIC ACIDS RESEARCH, V10, P2971	1982	6	0.0021291696238466998	7.077641729775638E-5	STORMO GD	STORMO	G	null	null	NUCLEIC ACIDS RESEARCH, V10, P2971	NUCLEIC ACIDS RESEARCH	NAR	10	2971	null	1997/1997	1	5	0.1388888888888889	5	3	1	0	0	4	3	1	0	0	00000000000++00000+0+000000000000000	Life cycle	0
2000	HAMMEL KE, 1984, JOURNAL OF BACTERIOLOGY, V157, P975	1984	5	0.0016463615409944023	5.898034774813032E-5	HAMMEL KE	HAMMEL	K	null	null	JOURNAL OF BACTERIOLOGY, V157, P975	JOURNAL OF BACTERIOLOGY	JOB	157	975	null	2000/2000	1	4	0.11764705882352941	4	1	0	0	0	3	1	0	0	0	00+0+0+000000000000000000000000000	Life cycle	0
2003	WHITMAN WB, 1980, BIOCHEMICAL AND BIOPHYSICAL RESEARCH COMMUNICATIONS, V92, P1196	1980	5	0.0025012506253126563	5.898034774813032E-5	WHITMAN WB	WHITMAN	W	null	null	BIOCHEMICAL AND BIOPHYSICAL RESEARCH COMMUNICATIONS, V92, P1196	BIOCHEMICAL AND BIOPHYSICAL RESEARCH COMMUNICATIONS	BABRC	92	1196	null	2003/2003	1	5	0.13157894736842105	5	1	0	0	0	4	1	0	0	0	0+00000++0+000000000000000000000000000	Life cycle	0
2004	FAUQUE G, 1984, EUROPEAN JOURNAL OF BIOCHEMISTRY, V142, P21	1984	7	0.0023049061573921633	8.257248684738246E-5	FAUQUE G	FAUQUE	G	null	null	EUROPEAN JOURNAL OF BIOCHEMISTRY, V142, P21	EUROPEAN JOURNAL OF BIOCHEMISTRY	EJOB	142	21	null	2004/2004	1	5	0.14705882352941177	5	2	0	0	0	3	2	0	0	0	000+00+000+00000000000000000000000	Life cycle	0
2005	CAMMACK R, 1982, FEBS LETTERS, V142, P289	1982	5	0.0017743080198722497	5.898034774813032E-5	CAMMACK R	CAMMACK	R	null	null	FEBS LETTERS, V142, P289	FEBS LETTERS	FL	142	289	null	2005/2005	1	4	0.1111111111111111	4	1	0	0	0	4	1	0	0	0	0000+0+0+0+0000000000000000000000000	Life cycle	0
2006	JONES RW, 1977, BIOCHEMICAL JOURNAL, V164, P199	1977	26	0.012064965197215777	3.066978082902777E-4	JONES RW	JONES	R	null	null	BIOCHEMICAL JOURNAL, V164, P199	BIOCHEMICAL JOURNAL	BJ	164	199	null	2006/2006	1	15	0.36585365853658536	15	11	5	1	0	4	4	4	1	0	000++00-00000-000-00000+0000+000000000000	Life cycle	0
2008	LIN YL, 1984, APPLIED AND ENVIRONMENTAL MICROBIOLOGY, V48, P737	1984	5	0.0016463615409944023	5.898034774813032E-5	LIN YL	LIN	Y	null	null	APPLIED AND ENVIRONMENTAL MICROBIOLOGY, V48, P737	APPLIED AND ENVIRONMENTAL MICROBIOLOGY	AAEM	48	737	null	2008/2008	1	5	0.14705882352941177	5	1	0	0	0	4	1	0	0	0	0+00++000000+000000000000000000000	Life cycle	0
2013	HAWLEY DK, 1983, NUCLEIC ACIDS RESEARCH, V11, P2237	1983	29	0.008953380673047236	3.420860169391559E-4	HAWLEY DK	HAWLEY	D	null	null	NUCLEIC ACIDS RESEARCH, V11, P2237	NUCLEIC ACIDS RESEARCH	NAR	11	2237	null	2013/2013	1	19	0.5428571428571428	19	13	7	0	0	6	6	6	0	0	0-00000000++0++00+0000000000+000000	Life cycle	0
2026	SCOTT RA, 1984, JOURNAL OF THE AMERICAN CHEMICAL SOCIETY, V106, P6864	1984	5	0.0016463615409944023	5.898034774813032E-5	SCOTT RA	SCOTT	R	null	null	JOURNAL OF THE AMERICAN CHEMICAL SOCIETY, V106, P6864	JOURNAL OF THE AMERICAN CHEMICAL SOCIETY	JOTACS	106	6864	null	2026/2026	1	5	0.14705882352941177	5	0	0	0	0	4	0	0	0	0	0000+0+0++000000000000000000000000	Life cycle	0
2029	PRICKRIL BC, 1986, JOURNAL OF BACTERIOLOGY, V167, P722	1986	5	0.002258355916892502	5.898034774813032E-5	PRICKRIL BC	PRICKRIL	B	null	null	JOURNAL OF BACTERIOLOGY, V167, P722	JOURNAL OF BACTERIOLOGY	JOB	167	722	null	2029/2029	1	4	0.125	4	2	1	0	0	4	2	1	0	0	0+++000+000000000000000000000000	Hot paper	0
2032	BELL GR, 1974, JOURNAL OF BACTERIOLOGY, V120, P994	1974	5	0.005506607929515419	5.898034774813032E-5	BELL GR	BELL	G	null	null	JOURNAL OF BACTERIOLOGY, V120, P994	JOURNAL OF BACTERIOLOGY	JOB	120	994	null	2032/2032	1	4	0.0975609756097561	4	1	1	0	0	4	1	1	0	0	000000000+++000+0000000000000000000000000	Life cycle	0
2040	UDEY LR, 1978, MARINE FISHERIES REVIEW, V40, P12	1978	6	0.0031662269129287598	7.077641729775638E-5	UDEY LR	UDEY	L	null	null	MARINE FISHERIES REVIEW, V40, P12	MARINE FISHERIES REVIEW	MFR	40	12	null	2040/2040	1	4	0.1	4	2	1	0	0	4	2	1	0	0	00+000++00000000000+00000000000000000000	Life cycle	0
2042	ROSENBERG M, 1980, FEMS MICROBIOLOGY LETTERS, V9, P29	1980	45	0.022511255627813906	5.308231297331729E-4	ROSENBERG M	ROSENBERG	M	null	null	FEMS MICROBIOLOGY LETTERS, V9, P29	FEMS MICROBIOLOGY LETTERS	FML	9	29	null	2042/2042	1	26	0.6842105263157895	26	21	16	4	0	8	8	8	4	0	0-0++0-000000-000000000++00000+++0000+	Life cycle	0
2043	LINDAHL M, 1981, BIOCHIMICA ET BIOPHYSICA ACTA, V677, P471	1981	17	0.007051016175860639	2.005331823436431E-4	LINDAHL M	LINDAHL	M	null	null	BIOCHIMICA ET BIOPHYSICA ACTA, V677, P471	BIOCHIMICA ET BIOPHYSICA ACTA	BEBA	677	471	null	2043/2043	1	12	0.32432432432432434	12	7	4	1	0	5	5	4	1	0	000000+0+-0000000000000000+0000+0+000	Life cycle	0
2045	MUNN CB, 1982, INFECTION AND IMMUNITY, V36, P1069	1982	6	0.0021291696238466998	7.077641729775638E-5	MUNN CB	MUNN	C	null	null	INFECTION AND IMMUNITY, V36, P1069	INFECTION AND IMMUNITY	IAI	36	1069	null	2045/2045	1	6	0.16666666666666666	6	3	0	0	0	5	3	0	0	0	0++0000000+000++00000000000000000000	Hot paper + Life cycle	0
2047	ISHIGURO EE, 1981, JOURNAL OF BACTERIOLOGY, V148, P333	1981	5	0.002073828287017835	5.898034774813032E-5	ISHIGURO EE	ISHIGURO	E	null	null	JOURNAL OF BACTERIOLOGY, V148, P333	JOURNAL OF BACTERIOLOGY	JOB	148	333	null	2047/2047	1	5	0.13513513513513514	5	2	0	0	0	5	2	0	0	0	00++000+0000000++00000000000000000000	Life cycle	0
2049	JANN K, 1981, INFECTION AND IMMUNITY, V32, P484	1981	5	0.002073828287017835	5.898034774813032E-5	JANN K	JANN	K	null	null	INFECTION AND IMMUNITY, V32, P484	INFECTION AND IMMUNITY	IAI	32	484	null	2049/2049	1	4	0.10810810810810811	4	2	0	0	0	4	2	0	0	0	0++++00000000000000000000000000000000	Hot paper	0
2052	KAY WW, 1981, JOURNAL OF BACTERIOLOGY, V147, P1077	1981	7	0.002903359601824969	8.257248684738246E-5	KAY WW	KAY	W	null	null	JOURNAL OF BACTERIOLOGY, V147, P1077	JOURNAL OF BACTERIOLOGY	JOB	147	1077	null	2052/2052	1	5	0.13513513513513514	5	3	1	0	0	4	3	1	0	0	00+0+000000+0000+00000000000000000000	Life cycle	0
2053	SMYTH CJ, 1978, INFECTION AND IMMUNITY, V22, P462	1978	11	0.005804749340369393	1.2975676504588672E-4	SMYTH CJ	SMYTH	C	null	null	INFECTION AND IMMUNITY, V22, P462	INFECTION AND IMMUNITY	IAI	22	462	null	2053/2053	1	9	0.225	9	3	1	0	0	3	3	1	0	0	0+00+0+000000000000000000000000000000000	Life cycle	0
2060	MACRINA FL, 1978, PLASMID, V1, P417	1978	28	0.014775725593667546	3.3028994738952983E-4	MACRINA FL	MACRINA	F	null	null	PLASMID, V1, P417	PLASMID	PLASMID	1	417	null	2060/2060	1	15	0.375	15	13	9	2	0	6	6	6	2	0	000--0+0000+-00+0000+0000+0000000000+000	Life cycle	0
2062	GUERRY P, 1973, JOURNAL OF BACTERIOLOGY, V116, P1064	1973	14	0.019858156028368795	1.6514497369476492E-4	GUERRY P	GUERRY	P	null	null	JOURNAL OF BACTERIOLOGY, V116, P1064	JOURNAL OF BACTERIOLOGY	JOB	116	1064	null	2062/2062	1	7	0.17073170731707318	7	5	5	0	0	5	5	5	0	0	000+0++++00000000000000000000000000000000	Life cycle	0
2064	KONO M, 1983, ANTIMICROBIAL AGENTS AND CHEMOTHERAPY, V23, P506	1983	5	0.0015436863229391787	5.898034774813032E-5	KONO M	KONO	M	null	null	ANTIMICROBIAL AGENTS AND CHEMOTHERAPY, V23, P506	ANTIMICROBIAL AGENTS AND CHEMOTHERAPY	AAAC	23	506	null	2064/2064	1	3	0.08571428571428572	3	2	2	0	0	3	2	2	0	0	0++0000000000000+000000000000000000	Hot paper	0
2084	SCHLEIFER KH, 1976, ADVANCES IN MICROBIAL PHYSIOLOGY, V13, P245	1976	5	0.0023946360153256703	5.898034774813032E-5	SCHLEIFER KH	SCHLEIFER	K	null	null	ADVANCES IN MICROBIAL PHYSIOLOGY, V13, P245	ADVANCES IN MICROBIAL PHYSIOLOGY	AIMP	13	245	null	2084/2084	1	4	0.0975609756097561	4	1	1	0	0	4	1	1	0	0	00000++0+00+00000000000000000000000000000	Life cycle	0
2090	STEVENSON P, 1992, INFECTION AND IMMUNITY, V60, P2391	1992	8	0.0034144259496372174	9.436855639700852E-5	STEVENSON P	STEVENSON	P	null	null	INFECTION AND IMMUNITY, V60, P2391	INFECTION AND IMMUNITY	IAI	60	2391	null	2090/2090	1	2	0.07692307692307693	2	2	1	1	0	2	2	1	1	0	0+0000+0000000000000000000		0
2093	MORTON DJ, 1989, FEMS MICROBIOLOGY LETTERS, V65, P123	1989	7	0.0016839066634592255	8.257248684738246E-5	MORTON DJ	MORTON	D	null	null	FEMS MICROBIOLOGY LETTERS, V65, P123	FEMS MICROBIOLOGY LETTERS	FML	65	123	null	2093/2093	1	6	0.20689655172413793	6	2	0	0	0	4	2	0	0	0	0++0+00000000000+000000000000	Hot paper + Life cycle	0
2095	MORTON DJ, 1990, JOURNAL OF GENERAL MICROBIOLOGY, V136, P927	1990	6	0.002103049421661409	7.077641729775638E-5	MORTON DJ	MORTON	D	null	null	JOURNAL OF GENERAL MICROBIOLOGY, V136, P927	JOURNAL OF GENERAL MICROBIOLOGY	JOGM	136	927	null	2095/2095	1	4	0.14285714285714285	4	1	1	0	0	3	1	1	0	0	0+0++00000000000000000000000		0
2096	CORNELISSEN CN, 1992, JOURNAL OF BACTERIOLOGY, V174, P5788	1992	6	0.002560819462227913	7.077641729775638E-5	CORNELISSEN CN	CORNELISSEN	C	null	null	JOURNAL OF BACTERIOLOGY, V174, P5788	JOURNAL OF BACTERIOLOGY	JOB	174	5788	null	2096/2096	1	2	0.07692307692307693	2	1	1	1	0	1	1	1	1	0	0+000000000000000000000000		0
2097	SCHRYVERS AB, 1989, CANADIAN JOURNAL OF MICROBIOLOGY, V35, P409	1989	8	0.0019244647582391148	9.436855639700852E-5	SCHRYVERS AB	SCHRYVERS	A	null	null	CANADIAN JOURNAL OF MICROBIOLOGY, V35, P409	CANADIAN JOURNAL OF MICROBIOLOGY	CJOM	35	409	null	2097/2097	1	3	0.10344827586206896	3	2	2	1	0	2	2	2	1	0	0+00+000000000000000000000000		0
2098	MENOZZI FD, 1991, INFECTION AND IMMUNITY, V59, P3982	1991	6	0.002337358784573432	7.077641729775638E-5	MENOZZI FD	MENOZZI	F	null	null	INFECTION AND IMMUNITY, V59, P3982	INFECTION AND IMMUNITY	IAI	59	3982	null	2098/2098	1	3	0.1111111111111111	3	2	2	0	0	2	2	2	0	0	00+0+0000000000000000000000		0
2104	MARCHUK D, 1991, NUCLEIC ACIDS RESEARCH, V19, P1154	1991	5	0.0019477989871445266	5.898034774813032E-5	MARCHUK D	MARCHUK	D	null	null	NUCLEIC ACIDS RESEARCH, V19, P1154	NUCLEIC ACIDS RESEARCH	NAR	19	1154	null	2104/2104	1	4	0.14814814814814814	4	2	1	0	0	4	2	1	0	0	00++00000000+000000000+0000	Life cycle	0
2107	VANDERPLAATSNITERINK AJ, 1981, STUDIES IN MYCOLOGY, P1	1981	9	0.0037328909166321027	1.0616462594663458E-4	VANDERPLAATSNITERINK AJ	VANDERPLAATSNITERINK	A	null	null	STUDIES IN MYCOLOGY, P1	STUDIES IN MYCOLOGY	SIM	null	1	null	2107/2107	1	6	0.16216216216216217	6	6	4	3	1	6	6	4	3	1	000000000000000000+0000+0+00+0000++00	Life cycle	0
2111	Thompson JD, 1997, NUCLEIC ACIDS RESEARCH, V25, P4876	1997	139	0.05178837555886736	0.001639653667398023	Thompson JD	Thompson	J	null	null	NUCLEIC ACIDS RESEARCH, V25, P4876	NUCLEIC ACIDS RESEARCH	NAR	25	4876	null	2111/2111	1	20	0.9523809523809523	20	18	15	12	0	6	6	6	6	0	----0000+++0+++-0-000	Sleeping beauty + Life cycle	0
2118	Waterhouse G. M., 1967, Mycol. Pap., V109, P1	1967	13	0.04693140794223827	1.5334890414513884E-4	Waterhouse G. M.	Waterhouse	G	null	null	Mycol. Pap., V109, P1	Mycol. Pap.	MP	109	1	null	2118/2118	1	11	0.2682926829268293	11	11	6	1	0	9	9	6	1	0	0000000000000000000000+00+++++0++00000+00	Life cycle	0
2128	Levesque CA, 2004, MYCOLOGICAL RESEARCH, V108, P1363, DOI 10.1017/S0953756204001431	2004	10	0.008802816901408451	1.1796069549626064E-4	Levesque CA	Levesque	C	null	null	MYCOLOGICAL RESEARCH, V108, P1363, DOI 10.1017/S0953756204001431	MYCOLOGICAL RESEARCH	MR	108	1363	10.1017/S0953756204001431	2128/2128	1	5	0.35714285714285715	5	3	2	0	0	2	2	2	0	0	00+-0000000+00		0
2132	Whitehead NA, 2001, FEMS MICROBIOLOGY REVIEWS, V25, P365	2001	18	0.008119079837618403	2.1232925189326916E-4	Whitehead NA	Whitehead	N	null	null	FEMS MICROBIOLOGY REVIEWS, V25, P365	FEMS MICROBIOLOGY REVIEWS	FMR	25	365	null	2132/2132	1	10	0.5882352941176471	10	9	3	0	0	2	2	1	0	0	+-0000-+-00000000		0
2139	Bjorkman J, 1998, PROCEEDINGS OF THE NATIONAL ACADEMY OF SCIENCES OF THE UNITED STATES OF AMERICA, V95, P3949	1998	5	0.002077274615704196	5.898034774813032E-5	Bjorkman J	Bjorkman	J	null	null	PROCEEDINGS OF THE NATIONAL ACADEMY OF SCIENCES OF THE UNITED STATES OF AMERICA, V95, P3949	PROCEEDINGS OF THE NATIONAL ACADEMY OF SCIENCES OF THE UNITED STATES OF AMERICA	POTNAOSOTUSOA	95	3949	null	2139/2139	1	5	0.25	5	3	0	0	0	4	3	0	0	0	00000000000+0++00+00	Life cycle	0
2140	Kreth J, 2005, JOURNAL OF BACTERIOLOGY, V187, P7193, DOI 10.1128/JB.187.21.7193-7203.2005	2005	5	0.005952380952380952	5.898034774813032E-5	Kreth J	Kreth	J	null	null	JOURNAL OF BACTERIOLOGY, V187, P7193, DOI 10.1128/JB.187.21.7193-7203.2005	JOURNAL OF BACTERIOLOGY	JOB	187	7193	10.1128/JB.187.21.7193-7203.2005	2140/2140	1	3	0.23076923076923078	3	2	1	0	0	3	2	1	0	0	0+0000000++00	Life cycle	0
2145	JIN DJ, 1988, JOURNAL OF MOLECULAR BIOLOGY, V202, P45	1988	6	0.002156721782890007	7.077641729775638E-5	JIN DJ	JIN	D	null	null	JOURNAL OF MOLECULAR BIOLOGY, V202, P45	JOURNAL OF MOLECULAR BIOLOGY	JOMB	202	45	null	2145/2145	1	4	0.13333333333333333	4	3	2	1	0	4	3	2	1	0	00000000+0000+0000000+00000+00	Life cycle	0
2154	Redfield RJ, 2002, TRENDS IN MICROBIOLOGY, V10, P365	2002	7	0.004961020552799433	8.257248684738246E-5	Redfield RJ	Redfield	R	null	null	TRENDS IN MICROBIOLOGY, V10, P365	TRENDS IN MICROBIOLOGY	TIM	10	365	null	2154/2154	1	6	0.375	4	3	0	0	0	3	3	0	0	0	000+00000000++00	Life cycle	0
2165	YOSHIDA H, 1990, ANTIMICROBIAL AGENTS AND CHEMOTHERAPY, V34, P1271	1990	6	0.002103049421661409	7.077641729775638E-5	YOSHIDA H	YOSHIDA	H	null	null	ANTIMICROBIAL AGENTS AND CHEMOTHERAPY, V34, P1271	ANTIMICROBIAL AGENTS AND CHEMOTHERAPY	AAAC	34	1271	null	2165/2165	1	5	0.17857142857142858	5	3	2	0	0	5	3	2	0	0	0000+00+00+00000000+00000+00	Life cycle	0
2167	Miller MB, 2001, ANNUAL REVIEW OF MICROBIOLOGY, V55, P165	2001	20	0.009021199819576003	2.3592139099252128E-4	Miller MB	Miller	M	null	null	ANNUAL REVIEW OF MICROBIOLOGY, V55, P165	ANNUAL REVIEW OF MICROBIOLOGY	AROM	55	165	null	2167/2167	1	12	0.7058823529411765	11	9	5	0	0	4	4	4	0	0	00000-000++0+0+00	Life cycle	0
2173	Dean RA, 2005, NATURE, V434, P980, DOI 10.1038/nature03449	2005	10	0.011904761904761904	1.1796069549626064E-4	Dean RA	Dean	R	null	null	NATURE, V434, P980, DOI 10.1038/nature03449	NATURE	NATURE	434	980	10.1038/NATURE03449	2173/2173	1	8	0.6153846153846154	8	2	0	0	0	2	1	0	0	0	+-0+000000000		0
2176	Talbot NJ, 2003, ANNUAL REVIEW OF MICROBIOLOGY, V57, P177, DOI 10.1146/annurev.micro.57.030502.090957	2003	6	0.004834810636583401	7.077641729775638E-5	Talbot NJ	Talbot	N	null	null	ANNUAL REVIEW OF MICROBIOLOGY, V57, P177, DOI 10.1146/annurev.micro.57.030502.090957	ANNUAL REVIEW OF MICROBIOLOGY	AROM	57	177	10.1146/ANNUREV.MICRO.57.030502.090957	2176/2176	1	4	0.26666666666666666	3	3	0	0	0	3	3	0	0	0	00000++0000+000	Life cycle	0
2179	ten Have A, 1998, MOLECULAR PLANT-MICROBE INTERACTIONS, V11, P1009	1998	6	0.0024927295388450354	7.077641729775638E-5	ten Have A	ten	H	null	null	MOLECULAR PLANT-MICROBE INTERACTIONS, V11, P1009	MOLECULAR PLANT-MICROBE INTERACTIONS	MPI	11	1009	null	2179/2179	1	6	0.3	6	0	0	0	0	1	0	0	0	0	0000000000+000000000		0
2189	Qin ZJ, 1998, MOLECULAR MICROBIOLOGY, V28, P893	1998	7	0.0029081844619858743	8.257248684738246E-5	Qin ZJ	Qin	Z	null	null	MOLECULAR MICROBIOLOGY, V28, P893	MOLECULAR MICROBIOLOGY	MM	28	893	null	2189/2189	1	6	0.3	6	2	1	0	0	3	2	1	0	0	00000000000++00+0000	Life cycle	0
2190	BIRNBOIM HC, 1979, NUCLEIC ACIDS RESEARCH, V7, P1513	1979	270	0.11358855700462768	0.0031849387783990375	BIRNBOIM HC	BIRNBOIM	H	null	null	NUCLEIC ACIDS RESEARCH, V7, P1513	NUCLEIC ACIDS RESEARCH	NAR	7	1513	null	2190/2190	1	30	0.7692307692307693	30	30	28	21	1	8	8	8	8	0	-----00-++00+000++00+++000-000---000-0-	Sleeping beauty + Life cycle	0
2194	Pandza S, 1998, MOLECULAR MICROBIOLOGY, V28, P1165	1998	5	0.002077274615704196	5.898034774813032E-5	Pandza S	Pandza	S	null	null	MOLECULAR MICROBIOLOGY, V28, P1165	MOLECULAR MICROBIOLOGY	MM	28	1165	null	2194/2194	1	3	0.15	3	2	1	0	0	3	2	1	0	0	0000+000000+000+0000	Life cycle	0
2196	SMITH GE, 1980, ANALYTICAL BIOCHEMISTRY, V109, P123	1980	6	0.0030015007503751876	7.077641729775638E-5	SMITH GE	SMITH	G	null	null	ANALYTICAL BIOCHEMISTRY, V109, P123	ANALYTICAL BIOCHEMISTRY	AB	109	123	null	2196/2196	1	5	0.13157894736842105	5	5	2	0	0	5	5	2	0	0	000000+000000000+000+0+00+000000000000	Life cycle	0
2199	KIESER T, 2000, PRACTICAL STREPTOMYC	2000	62	0.02815622161671208	7.313563120768161E-4	KIESER T	KIESER	T	null	null	PRACTICAL STREPTOMYC	PRACTICAL STREPTOMYC	PS	null	null	null	2199/2199	1	15	0.8333333333333334	15	13	13	7	0	4	4	4	4	0	0-000-00+0+0++00--	Life cycle	0
2201	Huang CH, 1998, MOLECULAR MICROBIOLOGY, V28, P905	1998	5	0.002077274615704196	5.898034774813032E-5	Huang CH	Huang	C	null	null	MOLECULAR MICROBIOLOGY, V28, P905	MOLECULAR MICROBIOLOGY	MM	28	905	null	2201/2201	1	4	0.2	4	1	1	0	0	2	1	1	0	0	000000000+00000+0000	Life cycle	0
2227	Nathan C, 2000, PROCEEDINGS OF THE NATIONAL ACADEMY OF SCIENCES OF THE UNITED STATES OF AMERICA, V97, P8841	2000	10	0.004541326067211626	1.1796069549626064E-4	Nathan C	Nathan	C	null	null	PROCEEDINGS OF THE NATIONAL ACADEMY OF SCIENCES OF THE UNITED STATES OF AMERICA, V97, P8841	PROCEEDINGS OF THE NATIONAL ACADEMY OF SCIENCES OF THE UNITED STATES OF AMERICA	POTNAOSOTUSOA	97	8841	null	2227/2227	1	8	0.4444444444444444	8	2	1	0	0	1	1	1	0	0	0000+0000000000000		0
2232	Fraser CM, 1997, NATURE, V390, P580	1997	15	0.005588673621460507	1.7694104324439096E-4	Fraser CM	Fraser	C	null	null	NATURE, V390, P580	NATURE	NATURE	390	580	null	2232/2232	1	12	0.5714285714285714	12	4	1	0	0	2	2	1	0	0	000+-0000000000000+00		0
2242	Graham JE, 1999, PROCEEDINGS OF THE NATIONAL ACADEMY OF SCIENCES OF THE UNITED STATES OF AMERICA, V96, P11554	1999	6	0.002982107355864811	7.077641729775638E-5	Graham JE	Graham	J	null	null	PROCEEDINGS OF THE NATIONAL ACADEMY OF SCIENCES OF THE UNITED STATES OF AMERICA, V96, P11554	PROCEEDINGS OF THE NATIONAL ACADEMY OF SCIENCES OF THE UNITED STATES OF AMERICA	POTNAOSOTUSOA	96	11554	null	2242/2242	1	5	0.2631578947368421	5	3	0	0	0	4	3	0	0	0	00000+0000+0++00000	Life cycle	0
2244	SAMBROOK J, 2001, MOL CLONING	2001	7	0.0031574199368516014	8.257248684738246E-5	SAMBROOK J	SAMBROOK	J	null	null	MOL CLONING	MOL CLONING	MC	null	null	null	2244/2244	1	5	0.29411764705882354	3	2	1	0	0	3	2	1	0	0	0000000+0++000000	Life cycle	0
2264	Quadri LEN, 1998, BIOCHEMISTRY, V37, P1585	1998	5	0.002077274615704196	5.898034774813032E-5	Quadri LEN	Quadri	L	null	null	BIOCHEMISTRY, V37, P1585	BIOCHEMISTRY	BIOCHEMISTRY	37	1585	null	2264/2264	1	5	0.25	5	2	0	0	0	3	2	0	0	0	0000000+0000++000000	Life cycle	0
2283	Finking R, 2004, ANNUAL REVIEW OF MICROBIOLOGY, V58, P453, DOI 10.1146/annurev.micro.58.030603.123615	2004	5	0.0044014084507042256	5.898034774813032E-5	Finking R	Finking	R	null	null	ANNUAL REVIEW OF MICROBIOLOGY, V58, P453, DOI 10.1146/annurev.micro.58.030603.123615	ANNUAL REVIEW OF MICROBIOLOGY	AROM	58	453	10.1146/ANNUREV.MICRO.58.030603.123615	2283/2283	1	4	0.2857142857142857	4	1	0	0	0	3	1	0	0	0	000+000+00+000	Life cycle	0
2284	Lambalot RH, 1996, CHEMISTRY & BIOLOGY, V3, P923	1996	9	0.0036839950880065493	1.0616462594663458E-4	Lambalot RH	Lambalot	R	null	null	CHEMISTRY & BIOLOGY, V3, P923	CHEMISTRY & BIOLOGY	C&B	3	923	null	2284/2284	1	7	0.3181818181818182	7	4	2	0	0	4	4	2	0	0	000000+0000+000+00000+	Life cycle	0
2288	HAVARSTEIN LS, 1995, MOLECULAR MICROBIOLOGY, V16, P229	1995	13	0.005136309758988542	1.5334890414513884E-4	HAVARSTEIN LS	HAVARSTEIN	L	null	null	MOLECULAR MICROBIOLOGY, V16, P229	MOLECULAR MICROBIOLOGY	MM	16	229	null	2288/2288	1	9	0.391304347826087	9	4	2	0	0	3	3	2	0	0	00-0-+00000++0000000000	Life cycle	0
2290	Becker MR, 2002, JOURNAL OF CLINICAL MICROBIOLOGY, V40, P1001, DOI 10.1128/JCM.40.3.1001-1009.2002	2002	5	0.003543586109142452	5.898034774813032E-5	Becker MR	Becker	M	null	null	JOURNAL OF CLINICAL MICROBIOLOGY, V40, P1001, DOI 10.1128/JCM.40.3.1001-1009.2002	JOURNAL OF CLINICAL MICROBIOLOGY	JOCM	40	1001	10.1128/JCM.40.3.1001-1009.2002	2290/2290	1	4	0.25	3	1	0	0	0	2	1	0	0	0	000+00000+000000		0
2291	Surette MG, 1999, PROCEEDINGS OF THE NATIONAL ACADEMY OF SCIENCES OF THE UNITED STATES OF AMERICA, V96, P1639	1999	13	0.0064612326043737576	1.5334890414513884E-4	Surette MG	Surette	M	null	null	PROCEEDINGS OF THE NATIONAL ACADEMY OF SCIENCES OF THE UNITED STATES OF AMERICA, V96, P1639	PROCEEDINGS OF THE NATIONAL ACADEMY OF SCIENCES OF THE UNITED STATES OF AMERICA	POTNAOSOTUSOA	96	1639	null	2291/2291	1	8	0.42105263157894735	8	6	2	0	0	5	5	2	0	0	00-+---++00000++000	Life cycle	0
2293	Lee MS, 1999, JOURNAL OF BACTERIOLOGY, V181, P5004	1999	8	0.003976143141153081	9.436855639700852E-5	Lee MS	Lee	M	null	null	JOURNAL OF BACTERIOLOGY, V181, P5004	JOURNAL OF BACTERIOLOGY	JOB	181	5004	null	2293/2293	1	5	0.2631578947368421	5	2	1	0	0	2	2	1	0	0	0000000+00000000+00	Life cycle	0
2294	Havarstein LS, 1997, JOURNAL OF BACTERIOLOGY, V179, P6589	1997	6	0.0022354694485842027	7.077641729775638E-5	Havarstein LS	Havarstein	L	null	null	JOURNAL OF BACTERIOLOGY, V179, P6589	JOURNAL OF BACTERIOLOGY	JOB	179	6589	null	2294/2294	1	3	0.14285714285714285	3	1	1	0	0	1	1	1	0	0	000000000+00000000000		0
2297	LORENZ MG, 1994, MICROBIOLOGICAL REVIEWS, V58, P563	1994	16	0.006855184233076264	1.8873711279401704E-4	LORENZ MG	LORENZ	M	null	null	MICROBIOLOGICAL REVIEWS, V58, P563	MICROBIOLOGICAL REVIEWS	MR	58	563	null	2297/2297	1	9	0.375	9	4	4	2	0	4	4	4	2	0	00-0-0-+0000+00+000000+0	Life cycle	0
2299	Havarstein LS, 1996, MOLECULAR MICROBIOLOGY, V21, P863	1996	6	0.0024559967253376994	7.077641729775638E-5	Havarstein LS	Havarstein	L	null	null	MOLECULAR MICROBIOLOGY, V21, P863	MOLECULAR MICROBIOLOGY	MM	21	863	null	2299/2299	1	4	0.18181818181818182	4	2	2	0	0	3	2	2	0	0	0000000000++0000000+00	Life cycle	0
2300	Lunsford RD, 1996, JOURNAL OF BACTERIOLOGY, V178, P5831	1996	5	0.002046663937781416	5.898034774813032E-5	Lunsford RD	Lunsford	R	null	null	JOURNAL OF BACTERIOLOGY, V178, P5831	JOURNAL OF BACTERIOLOGY	JOB	178	5831	null	2300/2300	1	3	0.13636363636363635	3	2	1	0	0	3	2	1	0	0	00000+00+0+00000000000	Life cycle	0
2302	LOESCHE WJ, 1986, MICROBIOLOGICAL REVIEWS, V50, P353	1986	39	0.017615176151761516	4.600467124354165E-4	LOESCHE WJ	LOESCHE	W	null	null	MICROBIOLOGICAL REVIEWS, V50, P353	MICROBIOLOGICAL REVIEWS	MR	50	353	null	2302/2302	1	19	0.59375	19	18	12	4	1	7	7	7	4	1	00---00000+-00++-000++0+0000+000	Life cycle	0
2305	HAMADA S, 1980, MICROBIOLOGICAL REVIEWS, V44, P331	1980	34	0.017008504252126064	4.010663646872862E-4	HAMADA S	HAMADA	S	null	null	MICROBIOLOGICAL REVIEWS, V44, P331	MICROBIOLOGICAL REVIEWS	MR	44	331	null	2305/2305	1	20	0.5263157894736842	20	14	10	4	0	5	5	5	4	0	0-0-0000--000000+0+0000000++000000+000	Life cycle	0
2309	HANAHAN D, 1983, JOURNAL OF MOLECULAR BIOLOGY, V166, P557	1983	208	0.06421735103426984	0.0024535824663222214	HANAHAN D	HANAHAN	D	null	null	JOURNAL OF MOLECULAR BIOLOGY, V166, P557	JOURNAL OF MOLECULAR BIOLOGY	JOMB	166	557	null	2309/2309	1	33	0.9428571428571428	33	32	31	27	7	18	18	18	18	5	--------0--000--+0+++++++++++++++++	Sleeping beauty	0
2310	Kleerebezem M, 1997, MOLECULAR MICROBIOLOGY, V24, P895	1997	13	0.004843517138599106	1.5334890414513884E-4	Kleerebezem M	Kleerebezem	M	null	null	MOLECULAR MICROBIOLOGY, V24, P895	MOLECULAR MICROBIOLOGY	MM	24	895	null	2310/2310	1	9	0.42857142857142855	9	4	2	0	0	4	3	2	0	0	+00+000+-00000000000+	Life cycle	0
2311	Pestova EV, 1996, MOLECULAR MICROBIOLOGY, V21, P853	1996	6	0.0024559967253376994	7.077641729775638E-5	Pestova EV	Pestova	E	null	null	MOLECULAR MICROBIOLOGY, V21, P853	MOLECULAR MICROBIOLOGY	MM	21	853	null	2311/2311	1	4	0.18181818181818182	4	1	1	0	0	1	1	1	0	0	0000000000+00000000000		0
2327	Yun SH, 2000, FUNGAL GENETICS AND BIOLOGY, V31, P7, DOI 10.1006/fgbi.2000.1226	2000	6	0.0027247956403269754	7.077641729775638E-5	Yun SH	Yun	S	null	null	FUNGAL GENETICS AND BIOLOGY, V31, P7, DOI 10.1006/fgbi.2000.1226	FUNGAL GENETICS AND BIOLOGY	FGAB	31	7	10.1006/FGBI.2000.1226	2327/2327	1	6	0.3333333333333333	6	3	0	0	0	3	3	0	0	0	00000000000++00+00	Life cycle	0
2345	LESLIE JF, 2006, FUSARIUM LAB MANUAL	2006	9	0.01948051948051948	1.0616462594663458E-4	LESLIE JF	LESLIE	J	null	null	FUSARIUM LAB MANUAL	FUSARIUM LAB MANUAL	FLM	null	null	null	2345/2345	1	3	0.25	3	3	2	1	1	3	3	2	1	1	0---+++00000	Sleeping beauty + Life cycle	0
2354	ALTSCHUL SF, 1990, JOURNAL OF MOLECULAR BIOLOGY, V215, P403	1990	316	0.11076060287416754	0.0037275579776818364	ALTSCHUL SF	ALTSCHUL	S	null	null	JOURNAL OF MOLECULAR BIOLOGY, V215, P403	JOURNAL OF MOLECULAR BIOLOGY	JOMB	215	403	null	2354/2354	1	25	0.8928571428571429	25	25	24	24	5	13	13	13	13	3	-------000+000+++++0++0+++++	Sleeping beauty	0
2358	LINDGREN SE, 1990, FEMS MICROBIOLOGY LETTERS, V87, P149	1990	8	0.0028040658955485456	9.436855639700852E-5	LINDGREN SE	LINDGREN	S	null	null	FEMS MICROBIOLOGY LETTERS, V87, P149	FEMS MICROBIOLOGY LETTERS	FML	87	149	null	2358/2358	1	7	0.25	7	3	1	0	0	4	3	1	0	0	0000000000++0+000+0000000000	Life cycle	0
2363	DE MAN J. C., 1960, JOUR APPL BACT, V23, P130	1960	71	0.33649289099526064	8.375209380234506E-4	DE MAN J. C.	DE	M	null	null	JOUR APPL BACT, V23, P130	JOUR APPL BACT	JAB	23	130	null	2363/2363	1	28	0.717948717948718	28	26	22	6	6	8	8	8	5	5	00-00--000-0-0000+0+00+0++00+00-000-+00+0	Life cycle	0
2364	MUNRO C, 1991, INFECTION AND IMMUNITY, V59, P2316	1991	12	0.004674717569146864	1.4155283459551277E-4	MUNRO C	MUNRO	C	null	null	INFECTION AND IMMUNITY, V59, P2316	INFECTION AND IMMUNITY	IAI	59	2316	null	2364/2364	1	8	0.2962962962962963	8	5	3	0	0	4	4	3	0	0	0-000+0000+00+00+0000000000	Life cycle	0
2371	MAIDAK BL, 1994, NUCLEIC ACIDS RESEARCH, V22, P3485	1994	17	0.00728363324764353	2.005331823436431E-4	MAIDAK BL	MAIDAK	B	null	null	NUCLEIC ACIDS RESEARCH, V22, P3485	NUCLEIC ACIDS RESEARCH	NAR	22	3485	null	2371/2371	1	7	0.2916666666666667	7	5	5	1	0	5	5	5	1	0	0+0+++-00-00000000000+00	Life cycle	0
2381	Eisen JA, 1995, JOURNAL OF MOLECULAR EVOLUTION, V41, P1105	1995	8	0.0031608060055314103	9.436855639700852E-5	Eisen JA	Eisen	J	null	null	JOURNAL OF MOLECULAR EVOLUTION, V41, P1105	JOURNAL OF MOLECULAR EVOLUTION	JOME	41	1105	null	2381/2381	1	7	0.30434782608695654	7	2	0	0	0	3	2	0	0	0	000+000000000+0+0000000	Life cycle	0
2385	Palys T, 1997, INTERNATIONAL JOURNAL OF SYSTEMATIC BACTERIOLOGY, V47, P1145	1997	6	0.0022354694485842027	7.077641729775638E-5	Palys T	Palys	T	null	null	INTERNATIONAL JOURNAL OF SYSTEMATIC BACTERIOLOGY, V47, P1145	INTERNATIONAL JOURNAL OF SYSTEMATIC BACTERIOLOGY	IJOSB	47	1145	null	2385/2385	1	6	0.2857142857142857	6	1	0	0	0	2	1	0	0	0	0+00000000000+0000000		0
2395	ADLER L, 1985, JOURNAL OF BACTERIOLOGY, V162, P300	1985	9	0.002880921895006402	1.0616462594663458E-4	ADLER L	ADLER	L	null	null	JOURNAL OF BACTERIOLOGY, V162, P300	JOURNAL OF BACTERIOLOGY	JOB	162	300	null	2395/2395	1	7	0.21212121212121213	7	5	0	0	0	5	5	0	0	0	+0+000+0000+000+00000000000000000	Hot paper + Life cycle	0
2396	HARTWELL LH, 1974, BACTERIOLOGICAL REVIEWS, V38, P164	1974	12	0.013215859030837005	1.4155283459551277E-4	HARTWELL LH	HARTWELL	L	null	null	BACTERIOLOGICAL REVIEWS, V38, P164	BACTERIOLOGICAL REVIEWS	BR	38	164	null	2396/2396	1	8	0.1951219512195122	8	6	2	0	0	5	5	2	0	0	++00000+000000000++0000000000000000000000	Hot paper + Life cycle	0
2401	SNEATH PHA, 1986, BERGEYS MANUAL SYSTE, V2	1986	6	0.0027100271002710027	7.077641729775638E-5	SNEATH PHA	SNEATH	P	null	null	BERGEYS MANUAL SYSTE, V2	BERGEYS MANUAL SYSTE	BMS	2	null	null	2401/2401	1	3	0.09375	3	2	2	0	0	2	2	2	0	0	0+00+000000000000000000000000000		0
2405	THOMAS TD, 1979, JOURNAL OF BACTERIOLOGY, V138, P109	1979	7	0.002944888514934792	8.257248684738246E-5	THOMAS TD	THOMAS	T	null	null	JOURNAL OF BACTERIOLOGY, V138, P109	JOURNAL OF BACTERIOLOGY	JOB	138	109	null	2405/2405	1	5	0.1282051282051282	5	3	0	0	0	4	3	0	0	0	00000000+00+0+0000+00000000000000000000	Life cycle	0
2406	CONDON S, 1987, FEMS MICROBIOLOGY LETTERS, V46, P269	1987	11	0.0036654448517160947	1.2975676504588672E-4	CONDON S	CONDON	S	null	null	FEMS MICROBIOLOGY LETTERS, V46, P269	FEMS MICROBIOLOGY LETTERS	FML	46	269	null	2406/2406	1	8	0.25806451612903225	8	6	3	0	0	5	5	3	0	0	000+000000+000+000000+000000+00	Life cycle	0
2414	SAMBROOK J, 1989, MOL CLONING LAB MANU	1989	1330	0.31994226605725284	0.015688772501002667	SAMBROOK J	SAMBROOK	J	null	null	MOL CLONING LAB MANU	MOL CLONING LAB MANU	MCLM	null	null	null	2414/2414	1	23	0.7931034482758621	23	22	22	20	4	15	15	15	15	4	-------0+++++++++++++00++00--	Sleeping beauty + Life cycle	0
2421	Cole ST, 1998, NATURE, V393, P537	1998	76	0.03157457415870378	8.96501285771581E-4	Cole ST	Cole	S	null	null	NATURE, V393, P537	NATURE	NATURE	393	537	null	2421/2421	1	15	0.75	15	15	14	8	3	3	3	3	3	3	-+0+-0+-000000--00-0		0
2428	Senda K, 1996, JOURNAL OF CLINICAL MICROBIOLOGY, V34, P2909	1996	5	0.002046663937781416	5.898034774813032E-5	Senda K	Senda	K	null	null	JOURNAL OF CLINICAL MICROBIOLOGY, V34, P2909	JOURNAL OF CLINICAL MICROBIOLOGY	JOCM	34	2909	null	2428/2428	1	4	0.18181818181818182	4	1	0	0	0	2	1	0	0	0	00000++000000000000000	Life cycle	0
2430	OSANO E, 1994, ANTIMICROBIAL AGENTS AND CHEMOTHERAPY, V38, P71	1994	10	0.004284490145672665	1.1796069549626064E-4	OSANO E	OSANO	E	null	null	ANTIMICROBIAL AGENTS AND CHEMOTHERAPY, V38, P71	ANTIMICROBIAL AGENTS AND CHEMOTHERAPY	AAAC	38	71	null	2430/2430	1	7	0.2916666666666667	7	4	3	0	0	4	4	3	0	0	+0000+0+000000000000+000	Life cycle	0
2431	DELACRUZ F, 1982, JOURNAL OF BACTERIOLOGY, V151, P222	1982	5	0.0017743080198722497	5.898034774813032E-5	DELACRUZ F	DELACRUZ	F	null	null	JOURNAL OF BACTERIOLOGY, V151, P222	JOURNAL OF BACTERIOLOGY	JOB	151	222	null	2431/2431	1	5	0.1388888888888889	5	3	1	0	0	3	3	1	0	0	00000000000000+0000+000+000000000000	Life cycle	0
2437	SOUTHERN EM, 1975, JOURNAL OF MOLECULAR BIOLOGY, V98, P503	1975	197	0.12808842652795838	0.0023238257012763346	SOUTHERN EM	SOUTHERN	E	null	null	JOURNAL OF MOLECULAR BIOLOGY, V98, P503	JOURNAL OF MOLECULAR BIOLOGY	JOMB	98	503	null	2437/2437	1	29	0.7073170731707317	29	29	28	17	6	10	10	10	10	6	-------000+0++++0+00+0+00+000+-0000000000	Sleeping beauty + Life cycle	0
2444	Mahillon J, 1998, MICROBIOLOGY AND MOLECULAR BIOLOGY REVIEWS, V62, P725	1998	47	0.019526381387619442	5.54415268832425E-4	Mahillon J	Mahillon	J	null	null	MICROBIOLOGY AND MOLECULAR BIOLOGY REVIEWS, V62, P725	MICROBIOLOGY AND MOLECULAR BIOLOGY REVIEWS	MAMBR	62	725	null	2444/2444	1	15	0.75	15	14	11	4	0	3	3	3	3	0	0+0000+00-0+00-00000	Life cycle	0
2451	THOMPSON JD, 1994, NUCLEIC ACIDS RESEARCH, V22, P4673	1994	285	0.12210796915167095	0.0033618798216434286	THOMPSON JD	THOMPSON	J	null	null	NUCLEIC ACIDS RESEARCH, V22, P4673	NUCLEIC ACIDS RESEARCH	NAR	22	4673	null	2451/2451	1	22	0.9166666666666666	22	22	22	21	6	8	8	8	8	4	-----000+0+++0++++000000	Sleeping beauty + Life cycle	0
2453	BEGUIN P, 1985, JOURNAL OF BACTERIOLOGY, V162, P102	1985	9	0.002880921895006402	1.0616462594663458E-4	BEGUIN P	BEGUIN	P	null	null	JOURNAL OF BACTERIOLOGY, V162, P102	JOURNAL OF BACTERIOLOGY	JOB	162	102	null	2453/2453	1	6	0.18181818181818182	6	5	2	0	0	5	5	2	0	0	+0+0+0000000000000+0+000000000000	Hot paper + Life cycle	0
2454	Shoham Y, 1999, TRENDS IN MICROBIOLOGY, V7, P275	1999	5	0.002485089463220676	5.898034774813032E-5	Shoham Y	Shoham	Y	null	null	TRENDS IN MICROBIOLOGY, V7, P275	TRENDS IN MICROBIOLOGY	TIM	7	275	null	2454/2454	1	4	0.21052631578947367	4	1	0	0	0	2	1	0	0	0	00+0000000+00000000		0
2458	unknown, 1988, METHOD ENZYMOL	1988	37	0.013299784327821711	4.3645457333616437E-4	unknown	unknown		null	null	METHOD ENZYMOL	METHOD ENZYMOL	ME	null	null	null	2458/2458	1	17	0.5666666666666667	17	16	11	3	0	5	5	5	3	0	00000--0+0+--0000+0+00000+0000	Life cycle	0
2459	Lynd LR, 2002, MICROBIOLOGY AND MOLECULAR BIOLOGY REVIEWS, V66, P506, DOI 10.1128/MMBR.66.3.506-577.2002	2002	14	0.009922041105598866	1.6514497369476492E-4	Lynd LR	Lynd	L	null	null	MICROBIOLOGY AND MOLECULAR BIOLOGY REVIEWS, V66, P506, DOI 10.1128/MMBR.66.3.506-577.2002	MICROBIOLOGY AND MOLECULAR BIOLOGY REVIEWS	MAMBR	66	506	10.1128/MMBR.66.3.506-577.2002	2459/2459	1	11	0.6875	8	4	1	0	0	1	1	1	0	0	00000000000+0000		0
2470	Schwarz WH, 2001, APPLIED MICROBIOLOGY AND BIOTECHNOLOGY, V56, P634	2001	8	0.0036084799278304014	9.436855639700852E-5	Schwarz WH	Schwarz	W	null	null	APPLIED MICROBIOLOGY AND BIOTECHNOLOGY, V56, P634	APPLIED MICROBIOLOGY AND BIOTECHNOLOGY	AMAB	56	634	null	2470/2470	1	8	0.47058823529411764	5	1	0	0	0	2	1	0	0	0	000000000+00000+0	Life cycle	0
2483	Samuels GJ, 1996, MYCOLOGICAL RESEARCH, V100, P923	1996	5	0.002046663937781416	5.898034774813032E-5	Samuels GJ	Samuels	G	null	null	MYCOLOGICAL RESEARCH, V100, P923	MYCOLOGICAL RESEARCH	MR	100	923	null	2483/2483	1	5	0.22727272727272727	5	2	1	0	0	4	2	1	0	0	00000+00+00000+00000+0	Life cycle	0
2484	Turner D, 1997, MYCOLOGICAL RESEARCH, V101, P449	1997	5	0.0018628912071535022	5.898034774813032E-5	Turner D	Turner	D	null	null	MYCOLOGICAL RESEARCH, V101, P449	MYCOLOGICAL RESEARCH	MR	101	449	null	2484/2484	1	5	0.23809523809523808	5	0	0	0	0	2	0	0	0	0	0000+0000+00000000000	Life cycle	0
2485	PAPAVIZAS GC, 1985, ANNUAL REVIEW OF PHYTOPATHOLOGY, V23, P23	1985	6	0.0019206145966709346	7.077641729775638E-5	PAPAVIZAS GC	PAPAVIZAS	G	null	null	ANNUAL REVIEW OF PHYTOPATHOLOGY, V23, P23	ANNUAL REVIEW OF PHYTOPATHOLOGY	AROP	23	23	null	2485/2485	1	5	0.15151515151515152	5	3	1	0	0	4	3	1	0	0	000+000000+0000+000+0000000000000	Life cycle	0
2489	WILLIAMS JGK, 1990, NUCLEIC ACIDS RESEARCH, V18, P6531	1990	43	0.015071854188573432	5.072309906339208E-4	WILLIAMS JGK	WILLIAMS	J	null	null	NUCLEIC ACIDS RESEARCH, V18, P6531	NUCLEIC ACIDS RESEARCH	NAR	18	6531	null	2489/2489	1	14	0.5	14	14	12	3	0	4	4	4	3	0	0-000+0+0-+00-+00--000000000	Life cycle	0
2502	BRUNS TD, 1991, ANNUAL REVIEW OF ECOLOGY AND SYSTEMATICS, V22, P525	1991	8	0.0031164783794312427	9.436855639700852E-5	BRUNS TD	BRUNS	T	null	null	ANNUAL REVIEW OF ECOLOGY AND SYSTEMATICS, V22, P525	ANNUAL REVIEW OF ECOLOGY AND SYSTEMATICS	AROEAS	22	525	null	2502/2502	1	6	0.2222222222222222	6	4	3	0	0	6	4	3	0	0	00000000++++0+0000000+00000	Life cycle	0
2509	ANDERSON ES, 1977, JOURNAL OF HYGIENE, V78, P297	1977	6	0.0027842227378190253	7.077641729775638E-5	ANDERSON ES	ANDERSON	E	null	null	JOURNAL OF HYGIENE, V78, P297	JOURNAL OF HYGIENE	JOH	78	297	null	2509/2509	1	5	0.12195121951219512	5	5	3	0	0	5	5	3	0	0	0000000000000000++00000+000+00+0000000000	Life cycle	0
2510	CALLOW B R, 1959, The Journal of hygiene, V57, P346	1959	5	0.017421602787456445	5.898034774813032E-5	CALLOW B R	CALLOW	B	null	null	The Journal of hygiene, V57, P346	The Journal of hygiene	TJoh	57	346	null	2510/2510	1	5	0.12195121951219512	5	0	0	0	0	5	0	0	0	0	0000000000+000+0++00000+00000000000000000	Life cycle	0
2511	TENOVER FC, 1995, JOURNAL OF CLINICAL MICROBIOLOGY, V33, P2233	1995	44	0.01738443303042276	5.190270601835469E-4	TENOVER FC	TENOVER	F	null	null	JOURNAL OF CLINICAL MICROBIOLOGY, V33, P2233	JOURNAL OF CLINICAL MICROBIOLOGY	JOCM	33	2233	null	2511/2511	1	16	0.6956521739130435	16	14	12	6	0	4	4	4	4	0	00-000+00000-++0000000+	Life cycle	0
2521	Gautom RK, 1997, JOURNAL OF CLINICAL MICROBIOLOGY, V35, P2977	1997	10	0.0037257824143070045	1.1796069549626064E-4	Gautom RK	Gautom	R	null	null	JOURNAL OF CLINICAL MICROBIOLOGY, V35, P2977	JOURNAL OF CLINICAL MICROBIOLOGY	JOCM	35	2977	null	2521/2521	1	10	0.47619047619047616	10	2	0	0	0	2	2	0	0	0	000000000000000+0000+	Life cycle	0
2530	GROSS RJ, 1977, JOURNAL OF CLINICAL MICROBIOLOGY, V6, P548	1977	6	0.0027842227378190253	7.077641729775638E-5	GROSS RJ	GROSS	R	null	null	JOURNAL OF CLINICAL MICROBIOLOGY, V6, P548	JOURNAL OF CLINICAL MICROBIOLOGY	JOCM	6	548	null	2530/2530	1	6	0.14634146341463414	6	2	1	0	0	6	2	1	0	0	000++0+000+000000000000+000+0000000000000	Life cycle	0
2531	TROY FA, 1992, GLYCOBIOLOGY, V2, P5	1992	6	0.002560819462227913	7.077641729775638E-5	TROY FA	TROY	F	null	null	GLYCOBIOLOGY, V2, P5	GLYCOBIOLOGY	GLYCOBIOLOGY	2	5	null	2531/2531	1	4	0.15384615384615385	4	1	1	0	0	3	1	1	0	0	000+0000+00+00000000000000	Life cycle	0
2534	BRADLEY DE, 1967, BACTERIOLOGICAL REVIEWS, V31, P230	1967	12	0.04332129963898917	1.4155283459551277E-4	BRADLEY DE	BRADLEY	D	null	null	BACTERIOLOGICAL REVIEWS, V31, P230	BACTERIOLOGICAL REVIEWS	BR	31	230	null	2534/2534	1	11	0.2682926829268293	11	9	3	0	0	5	5	3	0	0	+00+00000+000+000000000000000000000000+00	Life cycle	0
2535	Stackebrandt E, 1997, INTERNATIONAL JOURNAL OF SYSTEMATIC BACTERIOLOGY, V47, P479	1997	13	0.004843517138599106	1.5334890414513884E-4	Stackebrandt E	Stackebrandt	E	null	null	INTERNATIONAL JOURNAL OF SYSTEMATIC BACTERIOLOGY, V47, P479	INTERNATIONAL JOURNAL OF SYSTEMATIC BACTERIOLOGY	IJOSB	47	479	null	2535/2535	1	9	0.42857142857142855	9	5	2	0	0	4	4	2	0	0	00+000--00000+0+000+0	Life cycle	0
2537	Weber FJ, 1996, BIOCHIMICA ET BIOPHYSICA ACTA-REVIEWS ON BIOMEMBRANES, V1286, P225	1996	9	0.0036839950880065493	1.0616462594663458E-4	Weber FJ	Weber	F	null	null	BIOCHIMICA ET BIOPHYSICA ACTA-REVIEWS ON BIOMEMBRANES, V1286, P225	BIOCHIMICA ET BIOPHYSICA ACTA-REVIEWS ON BIOMEMBRANES	BEBAOB	1286	225	null	2537/2537	1	6	0.2727272727272727	6	4	0	0	0	5	4	0	0	0	0000++0+0000+00+000000	Life cycle	0
2538	TAMAOKA J, 1984, FEMS MICROBIOLOGY LETTERS, V25, P125	1984	10	0.0032927230819888046	1.1796069549626064E-4	TAMAOKA J	TAMAOKA	J	null	null	FEMS MICROBIOLOGY LETTERS, V25, P125	FEMS MICROBIOLOGY LETTERS	FML	25	125	null	2538/2538	1	9	0.2647058823529412	9	6	4	0	0	6	6	4	0	0	00000000000+0000++0000++0+00000000	Life cycle	0
2541	MIOZZARI GF, 1978, ANALYTICAL BIOCHEMISTRY, V90, P220	1978	6	0.0031662269129287598	7.077641729775638E-5	MIOZZARI GF	MIOZZARI	G	null	null	ANALYTICAL BIOCHEMISTRY, V90, P220	ANALYTICAL BIOCHEMISTRY	AB	90	220	null	2541/2541	1	5	0.125	5	4	3	0	0	5	4	3	0	0	000+000+000000000+0000+0+000000000000000	Life cycle	0
2547	WIDDEL F, 1983, ARCHIVES OF MICROBIOLOGY, V134, P286	1983	18	0.005557270762581044	2.1232925189326916E-4	WIDDEL F	WIDDEL	F	null	null	ARCHIVES OF MICROBIOLOGY, V134, P286	ARCHIVES OF MICROBIOLOGY	AOM	134	286	null	2547/2547	1	14	0.4	14	9	4	0	0	4	4	4	0	0	0000-00+0-0000+00000000000000+000+0	Life cycle	0
2549	GENTHNER BRS, 1981, APPLIED AND ENVIRONMENTAL MICROBIOLOGY, V42, P12	1981	14	0.005806719203649938	1.6514497369476492E-4	GENTHNER BRS	GENTHNER	B	null	null	APPLIED AND ENVIRONMENTAL MICROBIOLOGY, V42, P12	APPLIED AND ENVIRONMENTAL MICROBIOLOGY	AAEM	42	12	null	2549/2549	1	10	0.2702702702702703	10	6	3	0	0	5	5	3	0	0	0000-0000+000+++000+00000000000000000	Life cycle	0
2551	JUKES T H, 1969, MUNRO H. N. (EDITED BY). MAMMALIAN PROTEIN METABOLISM. VOL. III. XVII + 571P. ILLUS. ACADEMIC PRESS, P21	1969	51	0.08854166666666667	6.015995470309293E-4	JUKES T H	JUKES	T	null	null	MUNRO H. N. (EDITED BY). MAMMALIAN PROTEIN METABOLISM. VOL. III. XVII + 571P. ILLUS. ACADEMIC PRESS, P21	MUNRO H. N. (EDITED BY). MAMMALIAN PROTEIN METABOLISM. VOL. III. XVII + 571P. ILLUS. ACADEMIC PRESS	MHN(BMPMVIX+5IAP	null	21	null	2551/2551	1	20	0.5	20	20	18	5	1	12	12	12	5	1	00---0--------00++000++0+0+0+++0+000++000	Life cycle	0
2560	WEISBURG WG, 1991, JOURNAL OF BACTERIOLOGY, V173, P697	1991	65	0.025321386832878847	7.667445207256942E-4	WEISBURG WG	WEISBURG	W	null	null	JOURNAL OF BACTERIOLOGY, V173, P697	JOURNAL OF BACTERIOLOGY	JOB	173	697	null	2560/2560	1	23	0.8518518518518519	23	22	18	9	3	8	8	8	8	3	0-0----000+0-++000+-+0+0+0+		0
2615	Heilig HGHJ, 2002, APPLIED AND ENVIRONMENTAL MICROBIOLOGY, V68, P114	2002	8	0.005669737774627924	9.436855639700852E-5	Heilig HGHJ	Heilig	H	null	null	APPLIED AND ENVIRONMENTAL MICROBIOLOGY, V68, P114	APPLIED AND ENVIRONMENTAL MICROBIOLOGY	AAEM	68	114	null	2615/2615	1	7	0.4375	5	1	0	0	0	3	1	0	0	0	+000000+00+00000	Life cycle	0
2616	Bjorkroth KJ, 2002, INTERNATIONAL JOURNAL OF SYSTEMATIC AND EVOLUTIONARY MICROBIOLOGY, V52, P141	2002	7	0.004961020552799433	8.257248684738246E-5	Bjorkroth KJ	Bjorkroth	K	null	null	INTERNATIONAL JOURNAL OF SYSTEMATIC AND EVOLUTIONARY MICROBIOLOGY, V52, P141	INTERNATIONAL JOURNAL OF SYSTEMATIC AND EVOLUTIONARY MICROBIOLOGY	IJOSAEM	52	141	null	2616/2616	1	5	0.3125	5	3	0	0	0	4	3	0	0	0	+00+000+000+0000	Life cycle	0
2617	COLLINS MD, 1993, JOURNAL OF APPLIED BACTERIOLOGY, V75, P595	1993	6	0.002621231979030144	7.077641729775638E-5	COLLINS MD	COLLINS	M	null	null	JOURNAL OF APPLIED BACTERIOLOGY, V75, P595	JOURNAL OF APPLIED BACTERIOLOGY	JOAB	75	595	null	2617/2617	1	4	0.16	4	4	3	0	0	4	4	3	0	0	000000000+000000++00+0000	Life cycle	0
2626	Giachino P, 2001, JOURNAL OF BACTERIOLOGY, V183, P1843	2001	6	0.0027063599458728013	7.077641729775638E-5	Giachino P	Giachino	P	null	null	JOURNAL OF BACTERIOLOGY, V183, P1843	JOURNAL OF BACTERIOLOGY	JOB	183	1843	null	2626/2626	1	4	0.23529411764705882	3	2	1	0	0	2	2	1	0	0	000+0000+00000000		0
2627	CHEUNG AL, 1994, JOURNAL OF BACTERIOLOGY, V176, P4168	1994	6	0.002570694087403599	7.077641729775638E-5	CHEUNG AL	CHEUNG	A	null	null	JOURNAL OF BACTERIOLOGY, V176, P4168	JOURNAL OF BACTERIOLOGY	JOB	176	4168	null	2627/2627	1	4	0.16666666666666666	4	3	1	0	0	4	3	1	0	0	00+0000000+00+0+00000000	Life cycle	0
2631	Kornblum J, 1990, Molecular biology of staphylococci, P373	1990	8	0.0028040658955485456	9.436855639700852E-5	Kornblum J	Kornblum	J	null	null	Molecular biology of staphylococci, P373	Molecular biology of staphylococci	Mbos	null	373	null	2631/2631	1	6	0.21428571428571427	6	2	2	0	0	2	2	2	0	0	000000+0000000+0000000000000	Life cycle	0
2636	TENNENT JM, 1989, JOURNAL OF GENERAL MICROBIOLOGY, V135, P1	1989	7	0.0016839066634592255	8.257248684738246E-5	TENNENT JM	TENNENT	J	null	null	JOURNAL OF GENERAL MICROBIOLOGY, V135, P1	JOURNAL OF GENERAL MICROBIOLOGY	JOGM	135	1	null	2636/2636	1	6	0.20689655172413793	6	3	0	0	0	4	3	0	0	0	0+0+00000000000+0+00000000000	Life cycle	0
2637	Dunman PM, 2001, JOURNAL OF BACTERIOLOGY, V183, P7341	2001	11	0.004961659900766802	1.2975676504588672E-4	Dunman PM	Dunman	P	null	null	JOURNAL OF BACTERIOLOGY, V183, P7341	JOURNAL OF BACTERIOLOGY	JOB	183	7341	null	2637/2637	1	7	0.4117647058823529	5	4	3	0	0	4	4	3	0	0	00-0-0+0++00+0000	Life cycle	0
2639	NOVICK RP, 1993, EMBO JOURNAL, V12, P3967	1993	19	0.008300567933595456	2.2412532144289524E-4	NOVICK RP	NOVICK	R	null	null	EMBO JOURNAL, V12, P3967	EMBO JOURNAL	EJ	12	3967	null	2639/2639	1	12	0.48	12	9	5	0	0	2	2	2	0	0	0-000-0-000000+000+000000	Life cycle	0
2646	JANZON L, 1990, EMBO JOURNAL, V9, P1391	1990	11	0.00385559060637925	1.2975676504588672E-4	JANZON L	JANZON	L	null	null	EMBO JOURNAL, V9, P1391	EMBO JOURNAL	EJ	9	1391	null	2646/2646	1	9	0.32142857142857145	9	4	1	0	0	4	4	1	0	0	000+0000000000+000++00000000	Life cycle	0
2657	BLACK RE, 1988, JOURNAL OF INFECTIOUS DISEASES, V157, P472	1988	7	0.0025161754133716753	8.257248684738246E-5	BLACK RE	BLACK	R	null	null	JOURNAL OF INFECTIOUS DISEASES, V157, P472	JOURNAL OF INFECTIOUS DISEASES	JOID	157	472	null	2657/2657	1	6	0.2	6	3	3	0	0	3	3	3	0	0	000000000000000000+000000+000+	Life cycle	0
2658	Chaudhuri RR, 2008, NUCLEIC ACIDS RESEARCH, V36, PD543, DOI 10.1093/nar/gkm928	2008	5	0.023255813953488372	5.898034774813032E-5	Chaudhuri RR	Chaudhuri	R	null	null	NUCLEIC ACIDS RESEARCH, V36, PD543, DOI 10.1093/nar/gkm928	NUCLEIC ACIDS RESEARCH	NAR	36	null	10.1093/NAR/GKM928	2658/2658	1	5	0.5	4	0	0	0	0	0	0	0	0	0	0000000000		0
2661	Braun V, 1998, METAL IONS IN BIOLOGICAL SYSTEMS VOL 35, V35, P67	1998	8	0.0033236393851267137	9.436855639700852E-5	Braun V	Braun	V	null	null	METAL IONS IN BIOLOGICAL SYSTEMS VOL 35, V35, P67	METAL IONS IN BIOLOGICAL SYSTEMS VOL 35	MIIBSV3	35	67	null	2661/2661	1	6	0.3	6	3	1	0	0	3	3	1	0	0	+0000+000000000+0000	Life cycle	0
2664	Andrews SC, 2003, FEMS MICROBIOLOGY REVIEWS, V27, P215, DOI 10.1016/S0168-6445(03)00055-X	2003	16	0.0128928283642224	1.8873711279401704E-4	Andrews SC	Andrews	S	null	null	FEMS MICROBIOLOGY REVIEWS, V27, P215, DOI 10.1016/S0168-6445(03)00055-X	FEMS MICROBIOLOGY REVIEWS	FMR	27	215	10.1016/S0168-6445(03)00055-X	2664/2664	1	10	0.6666666666666666	10	6	3	0	0	2	2	2	0	0	00000-000++0000	Life cycle	0
2666	Parkhill J, 2000, NATURE, V403, P665	2000	23	0.01044504995458674	2.713095996413995E-4	Parkhill J	Parkhill	J	null	null	NATURE, V403, P665	NATURE	NATURE	403	665	null	2666/2666	1	11	0.6111111111111112	11	10	5	0	0	4	4	4	0	0	+++0000+---0000000	Hot paper	0
2669	YAO RJ, 1993, GENE, V130, P127	1993	5	0.00218435998252512	5.898034774813032E-5	YAO RJ	YAO	R	null	null	GENE, V130, P127	GENE	GENE	130	127	null	2669/2669	1	4	0.16	4	4	3	0	0	4	4	3	0	0	000000000000+0+00000+000+	Life cycle	0
2671	Miethke M, 2007, MICROBIOLOGY AND MOLECULAR BIOLOGY REVIEWS, V71, P413, DOI 10.1128/MMBR.00012-07	2007	5	0.012048192771084338	5.898034774813032E-5	Miethke M	Miethke	M	null	null	MICROBIOLOGY AND MOLECULAR BIOLOGY REVIEWS, V71, P413, DOI 10.1128/MMBR.00012-07	MICROBIOLOGY AND MOLECULAR BIOLOGY REVIEWS	MAMBR	71	413	10.1128/MMBR.00012-07	2671/2671	1	4	0.36363636363636365	4	1	0	0	0	1	1	0	0	0	00000+00000		0
2675	Kumar S, 2008, BRIEFINGS IN BIOINFORMATICS, V9, P299, DOI 10.1093/bib/bbn017	2008	8	0.037209302325581395	9.436855639700852E-5	Kumar S	Kumar	S	null	null	BRIEFINGS IN BIOINFORMATICS, V9, P299, DOI 10.1093/bib/bbn017	BRIEFINGS IN BIOINFORMATICS	BIB	9	299	10.1093/BIB/BBN017	2675/2675	1	5	0.5	5	2	1	0	0	2	2	1	0	0	0000++0-00	Life cycle	0
2685	Wandersman C, 2004, ANNUAL REVIEW OF MICROBIOLOGY, V58, P611, DOI 10.1146/annurev.micro.58.030603.123811	2004	8	0.007042253521126761	9.436855639700852E-5	Wandersman C	Wandersman	C	null	null	ANNUAL REVIEW OF MICROBIOLOGY, V58, P611, DOI 10.1146/annurev.micro.58.030603.123811	ANNUAL REVIEW OF MICROBIOLOGY	AROM	58	611	10.1146/ANNUREV.MICRO.58.030603.123811	2685/2685	1	5	0.35714285714285715	4	3	2	0	0	3	2	2	0	0	0000000+++0000	Life cycle	0
2692	Crooks GE, 2004, GENOME RESEARCH, V14, P1188, DOI 10.1101/gr.849004	2004	16	0.014084507042253521	1.8873711279401704E-4	Crooks GE	Crooks	G	null	null	GENOME RESEARCH, V14, P1188, DOI 10.1101/gr.849004	GENOME RESEARCH	GR	14	1188	10.1101/GR.849004	2692/2692	1	8	0.5714285714285714	8	6	4	0	0	4	4	4	0	0	0-0--+00+0++00	Life cycle	0
2693	Barrangou R, 2007, SCIENCE, V315, P1709, DOI 10.1126/science.1138140	2007	5	0.012048192771084338	5.898034774813032E-5	Barrangou R	Barrangou	R	null	null	SCIENCE, V315, P1709, DOI 10.1126/science.1138140	SCIENCE	SCIENCE	315	1709	10.1126/SCIENCE.1138140	2693/2693	1	3	0.2727272727272727	3	1	1	0	0	1	1	1	0	0	00+00000000		0
2702	van Belkum A, 1998, MICROBIOLOGY AND MOLECULAR BIOLOGY REVIEWS, V62, P275	1998	10	0.004154549231408392	1.1796069549626064E-4	van Belkum A	vanBelkum	A	null	null	MICROBIOLOGY AND MOLECULAR BIOLOGY REVIEWS, V62, P275	MICROBIOLOGY AND MOLECULAR BIOLOGY REVIEWS	MAMBR	62	275	null	2702/2702	1	7	0.35	7	2	2	0	0	2	2	2	0	0	0+00+000000000000000		0
2708	Salzberg SL, 2008, BMC GENOMICS, V9, PARTN 204, DOI 10.1186/1471-2164-9-204	2008	6	0.027906976744186046	7.077641729775638E-5	Salzberg SL	Salzberg	S	null	null	BMC GENOMICS, V9, PARTN 204, DOI 10.1186/1471-2164-9-204	BMC GENOMICS	BG	9	null	10.1186/1471-2164-9-204	2708/2708	1	4	0.4	4	2	1	0	0	2	2	1	0	0	0++0000-00	Hot paper	0
2711	FLEISCHMANN RD, 1995, SCIENCE, V269, P496	1995	53	0.020940339786645595	6.251916861301814E-4	FLEISCHMANN RD	FLEISCHMANN	R	null	null	SCIENCE, V269, P496	SCIENCE	SCIENCE	269	496	null	2711/2711	1	14	0.6086956521739131	14	12	10	5	2	4	4	4	3	2	0++0+000----00--00000+0	Hot paper + Life cycle	0
2712	TAKESHITA S, 1987, GENE, V61, P63	1987	20	0.006664445184938354	2.3592139099252128E-4	TAKESHITA S	TAKESHITA	S	null	null	GENE, V61, P63	GENE	GENE	61	63	null	2712/2712	1	12	0.3870967741935484	12	8	4	1	0	4	4	4	1	0	00-000-+0000+000+00000000000+00	Life cycle	0
2715	Graumann P, 1996, ARCHIVES OF MICROBIOLOGY, V166, P293	1996	5	0.002046663937781416	5.898034774813032E-5	Graumann P	Graumann	P	null	null	ARCHIVES OF MICROBIOLOGY, V166, P293	ARCHIVES OF MICROBIOLOGY	AOM	166	293	null	2715/2715	1	4	0.18181818181818182	4	1	0	0	0	2	1	0	0	0	000+000000+00000000000		0
2717	Kunst F, 1997, NATURE, V390, P249	1997	48	0.01788375558867362	5.662113383820511E-4	Kunst F	Kunst	F	null	null	NATURE, V390, P249	NATURE	NATURE	390	249	null	2717/2717	1	14	0.6666666666666666	14	12	10	1	0	4	4	4	1	0	0000+++000-000--0-+00	Life cycle	0
2719	Kaneko T, 1996, DNA research : an international journal for rapid publication of reports on genes and genomes, V3, P109	1996	36	0.014735980352026197	4.246585037865383E-4	Kaneko T	Kaneko	T	null	null	DNA research : an international journal for rapid publication of reports on genes and genomes, V3, P109	DNA research : an international journal for rapid publication of reports on genes and genomes	Dr:aijfrporogag	3	109	null	2719/2719	1	13	0.5909090909090909	13	11	8	4	2	4	4	4	3	2	00++0+000---0000000+00	Life cycle	0
2721	Jiang WN, 1997, JOURNAL OF BIOLOGICAL CHEMISTRY, V272, P196	1997	5	0.0018628912071535022	5.898034774813032E-5	Jiang WN	Jiang	W	null	null	JOURNAL OF BIOLOGICAL CHEMISTRY, V272, P196	JOURNAL OF BIOLOGICAL CHEMISTRY	JOBC	272	196	null	2721/2721	1	4	0.19047619047619047	4	2	0	0	0	3	2	0	0	0	00+000000+0000000+000	Life cycle	0
2723	FRASER CM, 1995, SCIENCE, V270, P397	1995	19	0.0075069142631371	2.2412532144289524E-4	FRASER CM	FRASER	C	null	null	SCIENCE, V270, P397	SCIENCE	SCIENCE	270	397	null	2723/2723	1	11	0.4782608695652174	11	6	3	0	0	2	2	2	0	0	00+0000+00-000000000000		0
2729	LANE DJ, 1991, NUCL ACID TECHNIQUES, P115	1991	66	0.025710946630307752	7.785405902753203E-4	LANE DJ	LANE	D	null	null	NUCL ACID TECHNIQUES, P115	NUCL ACID TECHNIQUES	NAT	null	115	null	2729/2729	1	23	0.8518518518518519	23	20	18	8	1	5	5	5	5	1	0---0--0000000+0-++++000000	Sleeping beauty + Life cycle	0
2731	WHITE TJ, 1990, PCR PROTOCOLS GUIDE, P315, DOI PCR PROTOCOLS GUIDE	1990	102	0.035751840168243953	0.0012031990940618586	WHITE TJ	WHITE	T	null	null	PCR PROTOCOLS GUIDE, P315, DOI PCR PROTOCOLS GUIDE	PCR PROTOCOLS GUIDE	PPG	null	315	null	2731/2731	1	20	0.7142857142857143	20	17	16	12	0	7	7	7	7	0	0-------000000+++++++000-000	Sleeping beauty + Life cycle	0
2743	Bianciotto V, 1996, APPLIED AND ENVIRONMENTAL MICROBIOLOGY, V62, P3005	1996	5	0.002046663937781416	5.898034774813032E-5	Bianciotto V	Bianciotto	V	null	null	APPLIED AND ENVIRONMENTAL MICROBIOLOGY, V62, P3005	APPLIED AND ENVIRONMENTAL MICROBIOLOGY	AAEM	62	3005	null	2743/2743	1	5	0.22727272727272727	5	1	1	0	0	4	1	1	0	0	00000000+++0000000+000	Life cycle	0
2751	Nielsen H, 1997, PROTEIN ENGINEERING, V10, P1	1997	40	0.014903129657228018	4.7184278198504257E-4	Nielsen H	Nielsen	H	null	null	PROTEIN ENGINEERING, V10, P1	PROTEIN ENGINEERING	PE	10	1	null	2751/2751	1	16	0.7619047619047619	16	11	5	1	0	4	4	4	1	0	00-+00+++00000-000000	Life cycle	0
2753	Hoskins J, 2001, JOURNAL OF BACTERIOLOGY, V183, P5709	2001	9	0.0040595399188092015	1.0616462594663458E-4	Hoskins J	Hoskins	J	null	null	JOURNAL OF BACTERIOLOGY, V183, P5709	JOURNAL OF BACTERIOLOGY	JOB	183	5709	null	2753/2753	1	8	0.47058823529411764	6	2	0	0	0	2	2	0	0	0	00+00000000+00000		0
2760	Ferretti JJ, 2001, PROCEEDINGS OF THE NATIONAL ACADEMY OF SCIENCES OF THE UNITED STATES OF AMERICA, V98, P4658	2001	10	0.0045105999097880016	1.1796069549626064E-4	Ferretti JJ	Ferretti	J	null	null	PROCEEDINGS OF THE NATIONAL ACADEMY OF SCIENCES OF THE UNITED STATES OF AMERICA, V98, P4658	PROCEEDINGS OF THE NATIONAL ACADEMY OF SCIENCES OF THE UNITED STATES OF AMERICA	POTNAOSOTUSOA	98	4658	null	2760/2760	1	5	0.29411764705882354	5	3	1	1	0	3	3	1	1	0	+0+--00+000000000	Hot paper	0
2761	Tettelin H, 2001, SCIENCE, V293, P498	2001	7	0.0031574199368516014	8.257248684738246E-5	Tettelin H	Tettelin	H	null	null	SCIENCE, V293, P498	SCIENCE	SCIENCE	293	498	null	2761/2761	1	4	0.23529411764705882	4	3	1	0	0	4	3	1	0	0	0++000000+000000+	Hot paper + Life cycle	0
2772	REISSIG JL, 1955, JOURNAL OF BIOLOGICAL CHEMISTRY, V217, P959	1955	9	0.06293706293706294	1.0616462594663458E-4	REISSIG JL	REISSIG	J	null	null	JOURNAL OF BIOLOGICAL CHEMISTRY, V217, P959	JOURNAL OF BIOLOGICAL CHEMISTRY	JOBC	217	959	null	2772/2772	1	7	0.19444444444444445	7	3	1	1	1	4	3	1	1	1	00000+000000000000000000+0++0000000000000	Life cycle	0
2815	FELSENSTEIN J, 1985, EVOLUTION, V39, P783	1985	73	0.023367477592829707	8.611130771227027E-4	FELSENSTEIN J	FELSENSTEIN	J	null	null	EVOLUTION, V39, P783	EVOLUTION	EVOLUTION	39	783	null	2815/2815	1	20	0.6060606060606061	20	20	20	13	5	14	14	14	13	5	0---------0-00+0+0++++++++++00++0	Sleeping beauty	0
2818	SAITOU N, 1987, MOLECULAR BIOLOGY AND EVOLUTION, V4, P406	1987	212	0.07064311896034656	0.0025007667445207256	SAITOU N	SAITOU	N	null	null	MOLECULAR BIOLOGY AND EVOLUTION, V4, P406	MOLECULAR BIOLOGY AND EVOLUTION	MBAE	4	406	null	2818/2818	1	26	0.8387096774193549	26	25	24	22	5	14	14	14	14	5	-------00--0+-0++0++++++++++0+0	Sleeping beauty + Life cycle	0
2826	VOS P, 1995, NUCLEIC ACIDS RESEARCH, V23, P4407	1995	15	0.005926511260371394	1.7694104324439096E-4	VOS P	VOS	P	null	null	NUCLEIC ACIDS RESEARCH, V23, P4407	NUCLEIC ACIDS RESEARCH	NAR	23	4407	null	2826/2826	1	9	0.391304347826087	9	4	3	0	0	4	4	3	0	0	00--0+0++-0000000+00000	Life cycle	0
2829	MENGAUD J, 1988, INFECTION AND IMMUNITY, V56, P766	1988	5	0.0017972681524083393	5.898034774813032E-5	MENGAUD J	MENGAUD	J	null	null	INFECTION AND IMMUNITY, V56, P766	INFECTION AND IMMUNITY	IAI	56	766	null	2829/2829	1	5	0.16666666666666666	5	4	0	0	0	5	4	0	0	0	0+0000000000++0++0000000000000	Life cycle	0
2860	Ge YG, 1997, MICROBIOLOGY-UK, V143, P1681	1997	5	0.0018628912071535022	5.898034774813032E-5	Ge YG	Ge	Y	null	null	MICROBIOLOGY-UK, V143, P1681	MICROBIOLOGY-UK	MICROBIOLOGY-UK	143	1681	null	2860/2860	1	4	0.19047619047619047	4	1	1	0	0	3	1	1	0	0	++0000000000+00000000	Hot paper	0
2861	Ge YG, 1997, JOURNAL OF BACTERIOLOGY, V179, P2289	1997	5	0.0018628912071535022	5.898034774813032E-5	Ge YG	Ge	Y	null	null	JOURNAL OF BACTERIOLOGY, V179, P2289	JOURNAL OF BACTERIOLOGY	JOB	179	2289	null	2861/2861	1	4	0.19047619047619047	4	1	1	0	0	4	1	1	0	0	+++000000000+00000000	Hot paper	0
2865	AUSUBEL FM, 1995, CURRENT PROTOCOLS MO	1995	11	0.00434610825760569	1.2975676504588672E-4	AUSUBEL FM	AUSUBEL	F	null	null	CURRENT PROTOCOLS MO	CURRENT PROTOCOLS MO	CPM	null	null	null	2865/2865	1	5	0.21739130434782608	5	3	3	0	0	3	3	3	0	0	00+0000+0000000000+0000	Life cycle	0
2869	SNOEP JL, 1990, ARCHIVES OF MICROBIOLOGY, V154, P50	1990	6	0.002103049421661409	7.077641729775638E-5	SNOEP JL	SNOEP	J	null	null	ARCHIVES OF MICROBIOLOGY, V154, P50	ARCHIVES OF MICROBIOLOGY	AOM	154	50	null	2869/2869	1	5	0.17857142857142858	5	2	1	0	0	4	2	1	0	0	0+0++000000000+0000000000000	Life cycle	0
2874	IUCHI S, 1988, PROCEEDINGS OF THE NATIONAL ACADEMY OF SCIENCES OF THE UNITED STATES OF AMERICA, V85, P1888	1988	8	0.002875629043853343	9.436855639700852E-5	IUCHI S	IUCHI	S	null	null	PROCEEDINGS OF THE NATIONAL ACADEMY OF SCIENCES OF THE UNITED STATES OF AMERICA, V85, P1888	PROCEEDINGS OF THE NATIONAL ACADEMY OF SCIENCES OF THE UNITED STATES OF AMERICA	POTNAOSOTUSOA	85	1888	null	2874/2874	1	7	0.23333333333333334	7	5	2	0	0	5	5	2	0	0	0000000000++0+0000+0+000000000	Life cycle	0
2882	SMALL P, 1994, JOURNAL OF BACTERIOLOGY, V176, P1729	1994	11	0.004712939160239932	1.2975676504588672E-4	SMALL P	SMALL	P	null	null	JOURNAL OF BACTERIOLOGY, V176, P1729	JOURNAL OF BACTERIOLOGY	JOB	176	1729	null	2882/2882	1	9	0.375	9	4	2	0	0	2	2	2	0	0	000000000++0000000000000	Life cycle	0
2885	Lin JS, 1996, APPLIED AND ENVIRONMENTAL MICROBIOLOGY, V62, P3094	1996	5	0.002046663937781416	5.898034774813032E-5	Lin JS	Lin	J	null	null	APPLIED AND ENVIRONMENTAL MICROBIOLOGY, V62, P3094	APPLIED AND ENVIRONMENTAL MICROBIOLOGY	AAEM	62	3094	null	2885/2885	1	3	0.13636363636363635	3	1	1	0	0	3	1	1	0	0	0000000++000+000000000	Life cycle	0
2888	VOGEL HJ, 1956, JOURNAL OF BIOLOGICAL CHEMISTRY, V218, P97	1956	48	0.20168067226890757	5.662113383820511E-4	VOGEL HJ	VOGEL	H	null	null	JOURNAL OF BIOLOGICAL CHEMISTRY, V218, P97	JOURNAL OF BIOLOGICAL CHEMISTRY	JOBC	218	97	null	2888/2888	1	27	0.6923076923076923	27	18	4	0	0	5	5	1	0	0	-0000000000000--00-0-000++00+-00+0000+000	Life cycle	0
2889	DUPONT HL, 1989, JOURNAL OF INFECTIOUS DISEASES, V159, P1126	1989	5	0.0012027904738994466	5.898034774813032E-5	DUPONT HL	DUPONT	H	null	null	JOURNAL OF INFECTIOUS DISEASES, V159, P1126	JOURNAL OF INFECTIOUS DISEASES	JOID	159	1126	null	2889/2889	1	4	0.13793103448275862	4	4	2	0	0	4	4	2	0	0	00000000000000++00+0000000+00	Life cycle	0
2890	LIN JS, 1995, JOURNAL OF BACTERIOLOGY, V177, P4097	1995	11	0.00434610825760569	1.2975676504588672E-4	LIN JS	LIN	J	null	null	JOURNAL OF BACTERIOLOGY, V177, P4097	JOURNAL OF BACTERIOLOGY	JOB	177	4097	null	2890/2890	1	8	0.34782608695652173	8	5	3	0	0	5	5	3	0	0	00000000++000000+++0000	Life cycle	0
2892	Waterman SR, 1996, MOLECULAR MICROBIOLOGY, V21, P925	1996	9	0.0036839950880065493	1.0616462594663458E-4	Waterman SR	Waterman	S	null	null	MOLECULAR MICROBIOLOGY, V21, P925	MOLECULAR MICROBIOLOGY	MM	21	925	null	2892/2892	1	6	0.2727272727272727	6	4	1	0	0	3	3	1	0	0	0000+00+000+0000000000	Life cycle	0
2894	Castanie-Cornet MP, 1999, JOURNAL OF BACTERIOLOGY, V181, P3525	1999	9	0.0044731610337972166	1.0616462594663458E-4	Castanie-Cornet MP	CastanieCornet	M	null	null	JOURNAL OF BACTERIOLOGY, V181, P3525	JOURNAL OF BACTERIOLOGY	JOB	181	3525	null	2894/2894	1	7	0.3684210526315789	7	3	1	0	0	3	3	1	0	0	0000+0000000++00000	Life cycle	0
2895	GRIFFIN PM, 1991, EPIDEMIOLOGIC REVIEWS, V13, P60	1991	18	0.007012076353720296	2.1232925189326916E-4	GRIFFIN PM	GRIFFIN	P	null	null	EPIDEMIOLOGIC REVIEWS, V13, P60	EPIDEMIOLOGIC REVIEWS	ER	13	60	null	2895/2895	1	11	0.4074074074074074	11	9	6	0	0	5	5	5	0	0	0-----000+00++0+000000+0000	Sleeping beauty + Life cycle	0
2896	PORTNOY DA, 1981, INFECTION AND IMMUNITY, V31, P775	1981	12	0.004977187888842804	1.4155283459551277E-4	PORTNOY DA	PORTNOY	D	null	null	INFECTION AND IMMUNITY, V31, P775	INFECTION AND IMMUNITY	IAI	31	775	null	2896/2896	1	9	0.24324324324324326	9	3	1	1	0	2	2	1	1	0	000000+000000000000000+00000000000000	Life cycle	0
2897	Hersh BM, 1996, JOURNAL OF BACTERIOLOGY, V178, P3978	1996	7	0.0028653295128939827	8.257248684738246E-5	Hersh BM	Hersh	B	null	null	JOURNAL OF BACTERIOLOGY, V178, P3978	JOURNAL OF BACTERIOLOGY	JOB	178	3978	null	2897/2897	1	6	0.2727272727272727	6	2	1	0	0	3	2	1	0	0	0000000+000+00000+0000	Life cycle	0
2898	Sanders JW, 1998, MOLECULAR MICROBIOLOGY, V27, P299	1998	5	0.002077274615704196	5.898034774813032E-5	Sanders JW	Sanders	J	null	null	MOLECULAR MICROBIOLOGY, V27, P299	MOLECULAR MICROBIOLOGY	MM	27	299	null	2898/2898	1	3	0.15	3	3	0	0	0	3	3	0	0	0	00000++00000000+0000	Life cycle	0
2900	Waterman SR, 1996, INFECTION AND IMMUNITY, V64, P2808	1996	5	0.002046663937781416	5.898034774813032E-5	Waterman SR	Waterman	S	null	null	INFECTION AND IMMUNITY, V64, P2808	INFECTION AND IMMUNITY	IAI	64	2808	null	2900/2900	1	5	0.22727272727272727	5	1	1	0	0	3	1	1	0	0	00000000000++0000+0000	Life cycle	0
2901	FOSTER JW, 1990, JOURNAL OF BACTERIOLOGY, V172, P771	1990	10	0.0035050823694356818	1.1796069549626064E-4	FOSTER JW	FOSTER	J	null	null	JOURNAL OF BACTERIOLOGY, V172, P771	JOURNAL OF BACTERIOLOGY	JOB	172	771	null	2901/2901	1	9	0.32142857142857145	9	3	1	0	0	3	2	1	0	0	000000000+00+00+000000000000	Life cycle	0
2906	De Biase D, 1999, MOLECULAR MICROBIOLOGY, V32, P1198	1999	5	0.002485089463220676	5.898034774813032E-5	De Biase D	De	B	null	null	MOLECULAR MICROBIOLOGY, V32, P1198	MOLECULAR MICROBIOLOGY	MM	32	1198	null	2906/2906	1	3	0.15789473684210525	3	1	1	0	0	2	1	1	0	0	0000+0000+000000000	Life cycle	0
2908	ISHIHAMA A, 1992, MOLECULAR MICROBIOLOGY, V6, P3283	1992	6	0.002560819462227913	7.077641729775638E-5	ISHIHAMA A	ISHIHAMA	A	null	null	MOLECULAR MICROBIOLOGY, V6, P3283	MOLECULAR MICROBIOLOGY	MM	6	3283	null	2908/2908	1	6	0.23076923076923078	6	2	1	0	0	4	2	1	0	0	00000000+0+0000000+000+000	Life cycle	0
2911	TRIGLIA T, 1988, NUCLEIC ACIDS RESEARCH, V16, P8186	1988	12	0.004313443565780014	1.4155283459551277E-4	TRIGLIA T	TRIGLIA	T	null	null	NUCLEIC ACIDS RESEARCH, V16, P8186	NUCLEIC ACIDS RESEARCH	NAR	16	8186	null	2911/2911	1	8	0.26666666666666666	8	6	5	0	0	6	6	5	0	0	00-0-000000+000++++00+00000000	Life cycle	0
2915	ROSS W, 1993, SCIENCE, V262, P1407	1993	9	0.003931847968545216	1.0616462594663458E-4	ROSS W	ROSS	W	null	null	SCIENCE, V262, P1407	SCIENCE	SCIENCE	262	1407	null	2915/2915	1	6	0.24	6	3	2	1	0	3	3	2	1	0	0000000+0000000+0000000+0	Life cycle	0
2917	ISHIHAMA A, 1993, JOURNAL OF BACTERIOLOGY, V175, P2483	1993	5	0.00218435998252512	5.898034774813032E-5	ISHIHAMA A	ISHIHAMA	A	null	null	JOURNAL OF BACTERIOLOGY, V175, P2483	JOURNAL OF BACTERIOLOGY	JOB	175	2483	null	2917/2917	1	5	0.2	5	2	1	0	0	5	2	1	0	0	00000+++000000000+000+000	Life cycle	0
2921	DONOHUE TJ, 1988, BIOCHEMISTRY, V27, P1918	1988	5	0.0017972681524083393	5.898034774813032E-5	DONOHUE TJ	DONOHUE	T	null	null	BIOCHEMISTRY, V27, P1918	BIOCHEMISTRY	BIOCHEMISTRY	27	1918	null	2921/2921	1	5	0.16666666666666666	5	0	0	0	0	4	0	0	0	0	0+000++000+0000000000000000000	Life cycle	0
2923	WEAVER PF, 1975, ARCHIVES OF MICROBIOLOGY, V105, P207	1975	38	0.0247074122236671	4.482506428857905E-4	WEAVER PF	WEAVER	P	null	null	ARCHIVES OF MICROBIOLOGY, V105, P207	ARCHIVES OF MICROBIOLOGY	AOM	105	207	null	2923/2923	1	24	0.5853658536585366	24	20	14	0	0	6	6	6	0	0	00--0+-0-000+0000000000+00000+00000++0000	Life cycle	0
2924	RICHARDSON DJ, 1988, ARCHIVES OF MICROBIOLOGY, V150, P131	1988	5	0.0017972681524083393	5.898034774813032E-5	RICHARDSON DJ	RICHARDSON	D	null	null	ARCHIVES OF MICROBIOLOGY, V150, P131	ARCHIVES OF MICROBIOLOGY	AOM	150	131	null	2924/2924	1	5	0.16666666666666666	5	1	0	0	0	4	1	0	0	0	00000++000++000000000000000000	Life cycle	0
2928	COHENBAZIRE G, 1957, JOURNAL OF CELLULAR AND COMPARATIVE PHYSIOLOGY, V49, P25	1957	19	0.13380281690140844	2.2412532144289524E-4	COHENBAZIRE G	COHENBAZIRE	G	null	null	JOURNAL OF CELLULAR AND COMPARATIVE PHYSIOLOGY, V49, P25	JOURNAL OF CELLULAR AND COMPARATIVE PHYSIOLOGY	JOCACP	49	25	null	2928/2928	1	15	0.40540540540540543	15	5	3	1	1	5	4	3	1	1	0000+0+000000+0000000+00+0000000000000000	Life cycle	0
2939	SATOH T, 1976, ARCHIVES OF MICROBIOLOGY, V108, P265	1976	9	0.004310344827586207	1.0616462594663458E-4	SATOH T	SATOH	T	null	null	ARCHIVES OF MICROBIOLOGY, V108, P265	ARCHIVES OF MICROBIOLOGY	AOM	108	265	null	2939/2939	1	7	0.17073170731707318	7	3	2	0	0	5	3	2	0	0	000+0+00000+0000+0000+0000000000000000000	Life cycle	0
2941	COLEMAN KJ, 1978, BIOCHEMICAL JOURNAL, V175, P483	1978	7	0.0036939313984168864	8.257248684738246E-5	COLEMAN KJ	COLEMAN	K	null	null	BIOCHEMICAL JOURNAL, V175, P483	BIOCHEMICAL JOURNAL	BJ	175	483	null	2941/2941	1	4	0.1	4	3	2	0	0	4	3	2	0	0	00+++000000000000000+0000000000000000000	Life cycle	0
2944	MCEWAN AG, 1985, BIOCHIMICA ET BIOPHYSICA ACTA, V806, P410	1985	6	0.0019206145966709346	7.077641729775638E-5	MCEWAN AG	MCEWAN	A	null	null	BIOCHIMICA ET BIOPHYSICA ACTA, V806, P410	BIOCHIMICA ET BIOPHYSICA ACTA	BEBA	806	410	null	2944/2944	1	6	0.18181818181818182	6	4	0	0	0	4	4	0	0	0	0000000000+00+++00000000000000000	Life cycle	0
3077	Kumar S, 2004, BRIEFINGS IN BIOINFORMATICS, V5, P150	2004	51	0.0448943661971831	6.015995470309293E-4	Kumar S	Kumar	S	null	null	BRIEFINGS IN BIOINFORMATICS, V5, P150	BRIEFINGS IN BIOINFORMATICS	BIB	5	150	null	3077/3077	1	10	0.7142857142857143	10	8	6	4	2	4	4	4	4	2	---++++-00---0	Sleeping beauty + Life cycle	0
3099	Dick MW, 2001, MYCOTA VII: SYSTEMATICS AND EVOLUTION PT A, V7, P39	2001	5	0.0022552999548940008	5.898034774813032E-5	Dick MW	Dick	M	null	null	MYCOTA VII: SYSTEMATICS AND EVOLUTION PT A, V7, P39	MYCOTA VII: SYSTEMATICS AND EVOLUTION PT A	MVSAEPA	7	39	null	3099/3099	1	4	0.23529411764705882	3	1	0	0	0	1	1	0	0	0	00+00000000000000		0
3102	Paquin B, 1997, CURRENT GENETICS, V31, P380	1997	6	0.0022354694485842027	7.077641729775638E-5	Paquin B	Paquin	B	null	null	CURRENT GENETICS, V31, P380	CURRENT GENETICS	CG	31	380	null	3102/3102	1	6	0.2857142857142857	6	2	0	0	0	3	2	0	0	0	0000000000+000++00000	Life cycle	0
3105	Paul B, 2001, FEMS MICROBIOLOGY LETTERS, V202, P239	2001	10	0.0045105999097880016	1.1796069549626064E-4	Paul B	Paul	B	null	null	FEMS MICROBIOLOGY LETTERS, V202, P239	FEMS MICROBIOLOGY LETTERS	FML	202	239	null	3105/3105	1	6	0.35294117647058826	5	3	2	0	0	3	3	2	0	0	0+0+0000+00000000		0
3106	Paul B, 1998, FEMS MICROBIOLOGY LETTERS, V158, P207	1998	19	0.007893643539675945	2.2412532144289524E-4	Paul B	Paul	B	null	null	FEMS MICROBIOLOGY LETTERS, V158, P207	FEMS MICROBIOLOGY LETTERS	FML	158	207	null	3106/3106	1	8	0.4	8	6	5	0	0	3	3	3	0	0	000++0--+00000000000	Life cycle	0
3107	Paul B, 1999, FEMS MICROBIOLOGY LETTERS, V173, P69	1999	23	0.01143141153081511	2.713095996413995E-4	Paul B	Paul	B	null	null	FEMS MICROBIOLOGY LETTERS, V173, P69	FEMS MICROBIOLOGY LETTERS	FML	173	69	null	3107/3107	1	10	0.5263157894736842	10	7	5	2	0	4	4	3	2	0	++0++00000--0000000	Hot paper	0
3110	SPARROW FK, 1960, AQUATIC PHYCOMYCETES	1960	5	0.023696682464454975	5.898034774813032E-5	SPARROW FK	SPARROW	F	null	null	AQUATIC PHYCOMYCETES	AQUATIC PHYCOMYCETES	AP	null	null	null	3110/3110	1	5	0.1282051282051282	5	4	0	0	0	5	4	0	0	0	0000000000000000+000000000++00++000000000	Life cycle	0
3112	CHEN W, 1992, PHYTOPATHOLOGY, V82, P1234	1992	12	0.005121638924455826	1.4155283459551277E-4	CHEN W	CHEN	W	null	null	PHYTOPATHOLOGY, V82, P1234	PHYTOPATHOLOGY	PHYTOPATHOLOGY	82	1234	null	3112/3112	1	9	0.34615384615384615	9	4	3	0	0	4	4	3	0	0	0000000000++000+0000000+00	Life cycle	0
3114	ALEXOPOULOS CJ, 1996, INTRO MYCOLOGY	1996	6	0.0024559967253376994	7.077641729775638E-5	ALEXOPOULOS CJ	ALEXOPOULOS	C	null	null	INTRO MYCOLOGY	INTRO MYCOLOGY	IM	null	null	null	3114/3114	1	5	0.22727272727272727	5	2	1	0	0	3	2	1	0	0	00000000000++0+0000000	Life cycle	0
3117	Levesque CA, 1998, PHYTOPATHOLOGY, V88, P213	1998	16	0.006647278770253427	1.8873711279401704E-4	Levesque CA	Levesque	C	null	null	PHYTOPATHOLOGY, V88, P213	PHYTOPATHOLOGY	PHYTOPATHOLOGY	88	213	null	3117/3117	1	8	0.4	8	4	2	0	0	2	2	2	0	0	0000++0-000000000000	Life cycle	0
3119	Sambrook J., 2001, Molecular cloning: a laboratory manual/Joseph Sambrook David W. Russell	2001	6	0.0027063599458728013	7.077641729775638E-5	Sambrook J.	Sambrook	J	null	null	Molecular cloning: a laboratory manual/Joseph Sambrook David W. Russell	Molecular cloning: a laboratory manual/Joseph Sambrook David W. Russell	McalmSDWR	null	null	null	3119/3119	1	4	0.23529411764705882	3	3	1	0	0	3	3	1	0	0	00000+0000000+0+0	Life cycle	0
3123	CHATER KF, 1993, ANNUAL REVIEW OF MICROBIOLOGY, V47, P685	1993	16	0.0069899519440803845	1.8873711279401704E-4	CHATER KF	CHATER	K	null	null	ANNUAL REVIEW OF MICROBIOLOGY, V47, P685	ANNUAL REVIEW OF MICROBIOLOGY	AROM	47	685	null	3123/3123	1	11	0.44	11	6	4	0	0	3	3	3	0	0	00000+0000000+00000+00000	Life cycle	0
3127	FERNANDEZMORENO MA, 1991, CELL, V66, P769	1991	7	0.0027269185820023374	8.257248684738246E-5	FERNANDEZMORENO MA	FERNANDEZMORENO	M	null	null	CELL, V66, P769	CELL	CELL	66	769	null	3127/3127	1	7	0.25925925925925924	7	4	2	0	0	5	4	2	0	0	000000000000+00++00000+000+	Life cycle	0
3131	LESKIW BK, 1993, JOURNAL OF BACTERIOLOGY, V175, P1995	1993	5	0.00218435998252512	5.898034774813032E-5	LESKIW BK	LESKIW	B	null	null	JOURNAL OF BACTERIOLOGY, V175, P1995	JOURNAL OF BACTERIOLOGY	JOB	175	1995	null	3131/3131	1	4	0.16	4	2	1	0	0	4	2	1	0	0	+000+00000+00+00000000000	Life cycle	0
3136	Bibb MJ, 2005, CURRENT OPINION IN MICROBIOLOGY, V8, P208, DOI 10.1016/j.mib.2005.02.016	2005	8	0.009523809523809525	9.436855639700852E-5	Bibb MJ	Bibb	M	null	null	CURRENT OPINION IN MICROBIOLOGY, V8, P208, DOI 10.1016/j.mib.2005.02.016	CURRENT OPINION IN MICROBIOLOGY	COIM	8	208	10.1016/J.MIB.2005.02.016	3136/3136	1	6	0.46153846153846156	6	2	0	0	0	2	2	0	0	0	0+00-+0000000		0
3144	Coutinho PM, 1999, RECENT ADVANCES IN CARBOHYDRATE BIOENGINEERING, P3	1999	11	0.0054671968190854875	1.2975676504588672E-4	Coutinho PM	Coutinho	P	null	null	RECENT ADVANCES IN CARBOHYDRATE BIOENGINEERING, P3	RECENT ADVANCES IN CARBOHYDRATE BIOENGINEERING	RAICB	null	3	null	3144/3144	1	7	0.3684210526315789	7	3	1	0	0	3	3	1	0	0	00000+-+000000+0000	Life cycle	0
3147	Page RDM, 1996, COMPUTER APPLICATIONS IN THE BIOSCIENCES, V12, P357	1996	51	0.020875972165370446	6.015995470309293E-4	Page RDM	Page	R	null	null	COMPUTER APPLICATIONS IN THE BIOSCIENCES, V12, P357	COMPUTER APPLICATIONS IN THE BIOSCIENCES	CAITB	12	357	null	3147/3147	1	13	0.5909090909090909	13	13	12	8	2	2	2	2	2	2	0--00000+000+0-0000000	Sleeping beauty + Life cycle	0
3151	NICHOLAS KB, 1997, EMBNEW NEWS, V4, P14	1997	10	0.0037257824143070045	1.1796069549626064E-4	NICHOLAS KB	NICHOLAS	K	null	null	EMBNEW NEWS, V4, P14	EMBNEW NEWS	EN	4	14	null	3151/3151	1	5	0.23809523809523808	5	3	2	0	0	3	3	2	0	0	0000000++00+000000000	Life cycle	0
3160	Warren RAJ, 1996, ANNUAL REVIEW OF MICROBIOLOGY, V50, P183	1996	5	0.002046663937781416	5.898034774813032E-5	Warren RAJ	Warren	R	null	null	ANNUAL REVIEW OF MICROBIOLOGY, V50, P183	ANNUAL REVIEW OF MICROBIOLOGY	AROM	50	183	null	3160/3160	1	4	0.18181818181818182	4	1	0	0	0	3	1	0	0	0	00000+00+0+00000000000	Life cycle	0
3161	ALFREDSSON GA, 1988, JOURNAL OF GENERAL MICROBIOLOGY, V134, P299	1988	5	0.0017972681524083393	5.898034774813032E-5	ALFREDSSON GA	ALFREDSSON	G	null	null	JOURNAL OF GENERAL MICROBIOLOGY, V134, P299	JOURNAL OF GENERAL MICROBIOLOGY	JOGM	134	299	null	3161/3161	1	5	0.16666666666666666	5	3	0	0	0	5	3	0	0	0	000+0+00000+0000+00+0000000000	Life cycle	0
3162	DEGRYSE E, 1978, ARCHIVES OF MICROBIOLOGY, V117, P189	1978	7	0.0036939313984168864	8.257248684738246E-5	DEGRYSE E	DEGRYSE	E	null	null	ARCHIVES OF MICROBIOLOGY, V117, P189	ARCHIVES OF MICROBIOLOGY	AOM	117	189	null	3162/3162	1	6	0.15	6	4	3	0	0	5	4	3	0	0	000000000+00000+00000+0000++000000000000	Life cycle	0
3169	JOHNSON EA, 1982, APPLIED AND ENVIRONMENTAL MICROBIOLOGY, V43, P1125	1982	7	0.00248403122782115	8.257248684738246E-5	JOHNSON EA	JOHNSON	E	null	null	APPLIED AND ENVIRONMENTAL MICROBIOLOGY, V43, P1125	APPLIED AND ENVIRONMENTAL MICROBIOLOGY	AAEM	43	1125	null	3169/3169	1	6	0.16666666666666666	6	3	2	0	0	4	3	2	0	0	000+0000000+0000000+0000+00000000000	Life cycle	0
3182	Tomas CA, 2003, APPLIED AND ENVIRONMENTAL MICROBIOLOGY, V69, P4951, DOI 10.1128/AEM.69.8.4951-4965.2003	2003	5	0.0040290088638195	5.898034774813032E-5	Tomas CA	Tomas	C	null	null	APPLIED AND ENVIRONMENTAL MICROBIOLOGY, V69, P4951, DOI 10.1128/AEM.69.8.4951-4965.2003	APPLIED AND ENVIRONMENTAL MICROBIOLOGY	AAEM	69	4951	10.1128/AEM.69.8.4951-4965.2003	3182/3182	1	2	0.13333333333333333	2	2	1	1	1	2	2	1	1	1	000000000000++0		0
3192	SPIVEY MJ, 1978, PROCESS BIOCHEMISTRY, V13, P2	1978	5	0.002638522427440633	5.898034774813032E-5	SPIVEY MJ	SPIVEY	M	null	null	PROCESS BIOCHEMISTRY, V13, P2	PROCESS BIOCHEMISTRY	PB	13	2	null	3192/3192	1	4	0.1	4	2	1	0	0	4	2	1	0	0	000+000+000+0000000000000000000000000+00	Life cycle	0
3202	JONES DT, 1986, MICROBIOLOGICAL REVIEWS, V50, P484	1986	26	0.011743450767841012	3.066978082902777E-4	JONES DT	JONES	D	null	null	MICROBIOLOGICAL REVIEWS, V50, P484	MICROBIOLOGICAL REVIEWS	MR	50	484	null	3202/3202	1	11	0.34375	11	10	7	2	1	5	5	5	2	1	0--0--0+0+--00000000000000000+++	Sleeping beauty	0
3222	Lee SY, 2008, BIOTECHNOLOGY AND BIOENGINEERING, V101, P209, DOI 10.1002/bit.22003	2008	5	0.023255813953488372	5.898034774813032E-5	Lee SY	Lee	S	null	null	BIOTECHNOLOGY AND BIOENGINEERING, V101, P209, DOI 10.1002/bit.22003	BIOTECHNOLOGY AND BIOENGINEERING	BAB	101	209	10.1002/BIT.22003	3222/3222	1	2	0.2	1	1	1	0	0	1	1	1	0	0	00000000+0		0
3243	Feil EJ, 2004, JOURNAL OF BACTERIOLOGY, V186, P1518, DOI 10.1128/JB.186.5.1518-1530.2004	2004	7	0.006161971830985915	8.257248684738246E-5	Feil EJ	Feil	E	null	null	JOURNAL OF BACTERIOLOGY, V186, P1518, DOI 10.1128/JB.186.5.1518-1530.2004	JOURNAL OF BACTERIOLOGY	JOB	186	1518	10.1128/JB.186.5.1518-1530.2004	3243/3243	1	7	0.5	7	2	0	0	0	3	2	0	0	0	+00000000000++		0
3259	DELONG EF, 1992, PROCEEDINGS OF THE NATIONAL ACADEMY OF SCIENCES OF THE UNITED STATES OF AMERICA, V89, P5685	1992	17	0.007255655142979087	2.005331823436431E-4	DELONG EF	DELONG	E	null	null	PROCEEDINGS OF THE NATIONAL ACADEMY OF SCIENCES OF THE UNITED STATES OF AMERICA, V89, P5685	PROCEEDINGS OF THE NATIONAL ACADEMY OF SCIENCES OF THE UNITED STATES OF AMERICA	POTNAOSOTUSOA	89	5685	null	3259/3259	1	10	0.38461538461538464	10	8	5	1	0	6	6	5	1	0	0-----0+000+0000++0+000+00	Sleeping beauty + Life cycle	0
3261	STACKEBRANDT E, 1994, INTERNATIONAL JOURNAL OF SYSTEMATIC BACTERIOLOGY, V44, P846	1994	41	0.017566409597257925	4.8363885153466867E-4	STACKEBRANDT E	STACKEBRANDT	E	null	null	INTERNATIONAL JOURNAL OF SYSTEMATIC BACTERIOLOGY, V44, P846	INTERNATIONAL JOURNAL OF SYSTEMATIC BACTERIOLOGY	IJOSB	44	846	null	3261/3261	1	16	0.6666666666666666	16	15	12	4	0	5	5	5	3	0	0--+00-00000000+++000+00	Sleeping beauty + Life cycle	0
3264	RASKIN L, 1994, APPLIED AND ENVIRONMENTAL MICROBIOLOGY, V60, P1232	1994	6	0.002570694087403599	7.077641729775638E-5	RASKIN L	RASKIN	L	null	null	APPLIED AND ENVIRONMENTAL MICROBIOLOGY, V60, P1232	APPLIED AND ENVIRONMENTAL MICROBIOLOGY	AAEM	60	1232	null	3264/3264	1	5	0.20833333333333334	5	2	0	0	0	3	2	0	0	0	0000+000000+000+00000000	Life cycle	0
3273	KANIGA K, 1991, GENE, V109, P137	1991	11	0.004285157771717959	1.2975676504588672E-4	KANIGA K	KANIGA	K	null	null	GENE, V109, P137	GENE	GENE	109	137	null	3273/3273	1	10	0.37037037037037035	10	6	2	0	0	6	6	2	0	0	0-00000+0000000+0+++00000+0	Life cycle	0
3274	Yang G, 2006, JOURNAL OF BACTERIOLOGY, V188, P2254, DOI 10.1128/JB.188.6.2254-2261.2006	2006	6	0.012987012987012988	7.077641729775638E-5	Yang G	Yang	G	null	null	JOURNAL OF BACTERIOLOGY, V188, P2254, DOI 10.1128/JB.188.6.2254-2261.2006	JOURNAL OF BACTERIOLOGY	JOB	188	2254	10.1128/JB.188.6.2254-2261.2006	3274/3274	1	4	0.3333333333333333	4	1	1	0	0	1	1	1	0	0	00000000+000		0
3280	LENNOX ES, 1955, VIROLOGY, V1, P190	1955	45	0.3146853146853147	5.308231297331729E-4	LENNOX ES	LENNOX	E	null	null	VIROLOGY, V1, P190	VIROLOGY	VIROLOGY	1	190	null	3280/3280	1	22	0.6111111111111112	22	19	12	5	5	5	5	4	2	2	00+0000++00+000+00000-0000000000000000000	Life cycle	0
3285	Bowen D, 1998, SCIENCE, V280, P2129	1998	7	0.0029081844619858743	8.257248684738246E-5	Bowen D	Bowen	D	null	null	SCIENCE, V280, P2129	SCIENCE	SCIENCE	280	2129	null	3285/3285	1	6	0.3	6	3	0	0	0	3	3	0	0	0	00000+0000000000+0+0	Life cycle	0
3290	HERRERO M, 1990, JOURNAL OF BACTERIOLOGY, V172, P6557	1990	40	0.014020329477742727	4.7184278198504257E-4	HERRERO M	HERRERO	M	null	null	JOURNAL OF BACTERIOLOGY, V172, P6557	JOURNAL OF BACTERIOLOGY	JOB	172	6557	null	3290/3290	1	20	0.7142857142857143	20	17	14	2	0	6	6	6	2	0	0-0000+000+0-0000-+0++0000+0	Life cycle	0
3297	Roberts MC, 2005, FEMS MICROBIOLOGY LETTERS, V245, P195, DOI 10.1016/j.femsle.2005.02.034	2005	6	0.007142857142857143	7.077641729775638E-5	Roberts MC	Roberts	M	null	null	FEMS MICROBIOLOGY LETTERS, V245, P195, DOI 10.1016/j.femsle.2005.02.034	FEMS MICROBIOLOGY LETTERS	FML	245	195	10.1016/J.FEMSLE.2005.02.034	3297/3297	1	4	0.3076923076923077	4	1	1	0	0	3	1	1	0	0	++000000000+0	Hot paper	0
3305	Chopra I, 2001, MICROBIOLOGY AND MOLECULAR BIOLOGY REVIEWS, V65, P232	2001	18	0.008119079837618403	2.1232925189326916E-4	Chopra I	Chopra	I	null	null	MICROBIOLOGY AND MOLECULAR BIOLOGY REVIEWS, V65, P232	MICROBIOLOGY AND MOLECULAR BIOLOGY REVIEWS	MAMBR	65	232	null	3305/3305	1	9	0.5294117647058824	9	7	3	0	0	2	2	2	0	0	00-0+00+000000000	Life cycle	0
3310	Gevers D, 2003, APPLIED AND ENVIRONMENTAL MICROBIOLOGY, V69, P1270, DOI 10.1128/AEM.69.2.1270-1275.2003	2003	5	0.0040290088638195	5.898034774813032E-5	Gevers D	Gevers	D	null	null	APPLIED AND ENVIRONMENTAL MICROBIOLOGY, V69, P1270, DOI 10.1128/AEM.69.2.1270-1275.2003	APPLIED AND ENVIRONMENTAL MICROBIOLOGY	AAEM	69	1270	10.1128/AEM.69.2.1270-1275.2003	3310/3310	1	5	0.3333333333333333	4	1	0	0	0	3	1	0	0	0	+000000+00000+0	Life cycle	0
3319	Waldor MK, 1996, SCIENCE, V272, P1910	1996	19	0.007777322963569382	2.2412532144289524E-4	Waldor MK	Waldor	M	null	null	SCIENCE, V272, P1910	SCIENCE	SCIENCE	272	1910	null	3319/3319	1	13	0.5909090909090909	13	8	4	0	0	4	4	4	0	0	0000+-000-0000+000+0+0	Life cycle	0
3325	Karaolis DKR, 2001, INFECTION AND IMMUNITY, V69, P1947	2001	5	0.0022552999548940008	5.898034774813032E-5	Karaolis DKR	Karaolis	D	null	null	INFECTION AND IMMUNITY, V69, P1947	INFECTION AND IMMUNITY	IAI	69	1947	null	3325/3325	1	4	0.23529411764705882	3	1	0	0	0	1	1	0	0	0	0+000000000000000		0
3326	BIK EM, 1995, EMBO JOURNAL, V14, P209	1995	6	0.002370604504148558	7.077641729775638E-5	BIK EM	BIK	E	null	null	EMBO JOURNAL, V14, P209	EMBO JOURNAL	EJ	14	209	null	3326/3326	1	5	0.21739130434782608	5	2	1	0	0	4	2	1	0	0	0000000+0000++0+0000000	Life cycle	0
3327	Karaolis DKR, 1999, NATURE, V399, P375	1999	5	0.002485089463220676	5.898034774813032E-5	Karaolis DKR	Karaolis	D	null	null	NATURE, V399, P375	NATURE	NATURE	399	375	null	3327/3327	1	4	0.21052631578947367	4	2	0	0	0	3	2	0	0	0	000+00000+00+000000	Life cycle	0
3329	PEARSON GDN, 1993, PROCEEDINGS OF THE NATIONAL ACADEMY OF SCIENCES OF THE UNITED STATES OF AMERICA, V90, P3750	1993	8	0.0034949759720401923	9.436855639700852E-5	PEARSON GDN	PEARSON	G	null	null	PROCEEDINGS OF THE NATIONAL ACADEMY OF SCIENCES OF THE UNITED STATES OF AMERICA, V90, P3750	PROCEEDINGS OF THE NATIONAL ACADEMY OF SCIENCES OF THE UNITED STATES OF AMERICA	POTNAOSOTUSOA	90	3750	null	3329/3329	1	8	0.32	8	2	0	0	0	3	2	0	0	0	000000000+0000+00+0000000	Life cycle	0
3330	TAYLOR RK, 1987, PROCEEDINGS OF THE NATIONAL ACADEMY OF SCIENCES OF THE UNITED STATES OF AMERICA, V84, P2833	1987	19	0.006331222925691436	2.2412532144289524E-4	TAYLOR RK	TAYLOR	R	null	null	PROCEEDINGS OF THE NATIONAL ACADEMY OF SCIENCES OF THE UNITED STATES OF AMERICA, V84, P2833	PROCEEDINGS OF THE NATIONAL ACADEMY OF SCIENCES OF THE UNITED STATES OF AMERICA	POTNAOSOTUSOA	84	2833	null	3330/3330	1	14	0.45161290322580644	14	7	3	0	0	3	3	3	0	0	000-000+00000000+000000+0000000	Life cycle	0
3337	Comstock LE, 1996, MOLECULAR MICROBIOLOGY, V19, P815	1996	5	0.002046663937781416	5.898034774813032E-5	Comstock LE	Comstock	L	null	null	MOLECULAR MICROBIOLOGY, V19, P815	MOLECULAR MICROBIOLOGY	MM	19	815	null	3337/3337	1	5	0.22727272727272727	5	1	0	0	0	4	1	0	0	0	000000+0000++0+0000000	Life cycle	0
3338	HERRINGTON DA, 1988, JOURNAL OF EXPERIMENTAL MEDICINE, V168, P1487	1988	9	0.003235082674335011	1.0616462594663458E-4	HERRINGTON DA	HERRINGTON	D	null	null	JOURNAL OF EXPERIMENTAL MEDICINE, V168, P1487	JOURNAL OF EXPERIMENTAL MEDICINE	JOEM	168	1487	null	3338/3338	1	7	0.23333333333333334	7	4	1	0	0	4	4	1	0	0	000000+0000+00+0+0000000000000	Life cycle	0
3340	Karaolis DKR, 1998, PROCEEDINGS OF THE NATIONAL ACADEMY OF SCIENCES OF THE UNITED STATES OF AMERICA, V95, P3134	1998	9	0.003739094308267553	1.0616462594663458E-4	Karaolis DKR	Karaolis	D	null	null	PROCEEDINGS OF THE NATIONAL ACADEMY OF SCIENCES OF THE UNITED STATES OF AMERICA, V95, P3134	PROCEEDINGS OF THE NATIONAL ACADEMY OF SCIENCES OF THE UNITED STATES OF AMERICA	POTNAOSOTUSOA	95	3134	null	3340/3340	1	6	0.3	6	3	1	0	0	3	3	1	0	0	0000++000000+0000000	Life cycle	0
3347	LOEWEN PC, 1994, ANNUAL REVIEW OF MICROBIOLOGY, V48, P53	1994	19	0.008140531276778063	2.2412532144289524E-4	LOEWEN PC	LOEWEN	P	null	null	ANNUAL REVIEW OF MICROBIOLOGY, V48, P53	ANNUAL REVIEW OF MICROBIOLOGY	AROM	48	53	null	3347/3347	1	12	0.5	12	5	3	0	0	3	3	3	0	0	000+0000+00+000000000000	Life cycle	0
3349	ZAMBRANO MM, 1993, SCIENCE, V259, P1757	1993	14	0.0061162079510703364	1.6514497369476492E-4	ZAMBRANO MM	ZAMBRANO	M	null	null	SCIENCE, V259, P1757	SCIENCE	SCIENCE	259	1757	null	3349/3349	1	12	0.48	12	7	3	0	0	5	5	3	0	0	000--00000++000+00++00000	Life cycle	0
3351	FOSTER JW, 1995, ANNUAL REVIEW OF MICROBIOLOGY, V49, P145	1995	5	0.0019755037534571317	5.898034774813032E-5	FOSTER JW	FOSTER	J	null	null	ANNUAL REVIEW OF MICROBIOLOGY, V49, P145	ANNUAL REVIEW OF MICROBIOLOGY	AROM	49	145	null	3351/3351	1	4	0.17391304347826086	4	2	1	0	0	3	2	1	0	0	00000+0+000000+00000000	Life cycle	0
3355	LANGE R, 1991, JOURNAL OF BACTERIOLOGY, V173, P4474	1991	9	0.003506038176860148	1.0616462594663458E-4	LANGE R	LANGE	R	null	null	JOURNAL OF BACTERIOLOGY, V173, P4474	JOURNAL OF BACTERIOLOGY	JOB	173	4474	null	3355/3355	1	6	0.2222222222222222	6	2	2	0	0	3	2	2	0	0	000000000+0+000+00000000000	Life cycle	0
3358	LeClerc JE, 1996, SCIENCE, V274, P1208	1996	14	0.0057306590257879654	1.6514497369476492E-4	LeClerc JE	LeClerc	J	null	null	SCIENCE, V274, P1208	SCIENCE	SCIENCE	274	1208	null	3358/3358	1	8	0.36363636363636365	8	5	2	1	0	4	4	2	1	0	00000++-000+00000+0000	Life cycle	0
3362	LAEMMLI UK, 1973, JOURNAL OF MOLECULAR BIOLOGY, V80, P575	1973	45	0.06382978723404255	5.308231297331729E-4	LAEMMLI UK	LAEMMLI	U	null	null	JOURNAL OF MOLECULAR BIOLOGY, V80, P575	JOURNAL OF MOLECULAR BIOLOGY	JOMB	80	575	null	3362/3362	1	23	0.5609756097560976	23	21	18	2	0	7	7	7	2	0	-0-00+00-000000-+-+0-00+000000000++0+0000	Sleeping beauty + Life cycle	0
3364	PRIMOSIGH J, 1961, BIOCHIMICA ET BIOPHYSICA ACTA, V46, P68	1961	6	0.01791044776119403	7.077641729775638E-5	PRIMOSIGH J	PRIMOSIGH	J	null	null	BIOCHIMICA ET BIOPHYSICA ACTA, V46, P68	BIOCHIMICA ET BIOPHYSICA ACTA	BEBA	46	68	null	3364/3364	1	4	0.10526315789473684	4	3	0	0	0	4	3	0	0	0	0+0+00+0000000+00000000000000000000000000	Life cycle	0
3370	FAIRBANK.G, 1971, BIOCHEMISTRY, V10, P2606	1971	25	0.048638132295719845	2.9490173874065163E-4	FAIRBANK.G	FAIRBANK.G		null	null	BIOCHEMISTRY, V10, P2606	BIOCHEMISTRY	BIOCHEMISTRY	10	2606	null	3370/3370	1	15	0.36585365853658536	15	12	6	1	0	6	6	6	1	0	0+++00++---0+00-0000000000000000000000000	Hot paper	0
3371	TOMASZ A, 1970, NATURE, V227, P138	1970	8	0.004507042253521127	9.436855639700852E-5	TOMASZ A	TOMASZ	A	null	null	NATURE, V227, P138	NATURE	NATURE	227	138	null	3371/3371	1	7	0.17073170731707318	7	3	1	0	0	7	3	1	0	0	000+000+000+++00000000000000+000+00000000	Life cycle	0
3372	HOLTJE JV, 1975, JOURNAL OF BACTERIOLOGY, V124, P1067	1975	6	0.0039011703511053317	7.077641729775638E-5	HOLTJE JV	HOLTJE	J	null	null	JOURNAL OF BACTERIOLOGY, V124, P1067	JOURNAL OF BACTERIOLOGY	JOB	124	1067	null	3372/3372	1	6	0.14634146341463414	6	3	3	0	0	6	3	3	0	0	000+000000+00+0000000000000+0+000000+0000	Life cycle	0
3373	LASKEY RA, 1975, EUROPEAN JOURNAL OF BIOCHEMISTRY, V56, P335	1975	11	0.007152145643693108	1.2975676504588672E-4	LASKEY RA	LASKEY	R	null	null	EUROPEAN JOURNAL OF BIOCHEMISTRY, V56, P335	EUROPEAN JOURNAL OF BIOCHEMISTRY	EJOB	56	335	null	3373/3373	1	8	0.1951219512195122	8	3	2	0	0	2	2	2	0	0	000++000000000000000000000000000000000000		0
3374	SPRATT BG, 1975, PROCEEDINGS OF THE NATIONAL ACADEMY OF SCIENCES OF THE UNITED STATES OF AMERICA, V72, P2999	1975	19	0.01235370611183355	2.2412532144289524E-4	SPRATT BG	SPRATT	B	null	null	PROCEEDINGS OF THE NATIONAL ACADEMY OF SCIENCES OF THE UNITED STATES OF AMERICA, V72, P2999	PROCEEDINGS OF THE NATIONAL ACADEMY OF SCIENCES OF THE UNITED STATES OF AMERICA	POTNAOSOTUSOA	72	2999	null	3374/3374	1	14	0.34146341463414637	14	7	4	1	0	5	5	4	1	0	000+00+00000000000000000+0+00+00000000000	Life cycle	0
3379	TOMASZ A, 1975, PROCEEDINGS OF THE NATIONAL ACADEMY OF SCIENCES OF THE UNITED STATES OF AMERICA, V72, P4162	1975	5	0.003250975292587776	5.898034774813032E-5	TOMASZ A	TOMASZ	A	null	null	PROCEEDINGS OF THE NATIONAL ACADEMY OF SCIENCES OF THE UNITED STATES OF AMERICA, V72, P4162	PROCEEDINGS OF THE NATIONAL ACADEMY OF SCIENCES OF THE UNITED STATES OF AMERICA	POTNAOSOTUSOA	72	4162	null	3379/3379	1	4	0.0975609756097561	4	3	3	0	0	4	3	3	0	0	000+00000000+0000000000000000000+0000+000	Life cycle	0
3380	Romling U, 1998, JOURNAL OF BACTERIOLOGY, V180, P722	1998	8	0.0033236393851267137	9.436855639700852E-5	Romling U	Romling	U	null	null	JOURNAL OF BACTERIOLOGY, V180, P722	JOURNAL OF BACTERIOLOGY	JOB	180	722	null	3380/3380	1	7	0.35	7	4	1	0	0	4	4	1	0	0	++00000000000000+0+0	Hot paper + Life cycle	0
3382	ISBERG RR, 1985, NATURE, V317, P262	1985	5	0.0016005121638924455	5.898034774813032E-5	ISBERG RR	ISBERG	R	null	null	NATURE, V317, P262	NATURE	NATURE	317	262	null	3382/3382	1	5	0.15151515151515152	5	4	1	0	0	5	4	1	0	0	0000000+00000000+++0000000+000000	Life cycle	0
3384	OLSEN A, 1989, NATURE, V338, P652	1989	8	0.0019244647582391148	9.436855639700852E-5	OLSEN A	OLSEN	A	null	null	NATURE, V338, P652	NATURE	NATURE	338	652	null	3384/3384	1	8	0.27586206896551724	8	6	3	0	0	5	5	3	0	0	0000000000000+0000+000000+0++		0
3398	KOVACH ME, 1995, GENE, V166, P175	1995	78	0.03081785855393125	9.20093424870833E-4	KOVACH ME	KOVACH	M	null	null	GENE, V166, P175	GENE	GENE	166	175	null	3398/3398	1	19	0.8260869565217391	19	17	17	13	1	9	9	9	9	1	0-----00-00+++++++0+00+	Sleeping beauty + Life cycle	0
3423	KOVACH ME, 1994, BIOTECHNIQUES, V16, P800	1994	24	0.010282776349614395	2.8310566919102553E-4	KOVACH ME	KOVACH	M	null	null	BIOTECHNIQUES, V16, P800	BIOTECHNIQUES	BIOTECHNIQUES	16	800	null	3423/3423	1	16	0.6666666666666666	16	10	8	0	0	6	6	6	0	0	00---0+0000000++00+0+0+0	Life cycle	0
3430	LEONG SA, 1982, JOURNAL OF BIOLOGICAL CHEMISTRY, V257, P8724	1982	5	0.0017743080198722497	5.898034774813032E-5	LEONG SA	LEONG	S	null	null	JOURNAL OF BIOLOGICAL CHEMISTRY, V257, P8724	JOURNAL OF BIOLOGICAL CHEMISTRY	JOBC	257	8724	null	3430/3430	1	5	0.1388888888888889	5	2	1	0	0	4	2	1	0	0	0000000+0+00+00000000000+00000000000	Life cycle	0
3439	LIU YG, 1995, GENOMICS, V25, P674	1995	10	0.0039510075069142635	1.1796069549626064E-4	LIU YG	LIU	Y	null	null	GENOMICS, V25, P674	GENOMICS	GENOMICS	25	674	null	3439/3439	1	8	0.34782608695652173	8	6	4	0	0	6	5	4	0	0	00000000+00+0+0+00+0+00	Life cycle	0
3440	SIMON R, 1984, MOLECULAR & GENERAL GENETICS, V196, P413	1984	12	0.003951267698386566	1.4155283459551277E-4	SIMON R	SIMON	R	null	null	MOLECULAR & GENERAL GENETICS, V196, P413	MOLECULAR & GENERAL GENETICS	M&GG	196	413	null	3440/3440	1	11	0.3235294117647059	11	8	4	1	0	6	6	4	1	0	000000000000000000+00++++00000000+	Life cycle	0
3442	DENARIE J, 1992, ANNUAL REVIEW OF MICROBIOLOGY, V46, P497	1992	5	0.002134016218523261	5.898034774813032E-5	DENARIE J	DENARIE	J	null	null	ANNUAL REVIEW OF MICROBIOLOGY, V46, P497	ANNUAL REVIEW OF MICROBIOLOGY	AROM	46	497	null	3442/3442	1	5	0.19230769230769232	5	1	0	0	0	4	1	0	0	0	000+000+00+000+00000000000	Life cycle	0
3444	Kaneko T, 2000, DNA RESEARCH, V7, P331	2000	22	0.009990917347865577	2.5951353009177343E-4	Kaneko T	Kaneko	T	null	null	DNA RESEARCH, V7, P331	DNA RESEARCH	DR	7	331	null	3444/3444	1	12	0.6666666666666666	12	9	4	0	0	2	2	2	0	0	0-0-00+00000+00000	Life cycle	0
3445	Broughton WJ, 2000, JOURNAL OF BACTERIOLOGY, V182, P5641	2000	5	0.002270663033605813	5.898034774813032E-5	Broughton WJ	Broughton	W	null	null	JOURNAL OF BACTERIOLOGY, V182, P5641	JOURNAL OF BACTERIOLOGY	JOB	182	5641	null	3445/3445	1	3	0.16666666666666666	3	2	1	0	0	3	2	1	0	0	000000+0+0000+0000	Life cycle	0
3448	Gage DJ, 2004, MICROBIOLOGY AND MOLECULAR BIOLOGY REVIEWS, V68, P280, DOI 10.1128/MMBR.68.2.280-300.2004	2004	9	0.007922535211267605	1.0616462594663458E-4	Gage DJ	Gage	D	null	null	MICROBIOLOGY AND MOLECULAR BIOLOGY REVIEWS, V68, P280, DOI 10.1128/MMBR.68.2.280-300.2004	MICROBIOLOGY AND MOLECULAR BIOLOGY REVIEWS	MAMBR	68	280	10.1128/MMBR.68.2.280-300.2004	3448/3448	1	6	0.42857142857142855	6	3	1	0	0	3	3	1	0	0	000++0000000+0	Life cycle	0
3449	Viprey V, 1998, MOLECULAR MICROBIOLOGY, V28, P1381	1998	8	0.0033236393851267137	9.436855639700852E-5	Viprey V	Viprey	V	null	null	MOLECULAR MICROBIOLOGY, V28, P1381	MOLECULAR MICROBIOLOGY	MM	28	1381	null	3449/3449	1	6	0.3	6	2	1	0	0	2	2	1	0	0	00000000+00000+00000	Life cycle	0
3451	HOOYKAAS PJJ, 1977, JOURNAL OF GENERAL MICROBIOLOGY, V98, P477	1977	5	0.002320185614849188	5.898034774813032E-5	HOOYKAAS PJJ	HOOYKAAS	P	null	null	JOURNAL OF GENERAL MICROBIOLOGY, V98, P477	JOURNAL OF GENERAL MICROBIOLOGY	JOGM	98	477	null	3451/3451	1	5	0.12195121951219512	5	3	1	0	0	5	3	1	0	0	0000000+0000+00+0000+00000000+00000000000	Life cycle	0
3454	Long SR, 1996, PLANT CELL, V8, P1885	1996	7	0.0028653295128939827	8.257248684738246E-5	Long SR	Long	S	null	null	PLANT CELL, V8, P1885	PLANT CELL	PC	8	1885	null	3454/3454	1	7	0.3181818181818182	7	1	1	0	0	3	1	1	0	0	0000000000++000000000+	Life cycle	0
3456	Xie H, 1999, INFECTION AND IMMUNITY, V67, P3227	1999	5	0.002485089463220676	5.898034774813032E-5	Xie H	Xie	H	null	null	INFECTION AND IMMUNITY, V67, P3227	INFECTION AND IMMUNITY	IAI	67	3227	null	3456/3456	1	4	0.21052631578947367	4	1	0	0	0	3	1	0	0	0	0+000000++000000000	Life cycle	0
3468	Xie HA, 1997, INFECTION AND IMMUNITY, V65, P2265	1997	5	0.0018628912071535022	5.898034774813032E-5	Xie HA	Xie	H	null	null	INFECTION AND IMMUNITY, V65, P2265	INFECTION AND IMMUNITY	IAI	65	2265	null	3468/3468	1	4	0.19047619047619047	4	2	1	0	0	4	2	1	0	0	000000000+++00+000000	Life cycle	0
3474	Xie H, 2000, JOURNAL OF BACTERIOLOGY, V182, P7067	2000	7	0.003178928247048138	8.257248684738246E-5	Xie H	Xie	H	null	null	JOURNAL OF BACTERIOLOGY, V182, P7067	JOURNAL OF BACTERIOLOGY	JOB	182	7067	null	3474/3474	1	5	0.2777777777777778	5	2	0	0	0	2	2	0	0	0	000000++0000000000	Life cycle	0
3476	Lamont RJ, 1998, MICROBIOLOGY AND MOLECULAR BIOLOGY REVIEWS, V62, P1244	1998	11	0.004570004154549232	1.2975676504588672E-4	Lamont RJ	Lamont	R	null	null	MICROBIOLOGY AND MOLECULAR BIOLOGY REVIEWS, V62, P1244	MICROBIOLOGY AND MOLECULAR BIOLOGY REVIEWS	MAMBR	62	1244	null	3476/3476	1	10	0.5	10	2	1	0	0	2	2	1	0	0	00000000000000+0+000	Life cycle	0
3478	Stoodley P, 2002, ANNUAL REVIEW OF MICROBIOLOGY, V56, P187, DOI 10.1146/annurev.micro.56.012302.160705	2002	11	0.007795889440113395	1.2975676504588672E-4	Stoodley P	Stoodley	P	null	null	ANNUAL REVIEW OF MICROBIOLOGY, V56, P187, DOI 10.1146/annurev.micro.56.012302.160705	ANNUAL REVIEW OF MICROBIOLOGY	AROM	56	187	10.1146/ANNUREV.MICRO.56.012302.160705	3478/3478	1	9	0.5625	8	4	0	0	0	2	2	0	0	0	00-0000000000++0		0
3488	MUTHUKUMAR G, 1984, JOURNAL OF BACTERIOLOGY, V159, P390	1984	8	0.0026341784655910436	9.436855639700852E-5	MUTHUKUMAR G	MUTHUKUMAR	G	null	null	JOURNAL OF BACTERIOLOGY, V159, P390	JOURNAL OF BACTERIOLOGY	JOB	159	390	null	3488/3488	1	7	0.20588235294117646	7	3	1	0	0	4	3	1	0	0	000+000000+00000+0000000+000000000	Life cycle	0
3520	DIAMOND LS, 1957, JOURNAL OF PARASITOLOGY, V43, P488	1957	13	0.09154929577464789	1.5334890414513884E-4	DIAMOND LS	DIAMOND	L	null	null	JOURNAL OF PARASITOLOGY, V43, P488	JOURNAL OF PARASITOLOGY	JOP	43	488	null	3520/3520	1	10	0.2702702702702703	10	7	5	2	2	10	7	5	2	2	0000000+00000000+++000000++000++00+0000+0	Life cycle	0
3528	WARHURST AM, 1994, CRITICAL REVIEWS IN BIOTECHNOLOGY, V14, P29	1994	6	0.002570694087403599	7.077641729775638E-5	WARHURST AM	WARHURST	A	null	null	CRITICAL REVIEWS IN BIOTECHNOLOGY, V14, P29	CRITICAL REVIEWS IN BIOTECHNOLOGY	CRIB	14	29	null	3528/3528	1	5	0.20833333333333334	5	4	2	0	0	4	4	2	0	0	0000000+00000+00+000+000	Life cycle	0
3529	THIJSSE GJE, 1964, BIOCHIMICA ET BIOPHYSICA ACTA, V84, P195	1964	5	0.016891891891891893	5.898034774813032E-5	THIJSSE GJE	THIJSSE	G	null	null	BIOCHIMICA ET BIOPHYSICA ACTA, V84, P195	BIOCHIMICA ET BIOPHYSICA ACTA	BEBA	84	195	null	3529/3529	1	3	0.07894736842105263	3	3	3	1	1	3	3	3	1	1	000000000000000000000+00+0+00000000000000	Life cycle	0
3538	ATLAS RM, 1981, MICROBIOLOGICAL REVIEWS, V45, P180	1981	5	0.002073828287017835	5.898034774813032E-5	ATLAS RM	ATLAS	R	null	null	MICROBIOLOGICAL REVIEWS, V45, P180	MICROBIOLOGICAL REVIEWS	MR	45	180	null	3538/3538	1	4	0.10810810810810811	4	4	2	0	0	4	4	2	0	0	00000000+00000000000+00000000+0+00000	Life cycle	0
3540	Alvarez HM, 1996, ARCHIVES OF MICROBIOLOGY, V165, P377	1996	5	0.002046663937781416	5.898034774813032E-5	Alvarez HM	Alvarez	H	null	null	ARCHIVES OF MICROBIOLOGY, V165, P377	ARCHIVES OF MICROBIOLOGY	AOM	165	377	null	3540/3540	1	5	0.22727272727272727	5	1	0	0	0	3	1	0	0	0	00000+00000+00+0000000	Life cycle	0
3541	FINNERTY WR, 1992, ANNUAL REVIEW OF MICROBIOLOGY, V46, P193	1992	8	0.0034144259496372174	9.436855639700852E-5	FINNERTY WR	FINNERTY	W	null	null	ANNUAL REVIEW OF MICROBIOLOGY, V46, P193	ANNUAL REVIEW OF MICROBIOLOGY	AROM	46	193	null	3541/3541	1	7	0.2692307692307692	7	3	2	0	0	3	3	2	0	0	00000000+000000+000000000+	Life cycle	0
3544	SCHLEGEL HG, 1961, ARCHIV FUR MIKROBIOLOGIE, V38, P209	1961	40	0.11940298507462686	4.7184278198504257E-4	SCHLEGEL HG	SCHLEGEL	H	null	null	ARCHIV FUR MIKROBIOLOGIE, V38, P209	ARCHIV FUR MIKROBIOLOGIE	AFM	38	209	null	3544/3544	1	25	0.6578947368421053	25	18	5	1	1	6	6	4	1	1	0+00000000-0000+0000-0+++0+00000000000000	Life cycle	0
3566	IMLAY JA, 1988, SCIENCE, V240, P640	1988	5	0.0017972681524083393	5.898034774813032E-5	IMLAY JA	IMLAY	J	null	null	SCIENCE, V240, P640	SCIENCE	SCIENCE	240	640	null	3566/3566	1	3	0.1	3	3	2	0	0	3	3	2	0	0	0000000000+00+0000000000+00000	Life cycle	0
3573	FARR SB, 1991, MICROBIOLOGICAL REVIEWS, V55, P561	1991	17	0.006622516556291391	2.005331823436431E-4	FARR SB	FARR	S	null	null	MICROBIOLOGICAL REVIEWS, V55, P561	MICROBIOLOGICAL REVIEWS	MR	55	561	null	3573/3573	1	12	0.4444444444444444	12	8	4	0	0	4	4	3	0	0	00-0000-0+00++00000+0000000	Life cycle	0
3580	DOWER WJ, 1988, NUCLEIC ACIDS RESEARCH, V16, P6127	1988	56	0.020129403306973402	6.605798947790597E-4	DOWER WJ	DOWER	W	null	null	NUCLEIC ACIDS RESEARCH, V16, P6127	NUCLEIC ACIDS RESEARCH	NAR	16	6127	null	3580/3580	1	20	0.6666666666666666	20	20	16	4	0	2	2	2	2	0	0+000-000000-000-0000+00000000		0
3581	ANDERSON DG, 1983, APPLIED AND ENVIRONMENTAL MICROBIOLOGY, V46, P549	1983	53	0.016363075023155295	6.251916861301814E-4	ANDERSON DG	ANDERSON	D	null	null	APPLIED AND ENVIRONMENTAL MICROBIOLOGY, V46, P549	APPLIED AND ENVIRONMENTAL MICROBIOLOGY	AAEM	46	549	null	3581/3581	1	23	0.6571428571428571	23	21	15	3	0	8	8	8	3	0	00-0--00+++000+00+0++000+0000000000	Life cycle	0
3582	BISWAS I, 1993, JOURNAL OF BACTERIOLOGY, V175, P3628	1993	10	0.00436871996505024	1.1796069549626064E-4	BISWAS I	BISWAS	I	null	null	JOURNAL OF BACTERIOLOGY, V175, P3628	JOURNAL OF BACTERIOLOGY	JOB	175	3628	null	3582/3582	1	8	0.32	8	2	2	0	0	2	2	2	0	0	00+0000000000000000+00000		0
3587	Berthier F, 1996, MICROBIOLOGY-UK, V142, P1273	1996	7	0.0028653295128939827	8.257248684738246E-5	Berthier F	Berthier	F	null	null	MICROBIOLOGY-UK, V142, P1273	MICROBIOLOGY-UK	MICROBIOLOGY-UK	142	1273	null	3587/3587	1	5	0.22727272727272727	5	2	0	0	0	4	2	0	0	0	000+0+0000++0000000000	Life cycle	0
3588	BEIMFOHR C, 1993, SYSTEMATIC AND APPLIED MICROBIOLOGY, V16, P450	1993	6	0.002621231979030144	7.077641729775638E-5	BEIMFOHR C	BEIMFOHR	C	null	null	SYSTEMATIC AND APPLIED MICROBIOLOGY, V16, P450	SYSTEMATIC AND APPLIED MICROBIOLOGY	SAAM	16	450	null	3588/3588	1	5	0.2	5	1	1	0	0	3	1	1	0	0	00000000+0+0+000000000000	Life cycle	0
3591	STEWART GSAB, 1992, JOURNAL OF GENERAL MICROBIOLOGY, V138, P1289	1992	8	0.0034144259496372174	9.436855639700852E-5	STEWART GSAB	STEWART	G	null	null	JOURNAL OF GENERAL MICROBIOLOGY, V138, P1289	JOURNAL OF GENERAL MICROBIOLOGY	JOGM	138	1289	null	3591/3591	1	5	0.19230769230769232	5	3	2	0	0	3	3	2	0	0	++0000000+0000000000000000	Hot paper	0
3594	AMANN RI, 1990, APPLIED AND ENVIRONMENTAL MICROBIOLOGY, V56, P1919	1990	27	0.00946372239747634	3.1849387783990373E-4	AMANN RI	AMANN	R	null	null	APPLIED AND ENVIRONMENTAL MICROBIOLOGY, V56, P1919	APPLIED AND ENVIRONMENTAL MICROBIOLOGY	AAEM	56	1919	null	3594/3594	1	16	0.5714285714285714	16	13	8	2	0	6	6	6	2	0	000---00--0+-00+000+00+++000	Life cycle	0
3602	DUNCAN S, 1994, APPLIED AND ENVIRONMENTAL MICROBIOLOGY, V60, P1308	1994	5	0.0021422450728363325	5.898034774813032E-5	DUNCAN S	DUNCAN	S	null	null	APPLIED AND ENVIRONMENTAL MICROBIOLOGY, V60, P1308	APPLIED AND ENVIRONMENTAL MICROBIOLOGY	AAEM	60	1308	null	3602/3602	1	5	0.20833333333333334	5	1	1	0	0	4	1	1	0	0	000+000++0000000000000+0	Life cycle	0
3627	LANGENDIJK PS, 1995, APPLIED AND ENVIRONMENTAL MICROBIOLOGY, V61, P3069	1995	15	0.005926511260371394	1.7694104324439096E-4	LANGENDIJK PS	LANGENDIJK	P	null	null	APPLIED AND ENVIRONMENTAL MICROBIOLOGY, V61, P3069	APPLIED AND ENVIRONMENTAL MICROBIOLOGY	AAEM	61	3069	null	3627/3627	1	11	0.4782608695652174	11	4	3	0	0	2	2	2	0	0	0000000000+0000+0000000	Life cycle	0
3632	GIBSON GR, 1995, JOURNAL OF NUTRITION, V125, P1401	1995	9	0.0035559067562228367	1.0616462594663458E-4	GIBSON GR	GIBSON	G	null	null	JOURNAL OF NUTRITION, V125, P1401	JOURNAL OF NUTRITION	JON	125	1401	null	3632/3632	1	8	0.34782608695652173	8	3	0	0	0	3	3	0	0	0	00000+000000000+0+00000	Life cycle	0
3634	BLAKENEY AB, 1983, CARBOHYDRATE RESEARCH, V113, P291	1983	5	0.0015436863229391787	5.898034774813032E-5	BLAKENEY AB	BLAKENEY	A	null	null	CARBOHYDRATE RESEARCH, V113, P291	CARBOHYDRATE RESEARCH	CR	113	291	null	3634/3634	1	5	0.14285714285714285	5	4	3	0	0	5	4	3	0	0	000000+000000000000++00+000+0000000	Life cycle	0
3640	Franks AH, 1998, APPLIED AND ENVIRONMENTAL MICROBIOLOGY, V64, P3336	1998	6	0.0024927295388450354	7.077641729775638E-5	Franks AH	Franks	A	null	null	APPLIED AND ENVIRONMENTAL MICROBIOLOGY, V64, P3336	APPLIED AND ENVIRONMENTAL MICROBIOLOGY	AAEM	64	3336	null	3640/3640	1	5	0.25	5	2	0	0	0	2	2	0	0	0	000000+00000+0000000	Life cycle	0
3641	Manz W, 1996, MICROBIOLOGY-UK, V142, P1097	1996	10	0.004093327875562832	1.1796069549626064E-4	Manz W	Manz	W	null	null	MICROBIOLOGY-UK, V142, P1097	MICROBIOLOGY-UK	MICROBIOLOGY-UK	142	1097	null	3641/3641	1	7	0.3181818181818182	7	4	2	0	0	3	3	2	0	0	00000000++0000+0000000	Life cycle	0
3652	HATAKKA A, 1994, FEMS MICROBIOLOGY REVIEWS, V13, P125	1994	7	0.0029991431019708655	8.257248684738246E-5	HATAKKA A	HATAKKA	A	null	null	FEMS MICROBIOLOGY REVIEWS, V13, P125	FEMS MICROBIOLOGY REVIEWS	FMR	13	125	null	3652/3652	1	6	0.25	6	2	0	0	0	3	2	0	0	0	0+0000+000000+0000000000	Life cycle	0
3684	KHELEF N, 1993, INFECTION AND IMMUNITY, V61, P4064	1993	9	0.003931847968545216	1.0616462594663458E-4	KHELEF N	KHELEF	N	null	null	INFECTION AND IMMUNITY, V61, P4064	INFECTION AND IMMUNITY	IAI	61	4064	null	3684/3684	1	8	0.32	8	3	0	0	0	3	3	0	0	0	00000+000000000+0+0000000	Life cycle	0
3688	WALKER GC, 1984, MICROBIOLOGICAL REVIEWS, V48, P60	1984	27	0.008890352321369773	3.1849387783990373E-4	WALKER GC	WALKER	G	null	null	MICROBIOLOGICAL REVIEWS, V48, P60	MICROBIOLOGICAL REVIEWS	MR	48	60	null	3688/3688	1	13	0.38235294117647056	13	11	7	2	0	5	5	5	2	0	0-00-000-+-+000+0+0000000000+00000	Life cycle	0
3689	Tang MJ, 1999, PROCEEDINGS OF THE NATIONAL ACADEMY OF SCIENCES OF THE UNITED STATES OF AMERICA, V96, P8919	1999	5	0.002485089463220676	5.898034774813032E-5	Tang MJ	Tang	M	null	null	PROCEEDINGS OF THE NATIONAL ACADEMY OF SCIENCES OF THE UNITED STATES OF AMERICA, V96, P8919	PROCEEDINGS OF THE NATIONAL ACADEMY OF SCIENCES OF THE UNITED STATES OF AMERICA	POTNAOSOTUSOA	96	8919	null	3689/3689	1	5	0.2631578947368421	5	1	0	0	0	4	1	0	0	0	0+000000+00+0+00000	Life cycle	0
3694	Horst JP, 1999, TRENDS IN MICROBIOLOGY, V7, P29	1999	5	0.002485089463220676	5.898034774813032E-5	Horst JP	Horst	J	null	null	TRENDS IN MICROBIOLOGY, V7, P29	TRENDS IN MICROBIOLOGY	TIM	7	29	null	3694/3694	1	4	0.21052631578947367	4	2	0	0	0	4	2	0	0	0	0+0+0000+00000+0000	Life cycle	0
3695	Matic I, 1997, SCIENCE, V277, P1833	1997	5	0.0018628912071535022	5.898034774813032E-5	Matic I	Matic	I	null	null	SCIENCE, V277, P1833	SCIENCE	SCIENCE	277	1833	null	3695/3695	1	5	0.23809523809523808	5	1	0	0	0	4	1	0	0	0	00000+0000+0+000+0000	Life cycle	0
3702	Garcia-Del Portillo F, 1999, PROCEEDINGS OF THE NATIONAL ACADEMY OF SCIENCES OF THE UNITED STATES OF AMERICA, V96, P11578	1999	5	0.002485089463220676	5.898034774813032E-5	Garcia-Del Portillo F	GarciaDel	P	null	null	PROCEEDINGS OF THE NATIONAL ACADEMY OF SCIENCES OF THE UNITED STATES OF AMERICA, V96, P11578	PROCEEDINGS OF THE NATIONAL ACADEMY OF SCIENCES OF THE UNITED STATES OF AMERICA	POTNAOSOTUSOA	96	11578	null	3702/3702	1	4	0.21052631578947367	4	1	0	0	0	4	1	0	0	0	0+0000+0+0+00000000	Life cycle	0
3703	REED L. J., 1938, AMER JOUR HYG, V27, P493	1938	40	0.6896551724137931	4.7184278198504257E-4	REED L. J.	REED	L	null	null	AMER JOUR HYG, V27, P493	AMER JOUR HYG	AJH	27	493	null	3703/3703	1	25	0.8333333333333334	18	8	4	4	4	0	0	0	0	0	000000000000000000000-0000000000000-00000		0
3723	LOWRY OH, 1954, JOURNAL OF BIOLOGICAL CHEMISTRY, V207, P1	1954	14	0.2028985507246377	1.6514497369476492E-4	LOWRY OH	LOWRY	O	null	null	JOURNAL OF BIOLOGICAL CHEMISTRY, V207, P1	JOURNAL OF BIOLOGICAL CHEMISTRY	JOBC	207	1	null	3723/3723	1	11	0.3793103448275862	10	8	3	1	1	2	2	2	1	1	000000+00000+0000000000000000000000000000	Life cycle	0
3728	Flett F, 1997, FEMS MICROBIOLOGY LETTERS, V155, P223	1997	13	0.004843517138599106	1.5334890414513884E-4	Flett F	Flett	F	null	null	FEMS MICROBIOLOGY LETTERS, V155, P223	FEMS MICROBIOLOGY LETTERS	FML	155	223	null	3728/3728	1	10	0.47619047619047616	10	5	1	0	0	4	4	1	0	0	00000000-+000+00++000	Life cycle	0
3729	BIERMAN M, 1992, GENE, V116, P43	1992	30	0.012804097311139564	3.538820864887819E-4	BIERMAN M	BIERMAN	M	null	null	GENE, V116, P43	GENE	GENE	116	43	null	3729/3729	1	15	0.5769230769230769	15	11	9	5	0	8	8	8	5	0	0----0000-0++-+000+0+++0+0	Sleeping beauty + Life cycle	0
3733	ROSTECK PR, 1991, GENE, V102, P27	1991	5	0.0019477989871445266	5.898034774813032E-5	ROSTECK PR	ROSTECK	P	null	null	GENE, V102, P27	GENE	GENE	102	27	null	3733/3733	1	5	0.18518518518518517	5	0	0	0	0	5	0	0	0	0	000+++0+0+00000000000000000	Life cycle	0
3762	Zerbino DR, 2008, GENOME RESEARCH, V18, P821, DOI 10.1101/gr.074492.107	2008	17	0.07906976744186046	2.005331823436431E-4	Zerbino DR	Zerbino	D	null	null	GENOME RESEARCH, V18, P821, DOI 10.1101/gr.074492.107	GENOME RESEARCH	GR	18	821	10.1101/GR.074492.107	3762/3762	1	6	0.6	6	4	3	0	0	2	2	2	0	0	000--0++00	Life cycle	0
3764	Tamura K, 2013, MOLECULAR BIOLOGY AND EVOLUTION, V30, P2725, DOI 10.1093/molbev/mst197	2013	34	0.68	4.010663646872862E-4	Tamura K	Tamura	K	null	null	MOLECULAR BIOLOGY AND EVOLUTION, V30, P2725, DOI 10.1093/molbev/mst197	MOLECULAR BIOLOGY AND EVOLUTION	MBAE	30	2725	10.1093/MOLBEV/MST197	3764/3764	1	4	0.8	4	4	2	1	1	1	1	0	0	0	0-00+		0
3766	Carver TJ, 2005, BIOINFORMATICS, V21, P3422, DOI 10.1093/bioinformatics/bti553	2005	13	0.015476190476190477	1.5334890414513884E-4	Carver TJ	Carver	T	null	null	BIOINFORMATICS, V21, P3422, DOI 10.1093/bioinformatics/bti553	BIOINFORMATICS	BIOINFORMATICS	21	3422	10.1093/BIOINFORMATICS/BTI553	3766/3766	1	7	0.5384615384615384	6	4	4	1	0	3	3	3	1	0	0--0-+0000++0	Sleeping beauty	0
3768	da Silva ACR, 2002, NATURE, V417, P459	2002	19	0.013465627214741318	2.2412532144289524E-4	da Silva ACR	da	S	null	null	NATURE, V417, P459	NATURE	NATURE	417	459	null	3768/3768	1	10	0.625	9	8	4	0	0	3	3	3	0	0	00--0-+0++000000	Life cycle	0
3769	Thieme F, 2005, JOURNAL OF BACTERIOLOGY, V187, P7254, DOI 10.1128/JB.187.21.7254-7266.2005	2005	5	0.005952380952380952	5.898034774813032E-5	Thieme F	Thieme	F	null	null	JOURNAL OF BACTERIOLOGY, V187, P7254, DOI 10.1128/JB.187.21.7254-7266.2005	JOURNAL OF BACTERIOLOGY	JOB	187	7254	10.1128/JB.187.21.7254-7266.2005	3769/3769	1	5	0.38461538461538464	5	0	0	0	0	1	0	0	0	0	000000000+000		0
3774	VAUTERIN L, 1995, INTERNATIONAL JOURNAL OF SYSTEMATIC BACTERIOLOGY, V45, P472	1995	14	0.005531410509679968	1.6514497369476492E-4	VAUTERIN L	VAUTERIN	L	null	null	INTERNATIONAL JOURNAL OF SYSTEMATIC BACTERIOLOGY, V45, P472	INTERNATIONAL JOURNAL OF SYSTEMATIC BACTERIOLOGY	IJOSB	45	472	null	3774/3774	1	10	0.43478260869565216	10	6	4	0	0	5	5	4	0	0	0000+-0000000+00+00+00+	Life cycle	0
3775	van der Velden AWM, 1998, INFECTION AND IMMUNITY, V66, P2803	1998	5	0.002077274615704196	5.898034774813032E-5	van der Velden AWM	vanderVelden	A	null	null	INFECTION AND IMMUNITY, V66, P2803	INFECTION AND IMMUNITY	IAI	66	2803	null	3775/3775	1	4	0.2	4	2	0	0	0	3	2	0	0	0	000+0000000+000+0000	Life cycle	0
3780	Folkesson A, 1999, MOLECULAR MICROBIOLOGY, V33, P612	1999	5	0.002485089463220676	5.898034774813032E-5	Folkesson A	Folkesson	A	null	null	MOLECULAR MICROBIOLOGY, V33, P612	MOLECULAR MICROBIOLOGY	MM	33	612	null	3780/3780	1	3	0.15789473684210525	3	2	1	0	0	3	2	1	0	0	00+0000000++0000000	Life cycle	0
3800	BELTRAN P, 1988, PROCEEDINGS OF THE NATIONAL ACADEMY OF SCIENCES OF THE UNITED STATES OF AMERICA, V85, P7753	1988	5	0.0017972681524083393	5.898034774813032E-5	BELTRAN P	BELTRAN	P	null	null	PROCEEDINGS OF THE NATIONAL ACADEMY OF SCIENCES OF THE UNITED STATES OF AMERICA, V85, P7753	PROCEEDINGS OF THE NATIONAL ACADEMY OF SCIENCES OF THE UNITED STATES OF AMERICA	POTNAOSOTUSOA	85	7753	null	3800/3800	1	3	0.1	3	2	2	0	0	3	2	2	0	0	0000++000000000000000+00000000	Life cycle	0
3803	McClelland M, 2001, NATURE, V413, P852	2001	29	0.013080739738385205	3.420860169391559E-4	McClelland M	McClelland	M	null	null	NATURE, V413, P852	NATURE	NATURE	413	852	null	3803/3803	1	12	0.7058823529411765	11	9	5	2	0	4	4	4	2	0	00+00-0++0+-0-000	Life cycle	0
3806	LIPMAN DJ, 1985, SCIENCE, V227, P1435	1985	16	0.005121638924455826	1.8873711279401704E-4	LIPMAN DJ	LIPMAN	D	null	null	SCIENCE, V227, P1435	SCIENCE	SCIENCE	227	1435	null	3806/3806	1	11	0.3333333333333333	11	9	3	0	0	4	4	3	0	0	0--00000++00000000++0000000000000	Sleeping beauty + Life cycle	0
3807	Norton JM, 1996, FEMS MICROBIOLOGY LETTERS, V139, P181	1996	7	0.0028653295128939827	8.257248684738246E-5	Norton JM	Norton	J	null	null	FEMS MICROBIOLOGY LETTERS, V139, P181	FEMS MICROBIOLOGY LETTERS	FML	139	181	null	3807/3807	1	5	0.22727272727272727	5	2	1	0	0	2	2	1	0	0	0++0000000000000000000	Hot paper	0
3810	HOLMES AJ, 1995, FEMS MICROBIOLOGY LETTERS, V132, P203	1995	14	0.005531410509679968	1.6514497369476492E-4	HOLMES AJ	HOLMES	A	null	null	FEMS MICROBIOLOGY LETTERS, V132, P203	FEMS MICROBIOLOGY LETTERS	FML	132	203	null	3810/3810	1	11	0.4782608695652174	11	4	0	0	0	1	1	0	0	0	00000-00000000000+00000		0
3811	KYTE J, 1982, JOURNAL OF MOLECULAR BIOLOGY, V157, P105	1982	78	0.027679205110007096	9.20093424870833E-4	KYTE J	KYTE	J	null	null	JOURNAL OF MOLECULAR BIOLOGY, V157, P105	JOURNAL OF MOLECULAR BIOLOGY	JOMB	157	105	null	3811/3811	1	27	0.75	27	24	22	8	0	9	9	9	6	0	0--------00-000+0+++00+0+0+000+000+0	Sleeping beauty + Life cycle	0
3813	BERGMANN DJ, 1994, BIOCHEMICAL AND BIOPHYSICAL RESEARCH COMMUNICATIONS, V204, P759	1994	5	0.0021422450728363325	5.898034774813032E-5	BERGMANN DJ	BERGMANN	D	null	null	BIOCHEMICAL AND BIOPHYSICAL RESEARCH COMMUNICATIONS, V204, P759	BIOCHEMICAL AND BIOPHYSICAL RESEARCH COMMUNICATIONS	BABRC	204	759	null	3813/3813	1	4	0.16666666666666666	4	1	0	0	0	3	1	0	0	0	00+++0000000000000000000		0
3815	Maidak BL, 1997, NUCLEIC ACIDS RESEARCH, V25, P109	1997	6	0.0022354694485842027	7.077641729775638E-5	Maidak BL	Maidak	B	null	null	NUCLEIC ACIDS RESEARCH, V25, P109	NUCLEIC ACIDS RESEARCH	NAR	25	109	null	3815/3815	1	4	0.19047619047619047	4	3	0	0	0	3	3	0	0	0	00+00+0000000000+0000	Life cycle	0
3819	SEMRAU JD, 1995, JOURNAL OF BACTERIOLOGY, V177, P3071	1995	12	0.004741209008297116	1.4155283459551277E-4	SEMRAU JD	SEMRAU	J	null	null	JOURNAL OF BACTERIOLOGY, V177, P3071	JOURNAL OF BACTERIOLOGY	JOB	177	3071	null	3819/3819	1	8	0.34782608695652173	8	5	1	0	0	3	3	1	0	0	+0+0+000000000000000000	Hot paper	0
3820	MCTAVISH H, 1993, JOURNAL OF BACTERIOLOGY, V175, P2436	1993	11	0.004805591961555264	1.2975676504588672E-4	MCTAVISH H	MCTAVISH	H	null	null	JOURNAL OF BACTERIOLOGY, V175, P2436	JOURNAL OF BACTERIOLOGY	JOB	175	2436	null	3820/3820	1	7	0.28	7	3	1	0	0	3	3	1	0	0	00+0++0000000000000000000	Life cycle	0
3821	Rotthauwe JH, 1997, APPLIED AND ENVIRONMENTAL MICROBIOLOGY, V63, P4704	1997	8	0.0029806259314456036	9.436855639700852E-5	Rotthauwe JH	Rotthauwe	J	null	null	APPLIED AND ENVIRONMENTAL MICROBIOLOGY, V63, P4704	APPLIED AND ENVIRONMENTAL MICROBIOLOGY	AAEM	63	4704	null	3821/3821	1	5	0.23809523809523808	5	3	1	0	0	3	3	1	0	0	0000+0000++0000000000	Life cycle	0
3827	KLOTZ MG, 1995, GENE, V163, P159	1995	5	0.0019755037534571317	5.898034774813032E-5	KLOTZ MG	KLOTZ	M	null	null	GENE, V163, P159	GENE	GENE	163	159	null	3827/3827	1	4	0.17391304347826086	4	1	0	0	0	2	1	0	0	0	0+0+0000000000000000000		0
3846	WALTON JD, 1994, PLANT PHYSIOLOGY, V104, P1113	1994	6	0.002570694087403599	7.077641729775638E-5	WALTON JD	WALTON	J	null	null	PLANT PHYSIOLOGY, V104, P1113	PLANT PHYSIOLOGY	PP	104	1113	null	3846/3846	1	5	0.20833333333333334	5	2	1	0	0	2	2	1	0	0	0000000000000+0+00000000	Life cycle	0
3851	Lee BM, 2005, NUCLEIC ACIDS RESEARCH, V33, P577, DOI 10.1093/nar/gki206	2005	8	0.009523809523809525	9.436855639700852E-5	Lee BM	Lee	B	null	null	NUCLEIC ACIDS RESEARCH, V33, P577, DOI 10.1093/nar/gki206	NUCLEIC ACIDS RESEARCH	NAR	33	577	10.1093/NAR/GKI206	3851/3851	1	5	0.38461538461538464	5	3	0	0	0	1	1	0	0	0	00000+0000000		0
3852	BENTLEY R, 1990, CRITICAL REVIEWS IN BIOCHEMISTRY AND MOLECULAR BIOLOGY, V25, P307	1990	5	0.0017525411847178409	5.898034774813032E-5	BENTLEY R	BENTLEY	R	null	null	CRITICAL REVIEWS IN BIOCHEMISTRY AND MOLECULAR BIOLOGY, V25, P307	CRITICAL REVIEWS IN BIOCHEMISTRY AND MOLECULAR BIOLOGY	CRIBAMB	25	307	null	3852/3852	1	5	0.17857142857142858	5	2	1	0	0	5	2	1	0	0	000000+000++0000000+0000+000	Life cycle	0
3857	MILLER GL, 1960, ANAL BIOCHEM, V2, P127, DOI ANAL BIOCHEM	1960	13	0.061611374407582936	1.5334890414513884E-4	MILLER GL	MILLER	G	null	null	ANAL BIOCHEM, V2, P127, DOI ANAL BIOCHEM	ANAL BIOCHEM	AB	2	127	null	3857/3857	1	12	0.3076923076923077	12	7	1	0	0	6	6	1	0	0	00000000+000000000000+0000000++++00000000	Life cycle	0
3859	Cornelis GR, 2000, ANNUAL REVIEW OF MICROBIOLOGY, V54, P735	2000	8	0.0036330608537693005	9.436855639700852E-5	Cornelis GR	Cornelis	G	null	null	ANNUAL REVIEW OF MICROBIOLOGY, V54, P735	ANNUAL REVIEW OF MICROBIOLOGY	AROM	54	735	null	3859/3859	1	4	0.2222222222222222	4	3	1	0	0	3	3	1	0	0	000+00+00+00000000	Life cycle	0
3881	BAUMLER AJ, 1995, JOURNAL OF BACTERIOLOGY, V177, P2087	1995	5	0.0019755037534571317	5.898034774813032E-5	BAUMLER AJ	BAUMLER	A	null	null	JOURNAL OF BACTERIOLOGY, V177, P2087	JOURNAL OF BACTERIOLOGY	JOB	177	2087	null	3881/3881	1	5	0.21739130434782608	5	2	1	0	0	4	2	1	0	0	00000000++0000+0000+000	Life cycle	0
3896	Soto GE, 1999, JOURNAL OF BACTERIOLOGY, V181, P1059	1999	5	0.002485089463220676	5.898034774813032E-5	Soto GE	Soto	G	null	null	JOURNAL OF BACTERIOLOGY, V181, P1059	JOURNAL OF BACTERIOLOGY	JOB	181	1059	null	3896/3896	1	5	0.2631578947368421	5	2	0	0	0	3	2	0	0	0	+00000000+00000+000	Life cycle	0
3899	BEACHEY EH, 1981, JOURNAL OF INFECTIOUS DISEASES, V143, P325	1981	26	0.010783907092492741	3.066978082902777E-4	BEACHEY EH	BEACHEY	E	null	null	JOURNAL OF INFECTIOUS DISEASES, V143, P325	JOURNAL OF INFECTIOUS DISEASES	JOID	143	325	null	3899/3899	1	17	0.4594594594594595	17	14	4	0	0	1	1	1	0	0	00000000+0000000000000000000000000000		0
3902	SHINE J, 1975, NATURE, V254, P34	1975	11	0.007152145643693108	1.2975676504588672E-4	SHINE J	SHINE	J	null	null	NATURE, V254, P34	NATURE	NATURE	254	34	null	3902/3902	1	11	0.2682926829268293	11	8	3	0	0	7	7	3	0	0	00000000000000000+00+0+00+++000+000000000	Life cycle	0
3911	Perna NT, 2001, NATURE, V409, P529	2001	26	0.011727559765448805	3.066978082902777E-4	Perna NT	Perna	N	null	null	NATURE, V409, P529	NATURE	NATURE	409	529	null	3911/3911	1	14	0.8235294117647058	13	11	5	1	0	1	1	1	1	0	0+00-00000--00000	Constant performer	0
3919	MEKALANOS JJ, 1992, JOURNAL OF BACTERIOLOGY, V174, P1	1992	14	0.00597524541186513	1.6514497369476492E-4	MEKALANOS JJ	MEKALANOS	J	null	null	JOURNAL OF BACTERIOLOGY, V174, P1	JOURNAL OF BACTERIOLOGY	JOB	174	1	null	3919/3919	1	10	0.38461538461538464	10	6	4	0	0	5	5	4	0	0	0+-0-+000+0000000+0+000000	Life cycle	0
3922	FINKELSTEIN RA, 1983, FEMS MICROBIOLOGY LETTERS, V17, P239	1983	5	0.0015436863229391787	5.898034774813032E-5	FINKELSTEIN RA	FINKELSTEIN	R	null	null	FEMS MICROBIOLOGY LETTERS, V17, P239	FEMS MICROBIOLOGY LETTERS	FML	17	239	null	3922/3922	1	5	0.14285714285714285	5	1	0	0	0	5	1	0	0	0	00+0+000+0+000+00000000000000000000	Life cycle	0
3926	WINTERHALTER C, 1995, MOLECULAR MICROBIOLOGY, V15, P431	1995	6	0.002370604504148558	7.077641729775638E-5	WINTERHALTER C	WINTERHALTER	C	null	null	MOLECULAR MICROBIOLOGY, V15, P431	MOLECULAR MICROBIOLOGY	MM	15	431	null	3926/3926	1	5	0.21739130434782608	5	1	0	0	0	3	1	0	0	0	0++000+0000000000000000	Hot paper	0
3929	LAMED R, 1987, JOURNAL OF BACTERIOLOGY, V169, P3792	1987	7	0.0023325558147284237	8.257248684738246E-5	LAMED R	LAMED	R	null	null	JOURNAL OF BACTERIOLOGY, V169, P3792	JOURNAL OF BACTERIOLOGY	JOB	169	3792	null	3929/3929	1	5	0.16129032258064516	5	2	1	0	0	3	2	1	0	0	0000000+00+00+00000000000000000	Life cycle	0
3932	FANUTTI C, 1995, JOURNAL OF BIOLOGICAL CHEMISTRY, V270, P29314	1995	8	0.0031608060055314103	9.436855639700852E-5	FANUTTI C	FANUTTI	C	null	null	JOURNAL OF BIOLOGICAL CHEMISTRY, V270, P29314	JOURNAL OF BIOLOGICAL CHEMISTRY	JOBC	270	29314	null	3932/3932	1	5	0.21739130434782608	5	3	2	0	0	3	3	2	0	0	0+0+000000+000000000000		0
3936	FLINT HJ, 1989, APPLIED AND ENVIRONMENTAL MICROBIOLOGY, V55, P1230	1989	5	0.0012027904738994466	5.898034774813032E-5	FLINT HJ	FLINT	H	null	null	APPLIED AND ENVIRONMENTAL MICROBIOLOGY, V55, P1230	APPLIED AND ENVIRONMENTAL MICROBIOLOGY	AAEM	55	1230	null	3936/3936	1	5	0.1724137931034483	5	1	0	0	0	5	1	0	0	0	0+00+0+0+0000000000+000000000	Life cycle	0
3937	GILKES NR, 1991, MICROBIOLOGICAL REVIEWS, V55, P303	1991	23	0.008959875340864823	2.713095996413995E-4	GILKES NR	GILKES	N	null	null	MICROBIOLOGICAL REVIEWS, V55, P303	MICROBIOLOGICAL REVIEWS	MR	55	303	null	3937/3937	1	9	0.3333333333333333	9	8	5	1	0	4	4	4	1	0	000++++0--00-00000000000000	Life cycle	0
3939	ZHANG JX, 1992, MOLECULAR MICROBIOLOGY, V6, P1013	1992	6	0.002560819462227913	7.077641729775638E-5	ZHANG JX	ZHANG	J	null	null	MOLECULAR MICROBIOLOGY, V6, P1013	MOLECULAR MICROBIOLOGY	MM	6	1013	null	3939/3939	1	6	0.23076923076923078	6	1	0	0	0	1	1	0	0	0	+0000000000000000000000000		0
3946	BEGUIN P, 1994, FEMS MICROBIOLOGY REVIEWS, V13, P25	1994	11	0.004712939160239932	1.2975676504588672E-4	BEGUIN P	BEGUIN	P	null	null	FEMS MICROBIOLOGY REVIEWS, V13, P25	FEMS MICROBIOLOGY REVIEWS	FMR	13	25	null	3946/3946	1	7	0.2916666666666667	7	5	3	0	0	4	4	3	0	0	+0++0-0000000000000+0000	Hot paper	0
3952	Siguier P, 2006, NUCLEIC ACIDS RESEARCH, V34, PD32, DOI 10.1093/nar/gkj014	2006	10	0.021645021645021644	1.1796069549626064E-4	Siguier P	Siguier	P	null	null	NUCLEIC ACIDS RESEARCH, V34, PD32, DOI 10.1093/nar/gkj014	NUCLEIC ACIDS RESEARCH	NAR	34	null	10.1093/NAR/GKJ014	3952/3952	1	7	0.5833333333333334	6	2	1	0	0	1	1	1	0	0	00000000000+		0
3955	Siguier P, 2006, CURRENT OPINION IN MICROBIOLOGY, V9, P526	2006	5	0.010822510822510822	5.898034774813032E-5	Siguier P	Siguier	P	null	null	CURRENT OPINION IN MICROBIOLOGY, V9, P526	CURRENT OPINION IN MICROBIOLOGY	COIM	9	526	null	3955/3955	1	4	0.3333333333333333	4	1	0	0	0	2	1	0	0	0	00+000000+00		0
3960	OSHIMA T, 1974, INTERNATIONAL JOURNAL OF SYSTEMATIC BACTERIOLOGY, V24, P102	1974	12	0.013215859030837005	1.4155283459551277E-4	OSHIMA T	OSHIMA	T	null	null	INTERNATIONAL JOURNAL OF SYSTEMATIC BACTERIOLOGY, V24, P102	INTERNATIONAL JOURNAL OF SYSTEMATIC BACTERIOLOGY	IJOSB	24	102	null	3960/3960	1	10	0.24390243902439024	10	9	5	0	0	8	8	5	0	0	0000000000000+000+0+++0000+0000+0+0000000	Life cycle	0
3961	ALTSCHUL SF, 1997, NUCLEIC ACIDS RES, V25, P3402	1997	31	0.011549925484351714	3.6567815603840803E-4	ALTSCHUL SF	ALTSCHUL	S	null	null	NUCLEIC ACIDS RES, V25, P3402	NUCLEIC ACIDS RES	NAR	25	3402	null	3961/3961	1	3	0.14285714285714285	3	3	3	3	0	3	3	3	3	0	0---------+++00000000	Sleeping beauty + Life cycle	0
3963	Duchaud E, 2003, NATURE BIOTECHNOLOGY, V21, P1307, DOI 10.1038/nbt886	2003	7	0.0056406124093473006	8.257248684738246E-5	Duchaud E	Duchaud	E	null	null	NATURE BIOTECHNOLOGY, V21, P1307, DOI 10.1038/nbt886	NATURE BIOTECHNOLOGY	NB	21	1307	10.1038/NBT886	3963/3963	1	5	0.3333333333333333	3	2	1	0	0	2	2	1	0	0	00000+00000+000	Life cycle	0
3964	Mahillon J, 1999, RESEARCH IN MICROBIOLOGY, V150, P675	1999	5	0.002485089463220676	5.898034774813032E-5	Mahillon J	Mahillon	J	null	null	RESEARCH IN MICROBIOLOGY, V150, P675	RESEARCH IN MICROBIOLOGY	RIM	150	675	null	3964/3964	1	4	0.21052631578947367	4	1	0	0	0	4	1	0	0	0	000+0+000+0+0000000	Life cycle	0
3979	Hakansson S, 1996, EMBO JOURNAL, V15, P5812	1996	5	0.002046663937781416	5.898034774813032E-5	Hakansson S	Hakansson	S	null	null	EMBO JOURNAL, V15, P5812	EMBO JOURNAL	EJ	15	5812	null	3979/3979	1	4	0.18181818181818182	4	2	2	0	0	3	2	2	0	0	000000000+00+00000000+	Life cycle	0
3984	Henderson IR, 2001, INFECTION AND IMMUNITY, V69, P1231	2001	7	0.0031574199368516014	8.257248684738246E-5	Henderson IR	Henderson	I	null	null	INFECTION AND IMMUNITY, V69, P1231	INFECTION AND IMMUNITY	IAI	69	1231	null	3984/3984	1	6	0.35294117647058826	4	1	1	0	0	1	1	1	0	0	000000000+0000000		0
3993	Deng W, 2002, JOURNAL OF BACTERIOLOGY, V184, P4601, DOI 10.1128/JB.184.16.4601-4611.2002	2002	9	0.0063784549964564135	1.0616462594663458E-4	Deng W	Deng	W	null	null	JOURNAL OF BACTERIOLOGY, V184, P4601, DOI 10.1128/JB.184.16.4601-4611.2002	JOURNAL OF BACTERIOLOGY	JOB	184	4601	10.1128/JB.184.16.4601-4611.2002	3993/3993	1	5	0.3125	4	3	1	0	0	3	3	1	0	0	000+0++000000000	Life cycle	0
3997	Perrow C., 1997, Organization and Environment, V10, P66	1997	6	0.0022354694485842027	7.077641729775638E-5	Perrow C.	Perrow	C	null	null	Organization and Environment, V10, P66	Organization and Environment	OaE	10	66	null	3997/3997	1	4	0.19047619047619047	4	2	1	0	0	4	2	1	0	0	000000000+0+++0000000	Life cycle	0
4002	DELISSEGATHOYE AM, 1990, INFECTION AND IMMUNITY, V58, P2895	1990	5	0.0017525411847178409	5.898034774813032E-5	DELISSEGATHOYE AM	DELISSEGATHOYE	A	null	null	INFECTION AND IMMUNITY, V58, P2895	INFECTION AND IMMUNITY	IAI	58	2895	null	4002/4002	1	4	0.14285714285714285	4	2	0	0	0	4	2	0	0	0	0+++00000000000000+000000000	Hot paper	0
4018	Henderson IR, 2004, MICROBIOLOGY AND MOLECULAR BIOLOGY REVIEWS, V68, P692, DOI 10.1128/MMBR.68.4.692-744.2004	2004	14	0.01232394366197183	1.6514497369476492E-4	Henderson IR	Henderson	I	null	null	MICROBIOLOGY AND MOLECULAR BIOLOGY REVIEWS, V68, P692, DOI 10.1128/MMBR.68.4.692-744.2004	MICROBIOLOGY AND MOLECULAR BIOLOGY REVIEWS	MAMBR	68	692	10.1128/MMBR.68.4.692-744.2004	4018/4018	1	6	0.42857142857142855	6	5	2	1	0	2	2	2	1	0	0-+0+000000000		0
4019	Parkhill J, 2001, NATURE, V413, P523	2001	17	0.007668019846639603	2.005331823436431E-4	Parkhill J	Parkhill	J	null	null	NATURE, V413, P523	NATURE	NATURE	413	523	null	4019/4019	1	9	0.5294117647058824	8	7	2	0	0	2	2	2	0	0	0+000+00000000000		0
4030	MOHAMED A, 1989, PLANT MOLECULAR BIOLOGY, V13, P693	1989	7	0.0016839066634592255	8.257248684738246E-5	MOHAMED A	MOHAMED	A	null	null	PLANT MOLECULAR BIOLOGY, V13, P693	PLANT MOLECULAR BIOLOGY	PMB	13	693	null	4030/4030	1	5	0.1724137931034483	5	4	2	0	0	3	3	2	0	0	00000000000000+0+000000000+00	Life cycle	0
4032	MUNRO GF, 1972, JOURNAL OF BIOLOGICAL CHEMISTRY, V247, P1272	1972	5	0.003968253968253968	5.898034774813032E-5	MUNRO GF	MUNRO	G	null	null	JOURNAL OF BIOLOGICAL CHEMISTRY, V247, P1272	JOURNAL OF BIOLOGICAL CHEMISTRY	JOBC	247	1272	null	4032/4032	1	4	0.1	4	3	1	0	0	4	3	1	0	0	00+0000000000+00000000000++00000000000000	Life cycle	0
4043	Kanesaki Y, 2002, BIOCHEMICAL AND BIOPHYSICAL RESEARCH COMMUNICATIONS, V290, P339, DOI 10.1006/bbrc.2001.6201	2002	6	0.004252303330970942	7.077641729775638E-5	Kanesaki Y	Kanesaki	Y	null	null	BIOCHEMICAL AND BIOPHYSICAL RESEARCH COMMUNICATIONS, V290, P339, DOI 10.1006/bbrc.2001.6201	BIOCHEMICAL AND BIOPHYSICAL RESEARCH COMMUNICATIONS	BABRC	290	339	10.1006/BBRC.2001.6201	4043/4043	1	5	0.3125	4	3	0	0	0	3	3	0	0	0	0+0000000000++00	Life cycle	0
4050	TABOR CW, 1985, MICROBIOLOGICAL REVIEWS, V49, P81	1985	25	0.008002560819462228	2.9490173874065163E-4	TABOR CW	TABOR	C	null	null	MICROBIOLOGICAL REVIEWS, V49, P81	MICROBIOLOGICAL REVIEWS	MR	49	81	null	4050/4050	1	15	0.45454545454545453	15	13	11	0	0	9	9	9	0	0	0-0+00-00-00+00000+00+0++0000+0++		0
4062	Mitchison J. M., 1970, Methods Cell Physiol., V4, P131	1970	10	0.005633802816901409	1.1796069549626064E-4	Mitchison J. M.	Mitchison	J	null	null	Methods Cell Physiol., V4, P131	Methods Cell Physiol.	MCP	4	131	null	4062/4062	1	7	0.17073170731707318	7	5	2	0	0	5	4	2	0	0	000+000++0+0000000+0000000000000000000000	Life cycle	0
4073	SINGER SJ, 1972, SCIENCE, V175, P720	1972	5	0.003968253968253968	5.898034774813032E-5	SINGER SJ	SINGER	S	null	null	SCIENCE, V175, P720	SCIENCE	SCIENCE	175	720	null	4073/4073	1	5	0.125	5	3	0	0	0	5	3	0	0	0	0+00000+0+0000000000+00+00000000000000000	Life cycle	0
4077	MOOR H, 1963, JOURNAL OF CELL BIOLOGY, V17, P609	1963	6	0.026905829596412557	7.077641729775638E-5	MOOR H	MOOR	H	null	null	JOURNAL OF CELL BIOLOGY, V17, P609	JOURNAL OF CELL BIOLOGY	JOCB	17	609	null	4077/4077	1	6	0.15	6	1	0	0	0	6	1	0	0	0	++00000+0+00+00000+0000000000000000000000	Hot paper + Life cycle	0
4085	Ozin AJ, 2001, JOURNAL OF BACTERIOLOGY, V183, P3041	2001	5	0.0022552999548940008	5.898034774813032E-5	Ozin AJ	Ozin	A	null	null	JOURNAL OF BACTERIOLOGY, V183, P3041	JOURNAL OF BACTERIOLOGY	JOB	183	3041	null	4085/4085	1	5	0.29411764705882354	4	0	0	0	0	0	0	0	0	0	00000000000000000		0
4098	Setlow P, 2003, CURRENT OPINION IN MICROBIOLOGY, V6, P550, DOI 10.1016/j.mib.2003.10.001	2003	7	0.0056406124093473006	8.257248684738246E-5	Setlow P	Setlow	P	null	null	CURRENT OPINION IN MICROBIOLOGY, V6, P550, DOI 10.1016/j.mib.2003.10.001	CURRENT OPINION IN MICROBIOLOGY	COIM	6	550	10.1016/J.MIB.2003.10.001	4098/4098	1	6	0.4	5	2	0	0	0	3	2	0	0	0	00+000000+000+0	Life cycle	0
4124	Liberati NT, 2006, PROCEEDINGS OF THE NATIONAL ACADEMY OF SCIENCES OF THE UNITED STATES OF AMERICA, V103, P2833, DOI 10.1073/pnas.0511100103	2006	6	0.012987012987012988	7.077641729775638E-5	Liberati NT	Liberati	N	null	null	PROCEEDINGS OF THE NATIONAL ACADEMY OF SCIENCES OF THE UNITED STATES OF AMERICA, V103, P2833, DOI 10.1073/pnas.0511100103	PROCEEDINGS OF THE NATIONAL ACADEMY OF SCIENCES OF THE UNITED STATES OF AMERICA	POTNAOSOTUSOA	103	2833	10.1073/PNAS.0511100103	4124/4124	1	4	0.3333333333333333	4	2	1	0	0	2	2	1	0	0	000+0000+000		0
4129	Pukatzki S, 2002, PROCEEDINGS OF THE NATIONAL ACADEMY OF SCIENCES OF THE UNITED STATES OF AMERICA, V99, P3159, DOI 10.1073/pnas.052704399	2002	5	0.003543586109142452	5.898034774813032E-5	Pukatzki S	Pukatzki	S	null	null	PROCEEDINGS OF THE NATIONAL ACADEMY OF SCIENCES OF THE UNITED STATES OF AMERICA, V99, P3159, DOI 10.1073/pnas.052704399	PROCEEDINGS OF THE NATIONAL ACADEMY OF SCIENCES OF THE UNITED STATES OF AMERICA	POTNAOSOTUSOA	99	3159	10.1073/PNAS.052704399	4129/4129	1	4	0.25	4	3	0	0	0	3	3	0	0	0	000+0000000+00+0	Life cycle	0
4134	Hoang TT, 1998, GENE, V212, P77	1998	18	0.007478188616535106	2.1232925189326916E-4	Hoang TT	Hoang	T	null	null	GENE, V212, P77	GENE	GENE	212	77	null	4134/4134	1	10	0.5	10	7	3	1	1	4	4	2	1	1	0--0--0-000+0000+0++	Sleeping beauty	0
4148	SCHWEIZER HP, 1992, MOLECULAR MICROBIOLOGY, V6, P1195	1992	9	0.0038412291933418692	1.0616462594663458E-4	SCHWEIZER HP	SCHWEIZER	H	null	null	MOLECULAR MICROBIOLOGY, V6, P1195	MOLECULAR MICROBIOLOGY	MM	6	1195	null	4148/4148	1	7	0.2692307692307692	7	4	3	0	0	4	4	3	0	0	0000000000000+000+0+0000+0	Life cycle	0
4161	MANIATIS T, 1989, MOL CLONING	1989	21	0.005051719990377676	2.4771746054214733E-4	MANIATIS T	MANIATIS	T	null	null	MOL CLONING	MOL CLONING	MC	null	null	null	4161/4161	1	7	0.2413793103448276	7	7	7	0	0	5	5	5	0	0	00+++++-0--000-00000000000000	Life cycle	0
4174	Kent AD, 2002, ANNUAL REVIEW OF MICROBIOLOGY, V56, P211, DOI 10.1146/annurev.micro.56.012302.161120	2002	5	0.003543586109142452	5.898034774813032E-5	Kent AD	Kent	A	null	null	ANNUAL REVIEW OF MICROBIOLOGY, V56, P211, DOI 10.1146/annurev.micro.56.012302.161120	ANNUAL REVIEW OF MICROBIOLOGY	AROM	56	211	10.1146/ANNUREV.MICRO.56.012302.161120	4174/4174	1	5	0.3125	4	3	0	0	0	3	3	0	0	0	00000000000+++00	Life cycle	0
4184	Schloss PD, 2005, APPLIED AND ENVIRONMENTAL MICROBIOLOGY, V71, P1501, DOI 10.1128/AEM.71.3.1501-1506.2005	2005	13	0.015476190476190477	1.5334890414513884E-4	Schloss PD	Schloss	P	null	null	APPLIED AND ENVIRONMENTAL MICROBIOLOGY, V71, P1501, DOI 10.1128/AEM.71.3.1501-1506.2005	APPLIED AND ENVIRONMENTAL MICROBIOLOGY	AAEM	71	1501	10.1128/AEM.71.3.1501-1506.2005	4184/4184	1	8	0.6153846153846154	8	4	3	0	0	2	2	2	0	0	0-00+-0+00000	Life cycle	0
4187	Tamura K, 2007, MOLECULAR BIOLOGY AND EVOLUTION, V24, P1596, DOI 10.1093/molbev/msm092	2007	60	0.14457831325301204	7.077641729775639E-4	Tamura K	Tamura	K	null	null	MOLECULAR BIOLOGY AND EVOLUTION, V24, P1596, DOI 10.1093/molbev/msm092	MOLECULAR BIOLOGY AND EVOLUTION	MBAE	24	1596	10.1093/MOLBEV/MSM092	4187/4187	1	9	0.8181818181818182	9	8	7	4	1	2	2	2	1	1	000++00----		0
4189	Hugenholtz P, 1998, JOURNAL OF BACTERIOLOGY, V180, P4765	1998	21	0.008724553385957623	2.4771746054214733E-4	Hugenholtz P	Hugenholtz	P	null	null	JOURNAL OF BACTERIOLOGY, V180, P4765	JOURNAL OF BACTERIOLOGY	JOB	180	4765	null	4189/4189	1	10	0.5	10	8	5	1	0	6	6	4	1	0	000--0-+--+0++000++0		0
4192	Wang Q, 2007, APPLIED AND ENVIRONMENTAL MICROBIOLOGY, V73, P5261, DOI 10.1128/AEM.00062-07	2007	16	0.03855421686746988	1.8873711279401704E-4	Wang Q	Wang	Q	null	null	APPLIED AND ENVIRONMENTAL MICROBIOLOGY, V73, P5261, DOI 10.1128/AEM.00062-07	APPLIED AND ENVIRONMENTAL MICROBIOLOGY	AAEM	73	5261	10.1128/AEM.00062-07	4192/4192	1	7	0.6363636363636364	7	5	3	0	0	2	2	2	0	0	00---00+00+	Life cycle	0
4193	AMANN RI, 1995, MICROBIOLOGICAL REVIEWS, V59, P143	1995	68	0.026866851047016988	8.021327293745723E-4	AMANN RI	AMANN	R	null	null	MICROBIOLOGICAL REVIEWS, V59, P143	MICROBIOLOGICAL REVIEWS	MR	59	143	null	4193/4193	1	19	0.8260869565217391	19	18	18	6	1	4	4	4	3	1	+----00-00+00++00-00000	Sleeping beauty + Life cycle	0
4201	CHAO A, 1984, SCANDINAVIAN JOURNAL OF STATISTICS, V11, P265	1984	5	0.0016463615409944023	5.898034774813032E-5	CHAO A	CHAO	A	null	null	SCANDINAVIAN JOURNAL OF STATISTICS, V11, P265	SCANDINAVIAN JOURNAL OF STATISTICS	SJOS	11	265	null	4201/4201	1	4	0.11764705882352941	4	4	3	1	0	4	4	3	1	0	0000000000000000+0000000+0++000000	Life cycle	0
4207	TOMASZ A, 1979, ANNUAL REVIEW OF MICROBIOLOGY, V33, P113	1979	11	0.004627681952040387	1.2975676504588672E-4	TOMASZ A	TOMASZ	A	null	null	ANNUAL REVIEW OF MICROBIOLOGY, V33, P113	ANNUAL REVIEW OF MICROBIOLOGY	AROM	33	113	null	4207/4207	1	11	0.28205128205128205	11	4	1	0	0	4	4	1	0	0	0+0000000000000+00+000000000000000+0000	Life cycle	0
4209	FEIN JE, 1976, JOURNAL OF BACTERIOLOGY, V127, P1427	1976	9	0.004310344827586207	1.0616462594663458E-4	FEIN JE	FEIN	J	null	null	JOURNAL OF BACTERIOLOGY, V127, P1427	JOURNAL OF BACTERIOLOGY	JOB	127	1427	null	4209/4209	1	7	0.17073170731707318	7	5	2	0	0	7	5	2	0	0	000000+0++0+00+0+0+0000000000000000000000	Life cycle	0
4237	Ritchie KB, 2006, MARINE ECOLOGY PROGRESS SERIES, V322, P1	2006	8	0.017316017316017316	9.436855639700852E-5	Ritchie KB	Ritchie	K	null	null	MARINE ECOLOGY PROGRESS SERIES, V322, P1	MARINE ECOLOGY PROGRESS SERIES	MEPS	322	1	null	4237/4237	1	7	0.5833333333333334	6	1	0	0	0	0	0	0	0	0	000000000000		0
4264	Lampert Y, 2006, FEMS MICROBIOLOGY ECOLOGY, V58, P99, DOI 10.1111/j.1574-6941.2006.00136.x	2006	5	0.010822510822510822	5.898034774813032E-5	Lampert Y	Lampert	Y	null	null	FEMS MICROBIOLOGY ECOLOGY, V58, P99, DOI 10.1111/j.1574-6941.2006.00136.x	FEMS MICROBIOLOGY ECOLOGY	FME	58	99	10.1111/J.1574-6941.2006.00136.X	4264/4264	1	5	0.4166666666666667	5	0	0	0	0	2	0	0	0	0	0000000+000+	Life cycle	0
4282	KATHARIOU S, 1987, JOURNAL OF BACTERIOLOGY, V169, P1291	1987	5	0.0016661112962345886	5.898034774813032E-5	KATHARIOU S	KATHARIOU	S	null	null	JOURNAL OF BACTERIOLOGY, V169, P1291	JOURNAL OF BACTERIOLOGY	JOB	169	1291	null	4282/4282	1	3	0.0967741935483871	3	1	1	0	0	3	1	1	0	0	00+0000+00+00000000000000000000	Life cycle	0
4288	GEOFFROY C, 1987, INFECTION AND IMMUNITY, V55, P1641	1987	6	0.001999333555481506	7.077641729775638E-5	GEOFFROY C	GEOFFROY	C	null	null	INFECTION AND IMMUNITY, V55, P1641	INFECTION AND IMMUNITY	IAI	55	1641	null	4288/4288	1	5	0.16129032258064516	5	3	1	0	0	5	3	1	0	0	0++000000000+0000+0000000+00000	Hot paper + Life cycle	0
4293	RODRIGUEZ LD, 1986, JOURNAL OF CLINICAL MICROBIOLOGY, V24, P99	1986	5	0.002258355916892502	5.898034774813032E-5	RODRIGUEZ LD	RODRIGUEZ	L	null	null	JOURNAL OF CLINICAL MICROBIOLOGY, V24, P99	JOURNAL OF CLINICAL MICROBIOLOGY	JOCM	24	99	null	4293/4293	1	5	0.15625	5	3	0	0	0	5	3	0	0	0	000+000+000+000+00+0000000000000	Life cycle	0
4297	EVANS DG, 1978, INFECTION AND IMMUNITY, V21, P638	1978	25	0.013192612137203167	2.9490173874065163E-4	EVANS DG	EVANS	D	null	null	INFECTION AND IMMUNITY, V21, P638	INFECTION AND IMMUNITY	IAI	21	638	null	4297/4297	1	15	0.375	15	10	7	0	0	4	4	4	0	0	0+++00000-0000000000000+0000000000000000	Hot paper	0
4299	MINSHEW BH, 1978, INFECTION AND IMMUNITY, V20, P50	1978	10	0.005277044854881266	1.1796069549626064E-4	MINSHEW BH	MINSHEW	B	null	null	INFECTION AND IMMUNITY, V20, P50	INFECTION AND IMMUNITY	IAI	20	50	null	4299/4299	1	7	0.175	7	3	1	0	0	3	3	1	0	0	0+00+000+0000000000000000000000000000000	Life cycle	0
4300	SVANBORGEDEN C, 1978, INFECT IMMUN, V21, P229	1978	9	0.00474934036939314	1.0616462594663458E-4	SVANBORGEDEN C	SVANBORGEDEN	C	null	null	INFECT IMMUN, V21, P229	INFECT IMMUN	II	21	229	null	4300/4300	1	6	0.15	6	3	2	0	0	3	3	2	0	0	0++000000000000+000000000000000000000000	Hot paper	0
4301	SVANBORGEDEN C, 1978, J PEDIATR-US, V93, P398	1978	6	0.0031662269129287598	7.077641729775638E-5	SVANBORGEDEN C	SVANBORGEDEN	C	null	null	J PEDIATR-US, V93, P398	J PEDIATR-US	JP	93	398	null	4301/4301	1	4	0.1	4	4	2	0	0	4	4	2	0	0	0++00000000000+0000000000000+00000000000	Hot paper + Life cycle	0
4303	EVANS DJ, 1979, INFECTION AND IMMUNITY, V23, P336	1979	11	0.004627681952040387	1.2975676504588672E-4	EVANS DJ	EVANS	D	null	null	INFECTION AND IMMUNITY, V23, P336	INFECTION AND IMMUNITY	IAI	23	336	null	4303/4303	1	10	0.2564102564102564	10	5	3	0	0	5	5	3	0	0	++000000000000000+0000+00+0000000000000	Hot paper + Life cycle	0
4308	EVANS DG, 1977, INFECTION AND IMMUNITY, V18, P330	1977	33	0.01531322505800464	3.892702951376601E-4	EVANS DG	EVANS	D	null	null	INFECTION AND IMMUNITY, V18, P330	INFECTION AND IMMUNITY	IAI	18	330	null	4308/4308	1	16	0.3902439024390244	16	11	6	1	0	5	5	5	1	0	00+++000+00+0-00-0-000-000000000000000000	Life cycle	0
4310	ORSKOV I, 1977, BACTERIOLOGICAL REVIEWS, V41, P667	1977	25	0.01160092807424594	2.9490173874065163E-4	ORSKOV I	ORSKOV	I	null	null	BACTERIOLOGICAL REVIEWS, V41, P667	BACTERIOLOGICAL REVIEWS	BR	41	667	null	4310/4310	1	18	0.43902439024390244	18	11	7	0	0	7	7	7	0	0	000+-0+000000+0+0-00000000000+00+0000000+	Life cycle	0
4311	VANDENBOSCH JF, 1979, INFECTION AND IMMUNITY, V25, P68	1979	6	0.002524190155658393	7.077641729775638E-5	VANDENBOSCH JF	VANDENBOSCH	J	null	null	INFECTION AND IMMUNITY, V25, P68	INFECTION AND IMMUNITY	IAI	25	68	null	4311/4311	1	4	0.10256410256410256	4	2	1	0	0	3	2	1	0	0	0+0+00000000+00000000000000000000000000		0
4316	MOORE MD, 1992, JOURNAL OF BACTERIOLOGY, V174, P1505	1992	5	0.002134016218523261	5.898034774813032E-5	MOORE MD	MOORE	M	null	null	JOURNAL OF BACTERIOLOGY, V174, P1505	JOURNAL OF BACTERIOLOGY	JOB	174	1505	null	4316/4316	1	5	0.19230769230769232	5	2	0	0	0	4	2	0	0	0	0+00000+000000++0000000000	Life cycle	0
4317	SUMMERS AO, 1977, JOURNAL OF BACTERIOLOGY, V129, P276	1977	7	0.0032482598607888632	8.257248684738246E-5	SUMMERS AO	SUMMERS	A	null	null	JOURNAL OF BACTERIOLOGY, V129, P276	JOURNAL OF BACTERIOLOGY	JOB	129	276	null	4317/4317	1	6	0.14634146341463414	6	2	1	0	0	4	2	1	0	0	00000000+00000+00+0000+000000000000000000	Life cycle	0
4318	NIES DH, 1989, JOURNAL OF BACTERIOLOGY, V171, P896	1989	5	0.0012027904738994466	5.898034774813032E-5	NIES DH	NIES	D	null	null	JOURNAL OF BACTERIOLOGY, V171, P896	JOURNAL OF BACTERIOLOGY	JOB	171	896	null	4318/4318	1	5	0.1724137931034483	5	2	0	0	0	5	2	0	0	0	0+000+00+00+0000+000000000000	Life cycle	0
4336	TYPAS MA, 1992, FEMS MICROBIOLOGY LETTERS, V95, P157	1992	5	0.002134016218523261	5.898034774813032E-5	TYPAS MA	TYPAS	M	null	null	FEMS MICROBIOLOGY LETTERS, V95, P157	FEMS MICROBIOLOGY LETTERS	FML	95	157	null	4336/4336	1	5	0.19230769230769232	5	3	2	0	0	4	3	2	0	0	0000000000+00+000000++0000	Life cycle	0
4337	DEVEREUX J, 1984, NUCLEIC ACIDS RESEARCH, V12, P387	1984	120	0.03951267698386566	0.0014155283459551277	DEVEREUX J	DEVEREUX	J	null	null	NUCLEIC ACIDS RESEARCH, V12, P387	NUCLEIC ACIDS RESEARCH	NAR	12	387	null	4337/4337	1	18	0.5294117647058824	18	17	14	11	6	8	8	8	8	6	-------0+0++++++0+0---0-0000000000	Sleeping beauty + Life cycle	0
4357	SLOTS J, 1984, JOURNAL OF DENTAL RESEARCH, V63, P412	1984	17	0.005597629239380968	2.005331823436431E-4	SLOTS J	SLOTS	J	null	null	JOURNAL OF DENTAL RESEARCH, V63, P412	JOURNAL OF DENTAL RESEARCH	JODR	63	412	null	4357/4357	1	9	0.2647058823529412	9	9	5	1	0	5	5	4	1	0	0------+0++0000000++00000000000000	Sleeping beauty + Life cycle	0
4359	GRENIER D, 1990, INFECTION AND IMMUNITY, V58, P347	1990	7	0.0024535576586049773	8.257248684738246E-5	GRENIER D	GRENIER	D	null	null	INFECTION AND IMMUNITY, V58, P347	INFECTION AND IMMUNITY	IAI	58	347	null	4359/4359	1	6	0.21428571428571427	6	2	1	0	0	4	2	1	0	0	0000+000+00+00+0000000000000	Life cycle	0
4375	WOODS DR, 1968, JOURNAL OF GENERAL MICROBIOLOGY, V51, P115	1968	7	0.026923076923076925	8.257248684738246E-5	WOODS DR	WOODS	D	null	null	JOURNAL OF GENERAL MICROBIOLOGY, V51, P115	JOURNAL OF GENERAL MICROBIOLOGY	JOGM	51	115	null	4375/4375	1	7	0.18421052631578946	7	3	2	0	0	5	3	2	0	0	0000000000+000+00+000000000+0+00000000000	Life cycle	0
4376	YOUNG TW, 1987, YEASTS, V2, P131	1987	5	0.0016661112962345886	5.898034774813032E-5	YOUNG TW	YOUNG	T	null	null	YEASTS, V2, P131	YEASTS	YEASTS	2	131	null	4376/4376	1	5	0.16129032258064516	5	1	0	0	0	4	1	0	0	0	0000+00+000+0+00000000000000000	Life cycle	0
4378	BAQUERO F, 1984, FEMS MICROBIOLOGY LETTERS, V23, P117	1984	9	0.0029634507737899243	1.0616462594663458E-4	BAQUERO F	BAQUERO	F	null	null	FEMS MICROBIOLOGY LETTERS, V23, P117	FEMS MICROBIOLOGY LETTERS	FML	23	117	null	4378/4378	1	9	0.2647058823529412	9	4	1	0	0	4	4	1	0	0	000000000000+000++00000000000000+0	Life cycle	0
4381	FASANO A, 1991, PROCEEDINGS OF THE NATIONAL ACADEMY OF SCIENCES OF THE UNITED STATES OF AMERICA, V88, P5242	1991	9	0.003506038176860148	1.0616462594663458E-4	FASANO A	FASANO	A	null	null	PROCEEDINGS OF THE NATIONAL ACADEMY OF SCIENCES OF THE UNITED STATES OF AMERICA, V88, P5242	PROCEEDINGS OF THE NATIONAL ACADEMY OF SCIENCES OF THE UNITED STATES OF AMERICA	POTNAOSOTUSOA	88	5242	null	4381/4381	1	7	0.25925925925925924	7	2	1	0	0	2	2	1	0	0	000++0000000000000000000000		0
4382	FINKELSTEIN RA, 1983, PROCEEDINGS OF THE NATIONAL ACADEMY OF SCIENCES OF THE UNITED STATES OF AMERICA-BIOLOGICAL SCIENCES, V80, P1092	1983	9	0.002778635381290522	1.0616462594663458E-4	FINKELSTEIN RA	FINKELSTEIN	R	null	null	PROCEEDINGS OF THE NATIONAL ACADEMY OF SCIENCES OF THE UNITED STATES OF AMERICA-BIOLOGICAL SCIENCES, V80, P1092	PROCEEDINGS OF THE NATIONAL ACADEMY OF SCIENCES OF THE UNITED STATES OF AMERICA-BIOLOGICAL SCIENCES	POTNAOSOTUSOAS	80	1092	null	4382/4382	1	9	0.2571428571428571	9	5	1	0	0	5	5	1	0	0	00000000000+0+0+0000+00+00000000000	Life cycle	0
4386	BOOTH BA, 1984, INFECTION AND IMMUNITY, V45, P558	1984	5	0.0016463615409944023	5.898034774813032E-5	BOOTH BA	BOOTH	B	null	null	INFECTION AND IMMUNITY, V45, P558	INFECTION AND IMMUNITY	IAI	45	558	null	4386/4386	1	5	0.14705882352941177	5	2	0	0	0	5	2	0	0	0	0000000++0+000+0000+00000000000000	Life cycle	0
4387	YAMAMOTO K, 1984, INFECTION AND IMMUNITY, V45, P192	1984	7	0.0023049061573921633	8.257248684738246E-5	YAMAMOTO K	YAMAMOTO	K	null	null	INFECTION AND IMMUNITY, V45, P192	INFECTION AND IMMUNITY	IAI	45	192	null	4387/4387	1	5	0.14705882352941177	5	4	2	0	0	4	4	2	0	0	0+00000000+00+0+000000000000000000	Life cycle	0
4389	DE SN, 1953, JOURNAL OF PATHOLOGY AND BACTERIOLOGY, V66, P559	1953	12	0.10344827586206896	1.4155283459551277E-4	DE SN	DE	S	null	null	JOURNAL OF PATHOLOGY AND BACTERIOLOGY, V66, P559	JOURNAL OF PATHOLOGY AND BACTERIOLOGY	JOPAB	66	559	null	4389/4389	1	10	0.2777777777777778	10	6	0	0	0	5	3	0	0	0	000000000000+0000000+00000++000+000000000	Life cycle	0
4390	YAMAMOTO K, 1990, INFECTION AND IMMUNITY, V58, P4106	1990	5	0.0017525411847178409	5.898034774813032E-5	YAMAMOTO K	YAMAMOTO	K	null	null	INFECTION AND IMMUNITY, V58, P4106	INFECTION AND IMMUNITY	IAI	58	4106	null	4390/4390	1	4	0.14285714285714285	4	1	1	0	0	4	1	1	0	0	0000++0+0+000000000000000000	Life cycle	0
4391	IWANAGA M, 1986, MICROBIOLOGY AND IMMUNOLOGY, V30, P1075	1986	8	0.0036133694670280035	9.436855639700852E-5	IWANAGA M	IWANAGA	M	null	null	MICROBIOLOGY AND IMMUNOLOGY, V30, P1075	MICROBIOLOGY AND IMMUNOLOGY	MAI	30	1075	null	4391/4391	1	6	0.1875	6	5	3	0	0	5	5	3	0	0	00000000000++0000++00000+0000000	Life cycle	0
4402	MacKinney G, 1941, JOURNAL OF BIOLOGICAL CHEMISTRY, V140, P315	1941	38	1.0	4.482506428857905E-4	MacKinney G	MacKinney	G	null	null	JOURNAL OF BIOLOGICAL CHEMISTRY, V140, P315	JOURNAL OF BIOLOGICAL CHEMISTRY	JOBC	140	315	null	4402/4402	1	19	1.0	15	8	8	8	8	0	0	0	0	0	00000000000000000000000000000000000000000		0
4404	Shapiro B.M., 1970, Methods Enzymol., V17, P910	1970	17	0.009577464788732394	2.005331823436431E-4	Shapiro B.M.	Shapiro	B	null	null	Methods Enzymol., V17, P910	Methods Enzymol.	ME	17	910	null	4404/4404	1	11	0.2682926829268293	11	7	3	0	0	6	4	3	0	0	+0000+++00+000000000000000000+00000000000	Life cycle	0
4409	MEEKS JC, 1978, JOURNAL OF BACTERIOLOGY, V134, P125	1978	6	0.0031662269129287598	7.077641729775638E-5	MEEKS JC	MEEKS	J	null	null	JOURNAL OF BACTERIOLOGY, V134, P125	JOURNAL OF BACTERIOLOGY	JOB	134	125	null	4409/4409	1	6	0.15	6	2	0	0	0	6	2	0	0	0	0000++0+00+0000+000+00000000000000000000	Life cycle	0
4412	HERRERO A, 1981, JOURNAL OF BACTERIOLOGY, V145, P175	1981	6	0.002488593944421402	7.077641729775638E-5	HERRERO A	HERRERO	A	null	null	JOURNAL OF BACTERIOLOGY, V145, P175	JOURNAL OF BACTERIOLOGY	JOB	145	175	null	4412/4412	1	6	0.16216216216216217	6	3	0	0	0	4	3	0	0	0	0000000+0000+000000000++0000000000000	Life cycle	0
4413	RIPPKA R, 1979, JOURNAL OF GENERAL MICROBIOLOGY, V111, P1	1979	91	0.03828355069415229	0.0010734423290159718	RIPPKA R	RIPPKA	R	null	null	JOURNAL OF GENERAL MICROBIOLOGY, V111, P1	JOURNAL OF GENERAL MICROBIOLOGY	JOGM	111	1	null	4413/4413	1	31	0.7948717948717948	31	31	25	9	0	9	9	9	7	0	0000-0-0--0-0000+0++0-00-000-+00++0++0+		0
4418	Chapman A G, 1977, Advances in microbial physiology, V15, P253	1977	9	0.004176334106728539	1.0616462594663458E-4	Chapman A G	Chapman	A	null	null	Advances in microbial physiology, V15, P253	Advances in microbial physiology	Aimp	15	253	null	4418/4418	1	8	0.1951219512195122	8	5	2	0	0	6	4	2	0	0	00+0000+00000++00000000++0000000000000000	Life cycle	0
4428	HAROLD FM, 1966, BACTERIOLOGICAL REVIEWS, V30, P772	1966	9	0.022388059701492536	1.0616462594663458E-4	HAROLD FM	HAROLD	F	null	null	BACTERIOLOGICAL REVIEWS, V30, P772	BACTERIOLOGICAL REVIEWS	BR	30	772	null	4428/4428	1	7	0.17073170731707318	7	3	2	0	0	5	3	2	0	0	000+00+00++00+000000000000000000000000000	Life cycle	0
4430	KULAEV IS, 1983, ADVANCES IN MICROBIAL PHYSIOLOGY, V24, P83	1983	7	0.00216116085211485	8.257248684738246E-5	KULAEV IS	KULAEV	I	null	null	ADVANCES IN MICROBIAL PHYSIOLOGY, V24, P83	ADVANCES IN MICROBIAL PHYSIOLOGY	AIMP	24	83	null	4430/4430	1	6	0.17142857142857143	6	3	1	0	0	4	3	1	0	0	000000+00+0+00+00000000000000000000	Life cycle	0
4436	HARDY RWF, 1968, PLANT PHYSIOLOGY, V43, P1185	1968	5	0.019230769230769232	5.898034774813032E-5	HARDY RWF	HARDY	R	null	null	PLANT PHYSIOLOGY, V43, P1185	PLANT PHYSIOLOGY	PP	43	1185	null	4436/4436	1	4	0.10526315789473684	4	3	1	0	0	4	3	1	0	0	0000+0000000++0000+0000000000000000000000	Life cycle	0
4444	MEYER J, 1978, JOURNAL OF BACTERIOLOGY, V136, P201	1978	6	0.0031662269129287598	7.077641729775638E-5	MEYER J	MEYER	J	null	null	JOURNAL OF BACTERIOLOGY, V136, P201	JOURNAL OF BACTERIOLOGY	JOB	136	201	null	4444/4444	1	5	0.125	5	1	1	0	0	5	1	1	0	0	00+++0+000+00000000000000000000000000000	Life cycle	0
4446	PEARSON HW, 1979, FEMS MICROBIOLOGY LETTERS, V5, P163	1979	6	0.002524190155658393	7.077641729775638E-5	PEARSON HW	PEARSON	H	null	null	FEMS MICROBIOLOGY LETTERS, V5, P163	FEMS MICROBIOLOGY LETTERS	FML	5	163	null	4446/4446	1	5	0.1282051282051282	5	4	1	0	0	5	4	1	0	0	+0+000+00000000000++0000000000000000000	Hot paper + Life cycle	0
4453	SINGH HN, 1977, ARCHIVES OF MICROBIOLOGY, V114, P155	1977	5	0.002320185614849188	5.898034774813032E-5	SINGH HN	SINGH	H	null	null	ARCHIVES OF MICROBIOLOGY, V114, P155	ARCHIVES OF MICROBIOLOGY	AOM	114	155	null	4453/4453	1	4	0.0975609756097561	4	2	0	0	0	4	2	0	0	0	0000+0+00000+00+0000000000000000000000000	Life cycle	0
4463	HAROLD FM, 1977, SCIENCE, V197, P372	1977	6	0.0027842227378190253	7.077641729775638E-5	HAROLD FM	HAROLD	F	null	null	SCIENCE, V197, P372	SCIENCE	SCIENCE	197	372	null	4463/4463	1	6	0.14634146341463414	6	2	0	0	0	6	2	0	0	0	000000+++0+000000+00+00000000000000000000	Life cycle	0
4466	ARIAS JM, 1983, ARCHIVES OF MICROBIOLOGY, V134, P164	1983	5	0.0015436863229391787	5.898034774813032E-5	ARIAS JM	ARIAS	J	null	null	ARCHIVES OF MICROBIOLOGY, V134, P164	ARCHIVES OF MICROBIOLOGY	AOM	134	164	null	4466/4466	1	4	0.11428571428571428	4	2	1	0	0	4	2	1	0	0	+0++0000000+00000000000000000000000	Hot paper	0
4477	CHIRGWIN JM, 1979, BIOCHEMISTRY, V18, P5294	1979	13	0.005469078670593185	1.5334890414513884E-4	CHIRGWIN JM	CHIRGWIN	J	null	null	BIOCHEMISTRY, V18, P5294	BIOCHEMISTRY	BIOCHEMISTRY	18	5294	null	4477/4477	1	10	0.2564102564102564	10	7	3	0	0	6	6	3	0	0	00000000+0000+00++0+00+0000000000000000	Life cycle	0
4483	CHAMBERS SP, 1988, GENE, V68, P139	1988	17	0.006110711718188354	2.005331823436431E-4	CHAMBERS SP	CHAMBERS	S	null	null	GENE, V68, P139	GENE	GENE	68	139	null	4483/4483	1	11	0.36666666666666664	11	6	2	0	0	3	3	2	0	0	+000000++000000000000000000000	Life cycle	0
4484	VONHEIJNE G, 1986, NUCLEIC ACIDS RESEARCH, V14, P4683	1986	18	0.008130081300813009	2.1232925189326916E-4	VONHEIJNE G	VONHEIJNE	G	null	null	NUCLEIC ACIDS RESEARCH, V14, P4683	NUCLEIC ACIDS RESEARCH	NAR	14	4683	null	4484/4484	1	12	0.375	12	9	5	1	0	6	6	5	1	0	0-0-0-+-0+0000+0+00+0+0000000000	Life cycle	0
4504	KOPECKO DJ, 1980, INFECTION AND IMMUNITY, V29, P207	1980	5	0.0025012506253126563	5.898034774813032E-5	KOPECKO DJ	KOPECKO	D	null	null	INFECTION AND IMMUNITY, V29, P207	INFECTION AND IMMUNITY	IAI	29	207	null	4504/4504	1	5	0.13157894736842105	5	2	1	0	0	5	2	1	0	0	00+00++00000000+0000000000000+00000000	Life cycle	0
4507	SANSONETTI PJ, 1983, INFECTION AND IMMUNITY, V39, P1392	1983	5	0.0015436863229391787	5.898034774813032E-5	SANSONETTI PJ	SANSONETTI	P	null	null	INFECTION AND IMMUNITY, V39, P1392	INFECTION AND IMMUNITY	IAI	39	1392	null	4507/4507	1	3	0.08571428571428572	3	3	0	0	0	3	3	0	0	0	00+00000+000+0000000000000000000000	Life cycle	0
4508	SANSONETTI PJ, 1982, INFECTION AND IMMUNITY, V35, P852	1982	12	0.0042583392476933995	1.4155283459551277E-4	SANSONETTI PJ	SANSONETTI	P	null	null	INFECTION AND IMMUNITY, V35, P852	INFECTION AND IMMUNITY	IAI	35	852	null	4508/4508	1	8	0.2222222222222222	8	6	3	1	0	6	6	3	1	0	00000+00-+000+000+00000000++00000000	Life cycle	0
4509	KOHLER G, 1975, NATURE, V256, P495	1975	10	0.006501950585175552	1.1796069549626064E-4	KOHLER G	KOHLER	G	null	null	NATURE, V256, P495	NATURE	NATURE	256	495	null	4509/4509	1	9	0.21951219512195122	9	4	2	0	0	4	4	2	0	0	00000000000000+000+0000++0000000000000000	Life cycle	0
4516	MENARD R, 1993, JOURNAL OF BACTERIOLOGY, V175, P5899	1993	5	0.00218435998252512	5.898034774813032E-5	MENARD R	MENARD	R	null	null	JOURNAL OF BACTERIOLOGY, V175, P5899	JOURNAL OF BACTERIOLOGY	JOB	175	5899	null	4516/4516	1	4	0.16	4	2	1	0	0	4	2	1	0	0	00+00+000000000++00000000	Life cycle	0
4520	JANDA JM, 1991, CLINICAL MICROBIOLOGY REVIEWS, V4, P397	1991	7	0.0027269185820023374	8.257248684738246E-5	JANDA JM	JANDA	J	null	null	CLINICAL MICROBIOLOGY REVIEWS, V4, P397	CLINICAL MICROBIOLOGY REVIEWS	CMR	4	397	null	4520/4520	1	5	0.18518518518518517	5	2	1	0	0	3	2	1	0	0	000000+00000+0000+000000000	Life cycle	0
4525	COSTERTON JW, 1981, ANNUAL REVIEW OF MICROBIOLOGY, V35, P299	1981	14	0.005806719203649938	1.6514497369476492E-4	COSTERTON JW	COSTERTON	J	null	null	ANNUAL REVIEW OF MICROBIOLOGY, V35, P299	ANNUAL REVIEW OF MICROBIOLOGY	AROM	35	299	null	4525/4525	1	10	0.2702702702702703	10	7	3	0	0	5	5	3	0	0	0000-00000+00++000000++00000000000000	Life cycle	0
4526	DUBOIS M, 1956, ANALYTICAL CHEMISTRY, V28, P350	1956	100	0.42016806722689076	0.0011796069549626065	DUBOIS M	DUBOIS	M	null	null	ANALYTICAL CHEMISTRY, V28, P350	ANALYTICAL CHEMISTRY	AC	28	350	null	4526/4526	1	35	0.8974358974358975	35	29	15	6	6	2	2	2	1	1	0-00-00000000000000000+-000000000+0000000	Constant performer + Life cycle	0
4529	MERINO S, 1991, JOURNAL OF GENERAL MICROBIOLOGY, V137, P1583	1991	6	0.002337358784573432	7.077641729775638E-5	MERINO S	MERINO	S	null	null	JOURNAL OF GENERAL MICROBIOLOGY, V137, P1583	JOURNAL OF GENERAL MICROBIOLOGY	JOGM	137	1583	null	4529/4529	1	5	0.18518518518518517	5	1	1	0	0	1	1	1	0	0	0000000000+0000000000000000		0
4532	Popoff M., 1984, Bergey's Manual of Systematic Bacteriology, V1, P545	1984	12	0.003951267698386566	1.4155283459551277E-4	Popoff M.	Popoff	M	null	null	Bergey's Manual of Systematic Bacteriology, V1, P545	Bergey's Manual of Systematic Bacteriology	BMoSB	1	545	null	4532/4532	1	9	0.2647058823529412	9	6	2	0	0	4	4	2	0	0	0000000++0000+0000000+000000000000	Life cycle	0
4537	KUIJPER EJ, 1989, JOURNAL OF CLINICAL MICROBIOLOGY, V27, P132	1989	5	0.0012027904738994466	5.898034774813032E-5	KUIJPER EJ	KUIJPER	E	null	null	JOURNAL OF CLINICAL MICROBIOLOGY, V27, P132	JOURNAL OF CLINICAL MICROBIOLOGY	JOCM	27	132	null	4537/4537	1	4	0.13793103448275862	4	1	0	0	0	4	1	0	0	0	00++0++0000000000000000000000	Life cycle	0
4540	TRIEUCUOT P, 1983, GENE, V23, P331	1983	15	0.004631058968817536	1.7694104324439096E-4	TRIEUCUOT P	TRIEUCUOT	P	null	null	GENE, V23, P331	GENE	GENE	23	331	null	4540/4540	1	10	0.2857142857142857	10	8	4	0	0	5	5	4	0	0	0000000+000000+0000000++000000+0000	Life cycle	0
4544	EIKMANNS BJ, 1989, MOLECULAR & GENERAL GENETICS, V218, P330	1989	6	0.0014433485686793362	7.077641729775638E-5	EIKMANNS BJ	EIKMANNS	B	null	null	MOLECULAR & GENERAL GENETICS, V218, P330	MOLECULAR & GENERAL GENETICS	M&GG	218	330	null	4544/4544	1	5	0.1724137931034483	5	2	0	0	0	5	2	0	0	0	00+0+0++00+000000000000000000	Life cycle	0
4546	PRENTKI P, 1984, GENE, V29, P303	1984	30	0.009878169245966415	3.538820864887819E-4	PRENTKI P	PRENTKI	P	null	null	GENE, V29, P303	GENE	GENE	29	303	null	4546/4546	1	19	0.5588235294117647	19	17	12	4	0	10	10	10	4	0	0--0---0000-00+0+0+000+++++00++000	Sleeping beauty + Life cycle	0
4547	BIBB MJ, 1985, MOLECULAR & GENERAL GENETICS, V199, P26	1985	7	0.002240717029449424	8.257248684738246E-5	BIBB MJ	BIBB	M	null	null	MOLECULAR & GENERAL GENETICS, V199, P26	MOLECULAR & GENERAL GENETICS	M&GG	199	26	null	4547/4547	1	7	0.21212121212121213	7	2	0	0	0	4	2	0	0	0	00000000++0+00000+000000000000000	Life cycle	0
4551	BRENDEL V, 1984, NUCLEIC ACIDS RESEARCH, V12, P4411	1984	6	0.001975633849193283	7.077641729775638E-5	BRENDEL V	BRENDEL	V	null	null	NUCLEIC ACIDS RESEARCH, V12, P4411	NUCLEIC ACIDS RESEARCH	NAR	12	4411	null	4551/4551	1	5	0.14705882352941177	5	3	1	0	0	4	3	1	0	0	000000000+0000+0+0000+000000000000	Life cycle	0
4555	CADENAS RF, 1991, GENE, V98, P117	1991	5	0.0019477989871445266	5.898034774813032E-5	CADENAS RF	CADENAS	R	null	null	GENE, V98, P117	GENE	GENE	98	117	null	4555/4555	1	5	0.18518518518518517	5	0	0	0	0	5	0	0	0	0	+0+0++00+000000000000000000	Hot paper + Life cycle	0
4557	JEFFERSON RA, 1986, PROCEEDINGS OF THE NATIONAL ACADEMY OF SCIENCES OF THE UNITED STATES OF AMERICA, V83, P8447	1986	8	0.0036133694670280035	9.436855639700852E-5	JEFFERSON RA	JEFFERSON	R	null	null	PROCEEDINGS OF THE NATIONAL ACADEMY OF SCIENCES OF THE UNITED STATES OF AMERICA, V83, P8447	PROCEEDINGS OF THE NATIONAL ACADEMY OF SCIENCES OF THE UNITED STATES OF AMERICA	POTNAOSOTUSOA	83	8447	null	4557/4557	1	8	0.25	8	4	3	0	0	4	4	3	0	0	0000000000000000+000++00+0000000	Life cycle	0
4566	GAILLARD JL, 1991, CELL, V65, P1127	1991	8	0.0031164783794312427	9.436855639700852E-5	GAILLARD JL	GAILLARD	J	null	null	CELL, V65, P1127	CELL	CELL	65	1127	null	4566/4566	1	6	0.2222222222222222	6	3	2	0	0	3	3	2	0	0	00000+0+0000000+00000000000	Life cycle	0
4567	MCCLENAGHAN M, 1984, INFECTION AND IMMUNITY, V45, P384	1984	10	0.0032927230819888046	1.1796069549626064E-4	MCCLENAGHAN M	MCCLENAGHAN	M	null	null	INFECTION AND IMMUNITY, V45, P384	INFECTION AND IMMUNITY	IAI	45	384	null	4567/4567	1	8	0.23529411764705882	8	5	1	0	0	5	5	1	0	0	000000000000+0++++0000000000000000	Life cycle	0
4575	CHUNG CT, 1989, PROCEEDINGS OF THE NATIONAL ACADEMY OF SCIENCES OF THE UNITED STATES OF AMERICA, V86, P2172	1989	16	0.0038489295164782296	1.8873711279401704E-4	CHUNG CT	CHUNG	C	null	null	PROCEEDINGS OF THE NATIONAL ACADEMY OF SCIENCES OF THE UNITED STATES OF AMERICA, V86, P2172	PROCEEDINGS OF THE NATIONAL ACADEMY OF SCIENCES OF THE UNITED STATES OF AMERICA	POTNAOSOTUSOA	86	2172	null	4575/4575	1	11	0.3793103448275862	11	8	4	0	0	6	6	4	0	0	0000-00+00++00+000+0+00000000	Life cycle	0
4579	KLIJN N, 1995, APPLIED AND ENVIRONMENTAL MICROBIOLOGY, V61, P788	1995	5	0.0019755037534571317	5.898034774813032E-5	KLIJN N	KLIJN	N	null	null	APPLIED AND ENVIRONMENTAL MICROBIOLOGY, V61, P788	APPLIED AND ENVIRONMENTAL MICROBIOLOGY	AAEM	61	788	null	4579/4579	1	4	0.17391304347826086	4	1	0	0	0	3	1	0	0	0	0+0+0+00000000000000000		0
4580	RAUCH PJG, 1992, JOURNAL OF BACTERIOLOGY, V174, P1280	1992	7	0.002987622705932565	8.257248684738246E-5	RAUCH PJG	RAUCH	P	null	null	JOURNAL OF BACTERIOLOGY, V174, P1280	JOURNAL OF BACTERIOLOGY	JOB	174	1280	null	4580/4580	1	7	0.2692307692307692	7	0	0	0	0	1	0	0	0	0	00000000+00000000000000000		0
4581	OELMULLER U, 1990, JOURNAL OF MICROBIOLOGICAL METHODS, V11, P73	1990	8	0.0028040658955485456	9.436855639700852E-5	OELMULLER U	OELMULLER	U	null	null	JOURNAL OF MICROBIOLOGICAL METHODS, V11, P73	JOURNAL OF MICROBIOLOGICAL METHODS	JOMM	11	73	null	4581/4581	1	5	0.17857142857142858	5	2	2	0	0	4	2	2	0	0	00000+00+00++000000000000000	Life cycle	0
4582	SCHNELL N, 1988, NATURE, V333, P276	1988	8	0.002875629043853343	9.436855639700852E-5	SCHNELL N	SCHNELL	N	null	null	NATURE, V333, P276	NATURE	NATURE	333	276	null	4582/4582	1	7	0.23333333333333334	7	2	1	0	0	3	2	1	0	0	0000000++0000+0000000000000000	Life cycle	0
4590	MCCLELLAND M, 1987, NUCLEIC ACIDS RESEARCH, V15, P5985	1987	19	0.006331222925691436	2.2412532144289524E-4	MCCLELLAND M	MCCLELLAND	M	null	null	NUCLEIC ACIDS RESEARCH, V15, P5985	NUCLEIC ACIDS RESEARCH	NAR	15	5985	null	4590/4590	1	10	0.3225806451612903	10	5	4	0	0	4	4	4	0	0	000-+00++00+0000000000000000000	Life cycle	0
4596	NEI M, 1979, PROCEEDINGS OF THE NATIONAL ACADEMY OF SCIENCES OF THE UNITED STATES OF AMERICA, V76, P5269	1979	11	0.004627681952040387	1.2975676504588672E-4	NEI M	NEI	M	null	null	PROCEEDINGS OF THE NATIONAL ACADEMY OF SCIENCES OF THE UNITED STATES OF AMERICA, V76, P5269	PROCEEDINGS OF THE NATIONAL ACADEMY OF SCIENCES OF THE UNITED STATES OF AMERICA	POTNAOSOTUSOA	76	5269	null	4596/4596	1	11	0.28205128205128205	11	10	6	0	0	10	10	6	0	0	000000000000000+0+0+00++00+++00+0000+00	Life cycle	0
4600	COLEMAN DC, 1989, JOURNAL OF GENERAL MICROBIOLOGY, V135, P1679	1989	5	0.0012027904738994466	5.898034774813032E-5	COLEMAN DC	COLEMAN	D	null	null	JOURNAL OF GENERAL MICROBIOLOGY, V135, P1679	JOURNAL OF GENERAL MICROBIOLOGY	JOGM	135	1679	null	4600/4600	1	5	0.1724137931034483	5	2	0	0	0	5	2	0	0	0	0000+00++00+0000+000000000000	Life cycle	0
4614	BETLEY MJ, 1985, SCIENCE, V229, P185	1985	6	0.0019206145966709346	7.077641729775638E-5	BETLEY MJ	BETLEY	M	null	null	SCIENCE, V229, P185	SCIENCE	SCIENCE	229	185	null	4614/4614	1	5	0.15151515151515152	5	5	3	0	0	5	5	3	0	0	00000000+00+0+0000000+0+000000000	Life cycle	0
4620	LAYNE E, 1957, METHODS IN ENZYMOLOGY, V3, P447	1957	12	0.08450704225352113	1.4155283459551277E-4	LAYNE E	LAYNE	E	null	null	METHODS IN ENZYMOLOGY, V3, P447	METHODS IN ENZYMOLOGY	MIE	3	447	null	4620/4620	1	10	0.2702702702702703	10	3	1	0	0	4	3	1	0	0	0000000+0000000+0000+000000000000000000+0	Life cycle	0
4621	DAVIS BJ, 1964, ANNALS OF THE NEW YORK ACADEMY OF SCIENCES, V121, P404	1964	71	0.23986486486486486	8.375209380234506E-4	DAVIS BJ	DAVIS	B	null	null	ANNALS OF THE NEW YORK ACADEMY OF SCIENCES, V121, P404	ANNALS OF THE NEW YORK ACADEMY OF SCIENCES	AOTNYAOS	121	404	null	4621/4621	1	24	0.631578947368421	24	23	16	7	7	5	5	5	3	3	0000-00++0+0+-0000+00-00-00000--000000000	Life cycle	0
4636	HOPWOOD DA, 1981, ANNUAL REVIEW OF MICROBIOLOGY, V35, P237	1981	10	0.00414765657403567	1.1796069549626064E-4	HOPWOOD DA	HOPWOOD	D	null	null	ANNUAL REVIEW OF MICROBIOLOGY, V35, P237	ANNUAL REVIEW OF MICROBIOLOGY	AROM	35	237	null	4636/4636	1	8	0.21621621621621623	8	3	1	0	0	3	3	1	0	0	0++00+0000000000000000000000000000000	Hot paper	0
4639	HOPWOOD DA, 1977, NATURE, V268, P171	1977	5	0.002320185614849188	5.898034774813032E-5	HOPWOOD DA	HOPWOOD	D	null	null	NATURE, V268, P171	NATURE	NATURE	268	171	null	4639/4639	1	4	0.0975609756097561	4	3	0	0	0	4	3	0	0	0	0+0+00000+00000+0000000000000000000000000	Life cycle	0
4646	WILLIAMS ST, 1983, JOURNAL OF GENERAL MICROBIOLOGY, V129, P1743	1983	19	0.005866008027168879	2.2412532144289524E-4	WILLIAMS ST	WILLIAMS	S	null	null	JOURNAL OF GENERAL MICROBIOLOGY, V129, P1743	JOURNAL OF GENERAL MICROBIOLOGY	JOGM	129	1743	null	4646/4646	1	13	0.37142857142857144	13	11	5	0	0	4	4	4	0	0	0000+00--000+000000000+00000+000000	Life cycle	0
4650	FAYET O, 1989, JOURNAL OF BACTERIOLOGY, V171, P1379	1989	7	0.0016839066634592255	8.257248684738246E-5	FAYET O	FAYET	O	null	null	JOURNAL OF BACTERIOLOGY, V171, P1379	JOURNAL OF BACTERIOLOGY	JOB	171	1379	null	4650/4650	1	7	0.2413793103448276	7	2	1	0	0	5	2	1	0	0	0++000+000000000+0000+0000000	Hot paper + Life cycle	0
4656	GOLOUBINOFF P, 1989, NATURE, V337, P44	1989	5	0.0012027904738994466	5.898034774813032E-5	GOLOUBINOFF P	GOLOUBINOFF	P	null	null	NATURE, V337, P44	NATURE	NATURE	337	44	null	4656/4656	1	5	0.1724137931034483	5	1	0	0	0	5	1	0	0	0	0+0++0+00000+0000000000000000	Life cycle	0
4657	HEMMINGSEN SM, 1988, NATURE, V333, P330	1988	11	0.003953989935298346	1.2975676504588672E-4	HEMMINGSEN SM	HEMMINGSEN	S	null	null	NATURE, V333, P330	NATURE	NATURE	333	330	null	4657/4657	1	9	0.3	9	5	2	0	0	5	5	2	0	0	0000++000000000000+000+000+000	Life cycle	0
4658	HENDRIX RW, 1979, JOURNAL OF MOLECULAR BIOLOGY, V129, P375	1979	7	0.002944888514934792	8.257248684738246E-5	HENDRIX RW	HENDRIX	R	null	null	JOURNAL OF MOLECULAR BIOLOGY, V129, P375	JOURNAL OF MOLECULAR BIOLOGY	JOMB	129	375	null	4658/4658	1	5	0.1282051282051282	5	3	2	0	0	3	3	2	0	0	0000000000000++0000+0000000000000000000	Life cycle	0
4661	NEIDHARDT FC, 1984, ANNUAL REVIEW OF GENETICS, V18, P295	1984	20	0.006585446163977609	2.3592139099252128E-4	NEIDHARDT FC	NEIDHARDT	F	null	null	ANNUAL REVIEW OF GENETICS, V18, P295	ANNUAL REVIEW OF GENETICS	AROG	18	295	null	4661/4661	1	12	0.35294117647058826	12	8	5	0	0	5	5	5	0	0	0-+000+-00+0000+0000000000000+0000	Life cycle	0
4663	VODKIN MH, 1988, JOURNAL OF BACTERIOLOGY, V170, P1227	1988	9	0.003235082674335011	1.0616462594663458E-4	VODKIN MH	VODKIN	M	null	null	JOURNAL OF BACTERIOLOGY, V170, P1227	JOURNAL OF BACTERIOLOGY	JOB	170	1227	null	4663/4663	1	8	0.26666666666666666	8	3	0	0	0	3	3	0	0	0	0+0000000000+0000+000000000000	Life cycle	0
4665	HOHN T, 1979, JOURNAL OF MOLECULAR BIOLOGY, V129, P359	1979	5	0.002103491796381994	5.898034774813032E-5	HOHN T	HOHN	T	null	null	JOURNAL OF MOLECULAR BIOLOGY, V129, P359	JOURNAL OF MOLECULAR BIOLOGY	JOMB	129	359	null	4665/4665	1	4	0.10256410256410256	4	2	1	0	0	4	2	1	0	0	00000000000+0++0000+0000000000000000000	Life cycle	0
4672	LOCHER HH, 1989, APPLIED AND ENVIRONMENTAL MICROBIOLOGY, V55, P492	1989	5	0.0012027904738994466	5.898034774813032E-5	LOCHER HH	LOCHER	H	null	null	APPLIED AND ENVIRONMENTAL MICROBIOLOGY, V55, P492	APPLIED AND ENVIRONMENTAL MICROBIOLOGY	AAEM	55	492	null	4672/4672	1	5	0.1724137931034483	5	1	1	0	0	5	1	1	0	0	000++++000000000000000+000000	Life cycle	0
4674	CAIN RB, 1968, BIOCHEMICAL JOURNAL, V106, P859	1968	5	0.019230769230769232	5.898034774813032E-5	CAIN RB	CAIN	R	null	null	BIOCHEMICAL JOURNAL, V106, P859	BIOCHEMICAL JOURNAL	BJ	106	859	null	4674/4674	1	5	0.13157894736842105	5	5	1	0	0	5	5	1	0	0	0000000+000+000+000000+0+0000000000000000	Life cycle	0
4678	SANDER P, 1991, APPLIED AND ENVIRONMENTAL MICROBIOLOGY, V57, P1430	1991	6	0.002337358784573432	7.077641729775638E-5	SANDER P	SANDER	P	null	null	APPLIED AND ENVIRONMENTAL MICROBIOLOGY, V57, P1430	APPLIED AND ENVIRONMENTAL MICROBIOLOGY	AAEM	57	1430	null	4678/4678	1	3	0.1111111111111111	3	1	1	1	0	3	1	1	1	0	++00000000+0000000000000000	Hot paper	0
4679	BARTELS I, 1984, APPLIED AND ENVIRONMENTAL MICROBIOLOGY, V47, P500	1984	8	0.0026341784655910436	9.436855639700852E-5	BARTELS I	BARTELS	I	null	null	APPLIED AND ENVIRONMENTAL MICROBIOLOGY, V47, P500	APPLIED AND ENVIRONMENTAL MICROBIOLOGY	AAEM	47	500	null	4679/4679	1	5	0.14705882352941177	5	4	2	0	0	5	4	2	0	0	00000000+0+00+0+0000000+0000000000	Life cycle	0
4683	NORTEMANN B, 1986, APPLIED AND ENVIRONMENTAL MICROBIOLOGY, V52, P1195	1986	7	0.0031616982836495033	8.257248684738246E-5	NORTEMANN B	NORTEMANN	B	null	null	APPLIED AND ENVIRONMENTAL MICROBIOLOGY, V52, P1195	APPLIED AND ENVIRONMENTAL MICROBIOLOGY	AAEM	52	1195	null	4683/4683	1	5	0.15625	5	2	2	0	0	4	2	2	0	0	00+0000++0+000000000000000000000	Life cycle	0
4686	ZURRER D, 1987, APPLIED AND ENVIRONMENTAL MICROBIOLOGY, V53, P1459	1987	6	0.001999333555481506	7.077641729775638E-5	ZURRER D	ZURRER	D	null	null	APPLIED AND ENVIRONMENTAL MICROBIOLOGY, V53, P1459	APPLIED AND ENVIRONMENTAL MICROBIOLOGY	AAEM	53	1459	null	4686/4686	1	5	0.16129032258064516	5	1	1	0	0	4	1	1	0	0	0+000000++00+000000000000000000	Life cycle	0
4691	THURNHEER T, 1986, JOURNAL OF GENERAL MICROBIOLOGY, V132, P1215	1986	9	0.0040650406504065045	1.0616462594663458E-4	THURNHEER T	THURNHEER	T	null	null	JOURNAL OF GENERAL MICROBIOLOGY, V132, P1215	JOURNAL OF GENERAL MICROBIOLOGY	JOGM	132	1215	null	4691/4691	1	8	0.25	8	3	2	1	0	3	2	2	1	0	0000-00000+00000000000+000+00000	Life cycle	0
4699	TAKIFF HE, 1989, JOURNAL OF BACTERIOLOGY, V171, P2581	1989	5	0.0012027904738994466	5.898034774813032E-5	TAKIFF HE	TAKIFF	H	null	null	JOURNAL OF BACTERIOLOGY, V171, P2581	JOURNAL OF BACTERIOLOGY	JOB	171	2581	null	4699/4699	1	4	0.13793103448275862	4	1	1	0	0	4	1	1	0	0	000+00++0+0000000000000000000	Life cycle	0
4700	GOLLOP N, 1991, JOURNAL OF BACTERIOLOGY, V173, P2265	1991	5	0.0019477989871445266	5.898034774813032E-5	GOLLOP N	GOLLOP	N	null	null	JOURNAL OF BACTERIOLOGY, V173, P2265	JOURNAL OF BACTERIOLOGY	JOB	173	2265	null	4700/4700	1	4	0.14814814814814814	4	1	1	0	0	3	1	1	0	0	00000+++0000000000000000000	Life cycle	0
4702	LERNER CG, 1991, MOLECULAR MICROBIOLOGY, V5, P951	1991	7	0.0027269185820023374	8.257248684738246E-5	LERNER CG	LERNER	C	null	null	MOLECULAR MICROBIOLOGY, V5, P951	MOLECULAR MICROBIOLOGY	MM	5	951	null	4702/4702	1	5	0.18518518518518517	5	1	1	0	0	1	1	1	0	0	00000+000000000000000000000		0
4703	AHNN J, 1986, PROCEEDINGS OF THE NATIONAL ACADEMY OF SCIENCES OF THE UNITED STATES OF AMERICA, V83, P8849	1986	9	0.0040650406504065045	1.0616462594663458E-4	AHNN J	AHNN	J	null	null	PROCEEDINGS OF THE NATIONAL ACADEMY OF SCIENCES OF THE UNITED STATES OF AMERICA, V83, P8849	PROCEEDINGS OF THE NATIONAL ACADEMY OF SCIENCES OF THE UNITED STATES OF AMERICA	POTNAOSOTUSOA	83	8849	null	4703/4703	1	7	0.21875	7	5	2	1	0	4	4	2	1	0	0000-00000+0+0+000000+0000000000	Life cycle	0
4707	BARBAREE JM, 1986, APPLIED AND ENVIRONMENTAL MICROBIOLOGY, V51, P422	1986	5	0.002258355916892502	5.898034774813032E-5	BARBAREE JM	BARBAREE	J	null	null	APPLIED AND ENVIRONMENTAL MICROBIOLOGY, V51, P422	APPLIED AND ENVIRONMENTAL MICROBIOLOGY	AAEM	51	422	null	4707/4707	1	5	0.15625	5	3	3	0	0	5	3	3	0	0	00000++000000000000000++0+000000	Life cycle	0
4709	FELSENSTEIN J, 1982, QUARTERLY REVIEW OF BIOLOGY, V57, P379	1982	11	0.0039034776437189495	1.2975676504588672E-4	FELSENSTEIN J	FELSENSTEIN	J	null	null	QUARTERLY REVIEW OF BIOLOGY, V57, P379	QUARTERLY REVIEW OF BIOLOGY	QROB	57	379	null	4709/4709	1	7	0.19444444444444445	7	5	2	0	0	4	4	2	0	0	00000000+0++0+0000000000000000000000	Life cycle	0
4712	AMANN R, 1991, NATURE, V351, P161	1991	5	0.0019477989871445266	5.898034774813032E-5	AMANN R	AMANN	R	null	null	NATURE, V351, P161	NATURE	NATURE	351	161	null	4712/4712	1	4	0.14814814814814814	4	1	1	0	0	4	1	1	0	0	++000+000000+00000000000000	Hot paper + Life cycle	0
4714	AMANN RI, 1990, JOURNAL OF BACTERIOLOGY, V172, P762	1990	12	0.004206098843322818	1.4155283459551277E-4	AMANN RI	AMANN	R	null	null	JOURNAL OF BACTERIOLOGY, V172, P762	JOURNAL OF BACTERIOLOGY	JOB	172	762	null	4714/4714	1	10	0.35714285714285715	10	6	1	0	0	2	2	1	0	0	000000000+00000000000+000000	Life cycle	0
4720	WISOTZKEY JD, 1990, CURRENT MICROBIOLOGY, V21, P325	1990	6	0.002103049421661409	7.077641729775638E-5	WISOTZKEY JD	WISOTZKEY	J	null	null	CURRENT MICROBIOLOGY, V21, P325	CURRENT MICROBIOLOGY	CM	21	325	null	4720/4720	1	5	0.17857142857142858	5	4	0	0	0	4	4	0	0	0	00+000000000000+++0000000000	Life cycle	0
4739	WIREMAN JW, 1977, JOURNAL OF BACTERIOLOGY, V129, P796	1977	6	0.0027842227378190253	7.077641729775638E-5	WIREMAN JW	WIREMAN	J	null	null	JOURNAL OF BACTERIOLOGY, V129, P796	JOURNAL OF BACTERIOLOGY	JOB	129	796	null	4739/4739	1	4	0.0975609756097561	4	2	1	0	0	4	2	1	0	0	000000+000+0+0000+00000000000000000000000	Life cycle	0
4742	LEDUC M, 1980, JOURNAL OF BACTERIOLOGY, V142, P52	1980	9	0.004502251125562781	1.0616462594663458E-4	LEDUC M	LEDUC	M	null	null	JOURNAL OF BACTERIOLOGY, V142, P52	JOURNAL OF BACTERIOLOGY	JOB	142	52	null	4742/4742	1	5	0.13157894736842105	5	5	1	0	0	4	4	1	0	0	000++00+0000000000+0000000000000000000	Life cycle	0
4751	THOMAS M, 1975, JOURNAL OF MOLECULAR BIOLOGY, V91, P315	1975	6	0.0039011703511053317	7.077641729775638E-5	THOMAS M	THOMAS	M	null	null	JOURNAL OF MOLECULAR BIOLOGY, V91, P315	JOURNAL OF MOLECULAR BIOLOGY	JOMB	91	315	null	4751/4751	1	5	0.12195121951219512	5	2	1	0	0	5	2	1	0	0	00000+0+++000000+000000000000000000000000	Life cycle	0
4756	MARMUR J, 1962, JOURNAL OF MOLECULAR BIOLOGY, V5, P109	1962	22	0.15942028985507245	2.5951353009177343E-4	MARMUR J	MARMUR	J	null	null	JOURNAL OF MOLECULAR BIOLOGY, V5, P109	JOURNAL OF MOLECULAR BIOLOGY	JOMB	5	109	null	4756/4756	1	17	0.4722222222222222	17	16	5	1	1	5	5	4	1	1	0+00000+0-0000+000000000000000+000+000000	Life cycle	0
4764	YAMAMOTO KR, 1970, VIROLOGY, V40, P734	1970	8	0.004507042253521127	9.436855639700852E-5	YAMAMOTO KR	YAMAMOTO	K	null	null	VIROLOGY, V40, P734	VIROLOGY	VIROLOGY	40	734	null	4764/4764	1	8	0.1951219512195122	8	6	2	0	0	7	5	2	0	0	00++0+00000+0000000000000+0000000+000+000	Life cycle	0
4766	GOLD L, 1981, ANNUAL REVIEW OF MICROBIOLOGY, V35, P365	1981	8	0.0033181252592285357	9.436855639700852E-5	GOLD L	GOLD	L	null	null	ANNUAL REVIEW OF MICROBIOLOGY, V35, P365	ANNUAL REVIEW OF MICROBIOLOGY	AROM	35	365	null	4766/4766	1	8	0.21621621621621623	8	4	1	0	0	4	4	1	0	0	000000000000+0++00000000000+000000000	Life cycle	0
4777	JONES JDG, 1986, EMBO JOURNAL, V5, P467	1986	7	0.0031616982836495033	8.257248684738246E-5	JONES JDG	JONES	J	null	null	EMBO JOURNAL, V5, P467	EMBO JOURNAL	EJ	5	467	null	4777/4777	1	5	0.15625	5	2	1	1	0	4	2	1	1	0	00000000++0++0000000000000000000	Life cycle	0
4784	BROGLIE K, 1991, SCIENCE, V254, P1194	1991	6	0.002337358784573432	7.077641729775638E-5	BROGLIE K	BROGLIE	K	null	null	SCIENCE, V254, P1194	SCIENCE	SCIENCE	254	1194	null	4784/4784	1	5	0.18518518518518517	5	3	2	0	0	5	3	2	0	0	0000+000000++0000+00000+000	Life cycle	0
4789	Herbert D, 1971, Methods in Microbiology, V5B, P209	1971	10	0.019455252918287938	1.1796069549626064E-4	Herbert D	Herbert	D	null	null	Methods in Microbiology, V5B, P209	Methods in Microbiology	MiM	null	209	null	4789/4789	1	5	0.12195121951219512	5	5	3	1	0	5	5	3	1	0	00000000+000+000000000+000+0+000000000000	Life cycle	0
4793	ALLEN MB, 1955, PLANT PHYSIOLOGY, V30, P366	1955	17	0.11888111888111888	2.005331823436431E-4	ALLEN MB	ALLEN	M	null	null	PLANT PHYSIOLOGY, V30, P366	PLANT PHYSIOLOGY	PP	30	366	null	4793/4793	1	12	0.3333333333333333	12	7	4	1	1	5	4	3	1	1	+000+0000000000000+00+00+0000000000000000	Life cycle	0
4805	NORRIS PR, 1977, JOURNAL OF GENERAL MICROBIOLOGY, V99, P317	1977	6	0.0027842227378190253	7.077641729775638E-5	NORRIS PR	NORRIS	P	null	null	JOURNAL OF GENERAL MICROBIOLOGY, V99, P317	JOURNAL OF GENERAL MICROBIOLOGY	JOGM	99	317	null	4805/4805	1	5	0.12195121951219512	5	2	0	0	0	5	2	0	0	0	000000+000+++000000+000000000000000000000	Life cycle	0
4812	SPIZIZEN J, 1958, PROCEEDINGS OF THE NATIONAL ACADEMY OF SCIENCES OF THE UNITED STATES OF AMERICA, V44, P1072	1958	23	0.27380952380952384	2.713095996413995E-4	SPIZIZEN J	SPIZIZEN	J	null	null	PROCEEDINGS OF THE NATIONAL ACADEMY OF SCIENCES OF THE UNITED STATES OF AMERICA, V44, P1072	PROCEEDINGS OF THE NATIONAL ACADEMY OF SCIENCES OF THE UNITED STATES OF AMERICA	POTNAOSOTUSOA	44	1072	null	4812/4812	1	16	0.48484848484848486	16	15	6	3	3	5	5	5	3	3	000-000+0000000-00+00000000000000++0000+0	Life cycle	0
4815	PIGGOT PJ, 1985, MICROBIOLOGICAL REVIEWS, V49, P158	1985	5	0.0016005121638924455	5.898034774813032E-5	PIGGOT PJ	PIGGOT	P	null	null	MICROBIOLOGICAL REVIEWS, V49, P158	MICROBIOLOGICAL REVIEWS	MR	49	158	null	4815/4815	1	5	0.15151515151515152	5	0	0	0	0	2	0	0	0	0	0+00000+0000000000000000000000000		0
4825	BREWER BJ, 1988, CELL, V53, P679	1988	5	0.0017972681524083393	5.898034774813032E-5	BREWER BJ	BREWER	B	null	null	CELL, V53, P679	CELL	CELL	53	679	null	4825/4825	1	4	0.13333333333333333	4	2	2	0	0	4	2	2	0	0	0+000000++000000000000000+0000	Life cycle	0
4835	CHAKRABA.AM, 1972, JOURNAL OF BACTERIOLOGY, V112, P815	1972	7	0.005555555555555556	8.257248684738246E-5	CHAKRABA.AM	CHAKRABA.AM		null	null	JOURNAL OF BACTERIOLOGY, V112, P815	JOURNAL OF BACTERIOLOGY	JOB	112	815	null	4835/4835	1	5	0.125	5	2	1	0	0	5	2	1	0	0	000+00++00+0+0000000000000000000000000000	Life cycle	0
4837	PIEPER DH, 1988, ARCHIVES OF MICROBIOLOGY, V150, P95	1988	10	0.0035945363048166786	1.1796069549626064E-4	PIEPER DH	PIEPER	D	null	null	ARCHIVES OF MICROBIOLOGY, V150, P95	ARCHIVES OF MICROBIOLOGY	AOM	150	95	null	4837/4837	1	6	0.2	6	3	2	0	0	3	3	2	0	0	0+00+000000+000000000000000000	Life cycle	0
4844	ROBSON RL, 1984, JOURNAL OF GENERAL MICROBIOLOGY, V130, P1603	1984	5	0.0016463615409944023	5.898034774813032E-5	ROBSON RL	ROBSON	R	null	null	JOURNAL OF GENERAL MICROBIOLOGY, V130, P1603	JOURNAL OF GENERAL MICROBIOLOGY	JOGM	130	1603	null	4844/4844	1	4	0.11764705882352941	4	3	1	0	0	4	3	1	0	0	00000+00+00000+0+00000000000000000	Life cycle	0
4848	KILPI S, 1980, FEMS MICROBIOLOGY LETTERS, V8, P177	1980	5	0.0025012506253126563	5.898034774813032E-5	KILPI S	KILPI	S	null	null	FEMS MICROBIOLOGY LETTERS, V8, P177	FEMS MICROBIOLOGY LETTERS	FML	8	177	null	4848/4848	1	4	0.10526315789473684	4	2	0	0	0	4	2	0	0	0	000+00000+00+0000+00000000000000000000	Life cycle	0
4859	INUKAI M, 1978, JOURNAL OF ANTIBIOTICS, V31, P1203	1978	7	0.0036939313984168864	8.257248684738246E-5	INUKAI M	INUKAI	M	null	null	JOURNAL OF ANTIBIOTICS, V31, P1203	JOURNAL OF ANTIBIOTICS	JOA	31	1203	null	4859/4859	1	6	0.15	6	6	3	0	0	6	6	3	0	0	000000000000000+++000++00+00000000000000	Life cycle	0
4864	HAYASHI S, 1990, JOURNAL OF BIOENERGETICS AND BIOMEMBRANES, V22, P451	1990	10	0.0035050823694356818	1.1796069549626064E-4	HAYASHI S	HAYASHI	S	null	null	JOURNAL OF BIOENERGETICS AND BIOMEMBRANES, V22, P451	JOURNAL OF BIOENERGETICS AND BIOMEMBRANES	JOBAB	22	451	null	4864/4864	1	9	0.32142857142857145	9	4	2	0	0	4	3	2	0	0	0+00000+00000000000+0000000+	Life cycle	0
4867	TSUJI T, 1982, INFECTION AND IMMUNITY, V38, P444	1982	16	0.0056777856635912	1.8873711279401704E-4	TSUJI T	TSUJI	T	null	null	INFECTION AND IMMUNITY, V38, P444	INFECTION AND IMMUNITY	IAI	38	444	null	4867/4867	1	8	0.2222222222222222	8	6	3	0	0	4	4	3	0	0	00+0+-++0-00000000000000000000000000	Life cycle	0
4868	LEONG J, 1985, INFECTION AND IMMUNITY, V48, P73	1985	7	0.002240717029449424	8.257248684738246E-5	LEONG J	LEONG	J	null	null	INFECTION AND IMMUNITY, V48, P73	INFECTION AND IMMUNITY	IAI	48	73	null	4868/4868	1	6	0.18181818181818182	6	2	0	0	0	4	2	0	0	0	00000+00++00+00000000000000000000	Life cycle	0
4869	HONDA T, 1981, INFECTION AND IMMUNITY, V34, P337	1981	18	0.007465781833264205	2.1232925189326916E-4	HONDA T	HONDA	T	null	null	INFECTION AND IMMUNITY, V34, P337	INFECTION AND IMMUNITY	IAI	34	337	null	4869/4869	1	9	0.24324324324324326	9	6	4	0	0	4	4	4	0	0	00+00+-++0-00000000000000000000000000	Life cycle	0
4870	TSUJI T, 1985, JOURNAL OF BIOLOGICAL CHEMISTRY, V260, P8552	1985	6	0.0019206145966709346	7.077641729775638E-5	TSUJI T	TSUJI	T	null	null	JOURNAL OF BIOLOGICAL CHEMISTRY, V260, P8552	JOURNAL OF BIOLOGICAL CHEMISTRY	JOBC	260	8552	null	4870/4870	1	5	0.15151515151515152	5	1	0	0	0	1	1	0	0	0	000+00000000000000000000000000000		0
4872	TSUJI T, 1988, FEMS MICROBIOLOGY LETTERS, V52, P79	1988	6	0.002156721782890007	7.077641729775638E-5	TSUJI T	TSUJI	T	null	null	FEMS MICROBIOLOGY LETTERS, V52, P79	FEMS MICROBIOLOGY LETTERS	FML	52	79	null	4872/4872	1	3	0.1	3	3	0	0	0	3	3	0	0	0	0++00+000000000000000000000000	Hot paper	0
4873	DALLAS WS, 1979, JOURNAL OF BACTERIOLOGY, V139, P850	1979	8	0.0033655868742111907	9.436855639700852E-5	DALLAS WS	DALLAS	W	null	null	JOURNAL OF BACTERIOLOGY, V139, P850	JOURNAL OF BACTERIOLOGY	JOB	139	850	null	4873/4873	1	6	0.15384615384615385	6	2	2	0	0	4	2	2	0	0	000+00+00000+00000+00000000000000000000	Life cycle	0
4877	Wrigley C.W., 1971, Methods in Enzymology, V22, P559	1971	6	0.011673151750972763	7.077641729775638E-5	Wrigley C.W.	Wrigley	C	null	null	Methods in Enzymology, V22, P559	Methods in Enzymology	MiE	22	559	null	4877/4877	1	4	0.0975609756097561	4	2	2	0	0	4	2	2	0	0	00000000000++++00000000000000000000000000	Life cycle	0
4878	TSUJI T, 1984, FEMS MICROBIOLOGY LETTERS, V25, P243	1984	5	0.0016463615409944023	5.898034774813032E-5	TSUJI T	TSUJI	T	null	null	FEMS MICROBIOLOGY LETTERS, V25, P243	FEMS MICROBIOLOGY LETTERS	FML	25	243	null	4878/4878	1	4	0.11764705882352941	4	1	0	0	0	3	1	0	0	0	0000+++000000000000000000000000000	Life cycle	0
4879	CLEMENTS JD, 1979, INFECTION AND IMMUNITY, V24, P760	1979	17	0.00715187210769878	2.005331823436431E-4	CLEMENTS JD	CLEMENTS	J	null	null	INFECTION AND IMMUNITY, V24, P760	INFECTION AND IMMUNITY	IAI	24	760	null	4879/4879	1	11	0.28205128205128205	11	5	2	0	0	3	3	2	0	0	00000000-+++000000000000000000000000000	Life cycle	0
4881	TAKEDA Y, 1983, INFECTION AND IMMUNITY, V41, P50	1983	14	0.0043223217042297	1.6514497369476492E-4	TAKEDA Y	TAKEDA	Y	null	null	INFECTION AND IMMUNITY, V41, P50	INFECTION AND IMMUNITY	IAI	41	50	null	4881/4881	1	9	0.2571428571428571	9	5	1	0	0	4	4	1	0	0	000+-++00000+0000000000000000000000	Life cycle	0
4882	TSUJI T, 1987, MICROBIAL PATHOGENESIS, V2, P381	1987	6	0.001999333555481506	7.077641729775638E-5	TSUJI T	TSUJI	T	null	null	MICROBIAL PATHOGENESIS, V2, P381	MICROBIAL PATHOGENESIS	MP	2	381	null	4882/4882	1	5	0.16129032258064516	5	1	0	0	0	4	1	0	0	0	0+0+00+000+00000000000000000000	Life cycle	0
4884	YAMAMOTO T, 1983, JOURNAL OF BACTERIOLOGY, V155, P728	1983	9	0.002778635381290522	1.0616462594663458E-4	YAMAMOTO T	YAMAMOTO	T	null	null	JOURNAL OF BACTERIOLOGY, V155, P728	JOURNAL OF BACTERIOLOGY	JOB	155	728	null	4884/4884	1	6	0.17142857142857143	6	3	0	0	0	4	3	0	0	0	0+0+0+0+000000000000000000000000000	Life cycle	0
4886	HOLMGREN J, 1981, NATURE, V292, P413	1981	7	0.002903359601824969	8.257248684738246E-5	HOLMGREN J	HOLMGREN	J	null	null	NATURE, V292, P413	NATURE	NATURE	292	413	null	4886/4886	1	7	0.1891891891891892	7	2	0	0	0	2	2	0	0	0	000000000000+00+000000000000000000000	Life cycle	0
4887	DALLAS WS, 1980, NATURE, V288, P499	1980	15	0.007503751875937969	1.7694104324439096E-4	DALLAS WS	DALLAS	W	null	null	NATURE, V288, P499	NATURE	NATURE	288	499	null	4887/4887	1	11	0.2894736842105263	11	6	3	0	0	4	4	3	0	0	000-000-+0+000000+0000000000+000000000	Life cycle	0
4892	ANDERSCH W, 1983, EUROPEAN JOURNAL OF APPLIED MICROBIOLOGY AND BIOTECHNOLOGY, V18, P327	1983	6	0.0018524235875270144	7.077641729775638E-5	ANDERSCH W	ANDERSCH	W	null	null	EUROPEAN JOURNAL OF APPLIED MICROBIOLOGY AND BIOTECHNOLOGY, V18, P327	EUROPEAN JOURNAL OF APPLIED MICROBIOLOGY AND BIOTECHNOLOGY	EJOAMAB	18	327	null	4892/4892	1	5	0.14285714285714285	5	3	1	0	0	4	3	1	0	0	00++00000000+00000000000000000000+0	Life cycle	0
4895	unknown, 1983	1983	10	0.0030873726458783574	1.1796069549626064E-4	unknown	unknown		null	null				null	null	null	4895/4895	1	9	0.2571428571428571	9	2	1	0	0	2	2	1	0	0	0000+00000000000000000+000000000000	Life cycle	0
4898	MONOT F, 1984, APPLIED MICROBIOLOGY AND BIOTECHNOLOGY, V19, P422	1984	5	0.0016463615409944023	5.898034774813032E-5	MONOT F	MONOT	F	null	null	APPLIED MICROBIOLOGY AND BIOTECHNOLOGY, V19, P422	APPLIED MICROBIOLOGY AND BIOTECHNOLOGY	AMAB	19	422	null	4898/4898	1	4	0.11764705882352941	4	1	1	1	0	4	1	1	1	0	0+000000++0000000000000000000000+0	Life cycle	0
4916	ANTHONY C, 1982, BIOCH METHYLOTROPHS	1982	22	0.007806955287437899	2.5951353009177343E-4	ANTHONY C	ANTHONY	C	null	null	BIOCH METHYLOTROPHS	BIOCH METHYLOTROPHS	BM	null	null	null	4916/4916	1	14	0.3888888888888889	14	11	6	0	0	6	6	6	0	0	00+-000-+0+00000000000+0000+0+000000	Life cycle	0
4929	BORDIER C, 1981, JOURNAL OF BIOLOGICAL CHEMISTRY, V256, P1604	1981	15	0.006221484861053505	1.7694104324439096E-4	BORDIER C	BORDIER	C	null	null	JOURNAL OF BIOLOGICAL CHEMISTRY, V256, P1604	JOURNAL OF BIOLOGICAL CHEMISTRY	JOBC	256	1604	null	4929/4929	1	12	0.32432432432432434	12	9	3	0	0	9	9	3	0	0	00000--000++0++++00++0+00000000000000	Life cycle	0
4930	LO SC, 1992, INTERNATIONAL JOURNAL OF SYSTEMATIC BACTERIOLOGY, V42, P357	1992	5	0.002134016218523261	5.898034774813032E-5	LO SC	LO	S	null	null	INTERNATIONAL JOURNAL OF SYSTEMATIC BACTERIOLOGY, V42, P357	INTERNATIONAL JOURNAL OF SYSTEMATIC BACTERIOLOGY	IJOSB	42	357	null	4930/4930	1	4	0.15384615384615385	4	3	2	0	0	4	3	2	0	0	++0+00000000000000000+0000	Hot paper	0
4933	TULLY JG, 1977, SCIENCE, V195, P892	1977	6	0.0027842227378190253	7.077641729775638E-5	TULLY JG	TULLY	J	null	null	SCIENCE, V195, P892	SCIENCE	SCIENCE	195	892	null	4933/4933	1	5	0.12195121951219512	5	5	3	0	0	5	5	3	0	0	000000000000000++0+00000+000+000000000000	Life cycle	0
4943	YOGEV D, 1991, EMBO JOURNAL, V10, P4069	1991	8	0.0031164783794312427	9.436855639700852E-5	YOGEV D	YOGEV	D	null	null	EMBO JOURNAL, V10, P4069	EMBO JOURNAL	EJ	10	4069	null	4943/4943	1	7	0.25925925925925924	7	2	1	0	0	2	2	1	0	0	000000+00000000000000+00000	Life cycle	0
4950	CALVIN NM, 1988, JOURNAL OF BACTERIOLOGY, V170, P2796	1988	10	0.0035945363048166786	1.1796069549626064E-4	CALVIN NM	CALVIN	N	null	null	JOURNAL OF BACTERIOLOGY, V170, P2796	JOURNAL OF BACTERIOLOGY	JOB	170	2796	null	4950/4950	1	7	0.23333333333333334	7	3	1	0	0	3	3	1	0	0	+0++00000000000000000000000000	Hot paper	0
4955	WOLK CP, 1988, JOURNAL OF BACTERIOLOGY, V170, P1239	1988	10	0.0035945363048166786	1.1796069549626064E-4	WOLK CP	WOLK	C	null	null	JOURNAL OF BACTERIOLOGY, V170, P1239	JOURNAL OF BACTERIOLOGY	JOB	170	1239	null	4955/4955	1	8	0.26666666666666666	8	4	2	1	1	4	4	2	1	1	+0000+000000000000000+0000000+	Life cycle	0
4961	INNIS MA, 1990, PCR PROTOCOLS GUIDE	1990	8	0.0028040658955485456	9.436855639700852E-5	INNIS MA	INNIS	M	null	null	PCR PROTOCOLS GUIDE	PCR PROTOCOLS GUIDE	PPG	null	null	null	4961/4961	1	7	0.25	7	2	1	0	0	3	2	1	0	0	0+000+000000000+000000000000	Life cycle	0
4962	McDonel J. L., 1986, Pharmacology of bacterial toxins, P477	1986	6	0.0027100271002710027	7.077641729775638E-5	McDonel J. L.	McDonel	J	null	null	Pharmacology of bacterial toxins, P477	Pharmacology of bacterial toxins	Pobt	null	477	null	4962/4962	1	5	0.15625	5	1	1	0	0	3	1	1	0	0	00000000+++000000000000000000000	Life cycle	0
4966	HONDA T, 1981, INFECTION AND IMMUNITY, V34, P333	1981	7	0.002903359601824969	8.257248684738246E-5	HONDA T	HONDA	T	null	null	INFECTION AND IMMUNITY, V34, P333	INFECTION AND IMMUNITY	IAI	34	333	null	4966/4966	1	4	0.10810810810810811	4	2	2	0	0	2	2	2	0	0	00000+0000+00000000000000000000000000	Life cycle	0
4970	HONDA T, 1984, JOURNAL OF CLINICAL MICROBIOLOGY, V20, P664	1984	7	0.0023049061573921633	8.257248684738246E-5	HONDA T	HONDA	T	null	null	JOURNAL OF CLINICAL MICROBIOLOGY, V20, P664	JOURNAL OF CLINICAL MICROBIOLOGY	JOCM	20	664	null	4970/4970	1	5	0.14705882352941177	5	2	0	0	0	2	2	0	0	0	00+0000+00000000000000000000000000		0
4971	SAKURAI J, 1983, INFECTION AND IMMUNITY, V42, P1183	1983	5	0.0015436863229391787	5.898034774813032E-5	SAKURAI J	SAKURAI	J	null	null	INFECTION AND IMMUNITY, V42, P1183	INFECTION AND IMMUNITY	IAI	42	1183	null	4971/4971	1	5	0.14285714285714285	5	1	0	0	0	5	1	0	0	0	0000+0+++00+00000000000000000000000	Life cycle	0
4977	HAUSCHILD AHW, 1971, MICROBIAL TOXINS B A, V2, P159	1971	5	0.009727626459143969	5.898034774813032E-5	HAUSCHILD AHW	HAUSCHILD	A	null	null	MICROBIAL TOXINS B A, V2, P159	MICROBIAL TOXINS B A	MTBA	2	159	null	4977/4977	1	5	0.12195121951219512	5	1	0	0	0	5	1	0	0	0	0000000000+0+++00000000+00000000000000000	Life cycle	0
4981	WEINBERG ED, 1984, PHYSIOLOGICAL REVIEWS, V64, P65	1984	13	0.004280540006585446	1.5334890414513884E-4	WEINBERG ED	WEINBERG	E	null	null	PHYSIOLOGICAL REVIEWS, V64, P65	PHYSIOLOGICAL REVIEWS	PR	64	65	null	4981/4981	1	10	0.29411764705882354	10	6	1	0	0	4	4	1	0	0	+00000+000000+00000+00000000000000	Life cycle	0
4982	CORNELIS P, 1989, INFECTION AND IMMUNITY, V57, P3491	1989	5	0.0012027904738994466	5.898034774813032E-5	CORNELIS P	CORNELIS	P	null	null	INFECTION AND IMMUNITY, V57, P3491	INFECTION AND IMMUNITY	IAI	57	3491	null	4982/4982	1	5	0.1724137931034483	5	2	0	0	0	5	2	0	0	0	00+0+0+000+00000000+000000000	Life cycle	0
4986	GOLDBERG JB, 1984, JOURNAL OF BACTERIOLOGY, V158, P1115	1984	7	0.0023049061573921633	8.257248684738246E-5	GOLDBERG JB	GOLDBERG	J	null	null	JOURNAL OF BACTERIOLOGY, V158, P1115	JOURNAL OF BACTERIOLOGY	JOB	158	1115	null	4986/4986	1	4	0.11764705882352941	4	3	2	0	0	3	3	2	0	0	0000000+00000+0000+000000000000000	Life cycle	0
4987	COX CD, 1980, JOURNAL OF BACTERIOLOGY, V142, P581	1980	5	0.0025012506253126563	5.898034774813032E-5	COX CD	COX	C	null	null	JOURNAL OF BACTERIOLOGY, V142, P581	JOURNAL OF BACTERIOLOGY	JOB	142	581	null	4987/4987	1	5	0.13157894736842105	5	2	0	0	0	5	2	0	0	0	0000+000+00+00000++0000000000000000000	Life cycle	0
4988	CROSA JH, 1984, ANNUAL REVIEW OF MICROBIOLOGY, V38, P69	1984	5	0.0016463615409944023	5.898034774813032E-5	CROSA JH	CROSA	J	null	null	ANNUAL REVIEW OF MICROBIOLOGY, V38, P69	ANNUAL REVIEW OF MICROBIOLOGY	AROM	38	69	null	4988/4988	1	4	0.11764705882352941	4	2	0	0	0	3	2	0	0	0	000000++000000000+0000000000000000	Life cycle	0
4989	NEILANDS JB, 1981, ANNUAL REVIEW OF NUTRITION, V1, P27	1981	9	0.0037328909166321027	1.0616462594663458E-4	NEILANDS JB	NEILANDS	J	null	null	ANNUAL REVIEW OF NUTRITION, V1, P27	ANNUAL REVIEW OF NUTRITION	ARON	1	27	null	4989/4989	1	6	0.16216216216216217	6	3	1	0	0	3	3	1	0	0	000+000+0000000+000000000000000000000	Life cycle	0
4993	HOHNADEL D, 1986, FEMS MICROBIOLOGY LETTERS, V36, P195	1986	6	0.0027100271002710027	7.077641729775638E-5	HOHNADEL D	HOHNADEL	D	null	null	FEMS MICROBIOLOGY LETTERS, V36, P195	FEMS MICROBIOLOGY LETTERS	FML	36	195	null	4993/4993	1	6	0.1875	6	3	1	0	0	4	3	1	0	0	000000000+00+0+00000000000+00000	Life cycle	0
4994	MEYER JM, 1978, JOURNAL OF GENERAL MICROBIOLOGY, V107, P319	1978	13	0.006860158311345646	1.5334890414513884E-4	MEYER JM	MEYER	J	null	null	JOURNAL OF GENERAL MICROBIOLOGY, V107, P319	JOURNAL OF GENERAL MICROBIOLOGY	JOGM	107	319	null	4994/4994	1	13	0.325	13	8	2	0	0	6	6	2	0	0	00000000000000000++0++000++0000000000000	Life cycle	0
4995	SCHNAITM.CA, 1974, JOURNAL OF BACTERIOLOGY, V118, P442	1974	10	0.011013215859030838	1.1796069549626064E-4	SCHNAITM.CA	SCHNAITM.CA		null	null	JOURNAL OF BACTERIOLOGY, V118, P442	JOURNAL OF BACTERIOLOGY	JOB	118	442	null	4995/4995	1	7	0.17073170731707318	7	4	3	0	0	5	4	3	0	0	+0++0+00000000+00000000000000000000000000	Hot paper	0
5000	MILLER JF, 1988, PROCEEDINGS OF THE NATIONAL ACADEMY OF SCIENCES OF THE UNITED STATES OF AMERICA, V85, P856	1988	10	0.0035945363048166786	1.1796069549626064E-4	MILLER JF	MILLER	J	null	null	PROCEEDINGS OF THE NATIONAL ACADEMY OF SCIENCES OF THE UNITED STATES OF AMERICA, V85, P856	PROCEEDINGS OF THE NATIONAL ACADEMY OF SCIENCES OF THE UNITED STATES OF AMERICA	POTNAOSOTUSOA	85	856	null	5000/5000	1	6	0.2	6	3	2	0	0	2	2	2	0	0	++0000000000000000000000000000	Hot paper	0
5004	DAO ML, 1985, APPLIED AND ENVIRONMENTAL MICROBIOLOGY, V49, P115	1985	8	0.002560819462227913	9.436855639700852E-5	DAO ML	DAO	M	null	null	APPLIED AND ENVIRONMENTAL MICROBIOLOGY, V49, P115	APPLIED AND ENVIRONMENTAL MICROBIOLOGY	AAEM	49	115	null	5004/5004	1	7	0.21212121212121213	7	3	0	0	0	3	3	0	0	0	00+0000000+00+0000000000000000000	Life cycle	0
5006	POWELL IB, 1988, APPLIED AND ENVIRONMENTAL MICROBIOLOGY, V54, P655	1988	13	0.004672897196261682	1.5334890414513884E-4	POWELL IB	POWELL	I	null	null	APPLIED AND ENVIRONMENTAL MICROBIOLOGY, V54, P655	APPLIED AND ENVIRONMENTAL MICROBIOLOGY	AAEM	54	655	null	5006/5006	1	7	0.23333333333333334	7	5	3	0	0	4	4	3	0	0	++++00000000000000000000000000	Hot paper	0
5009	SIMON D, 1985, FEMS MICROBIOLOGY LETTERS, V26, P239	1985	9	0.002880921895006402	1.0616462594663458E-4	SIMON D	SIMON	D	null	null	FEMS MICROBIOLOGY LETTERS, V26, P239	FEMS MICROBIOLOGY LETTERS	FML	26	239	null	5009/5009	1	5	0.15151515151515152	5	3	2	0	0	3	3	2	0	0	+0+0+0000000000000000000000000000	Hot paper	0
5011	JACOB AE, 1974, JOURNAL OF BACTERIOLOGY, V117, P360	1974	26	0.028634361233480177	3.066978082902777E-4	JACOB AE	JACOB	A	null	null	JOURNAL OF BACTERIOLOGY, V117, P360	JOURNAL OF BACTERIOLOGY	JOB	117	360	null	5011/5011	1	21	0.5121951219512195	21	13	8	0	0	8	8	7	0	0	+00-00000--000+00+0000000+0+0+00++0000000	Life cycle	0
5015	HARLANDER SK, 1987, STREPTOCOCCAL GENETI, P229	1987	7	0.0023325558147284237	8.257248684738246E-5	HARLANDER SK	HARLANDER	S	null	null	STREPTOCOCCAL GENETI, P229	STREPTOCOCCAL GENETI	SG	null	229	null	5015/5015	1	6	0.1935483870967742	6	3	0	0	0	4	3	0	0	0	++00+000000000000000+0000000000	Hot paper + Life cycle	0
5017	SIMON D, 1988, BIOCHIMIE, V70, P559	1988	12	0.004313443565780014	1.4155283459551277E-4	SIMON D	SIMON	D	null	null	BIOCHIMIE, V70, P559	BIOCHIMIE	BIOCHIMIE	70	559	null	5017/5017	1	9	0.3	9	6	2	0	0	4	4	2	0	0	000+00+000000000+000000000000+	Life cycle	0
5019	FIEDLER S, 1988, ANALYTICAL BIOCHEMISTRY, V170, P38	1988	9	0.003235082674335011	1.0616462594663458E-4	FIEDLER S	FIEDLER	S	null	null	ANALYTICAL BIOCHEMISTRY, V170, P38	ANALYTICAL BIOCHEMISTRY	AB	170	38	null	5019/5019	1	6	0.2	6	3	1	0	0	3	3	1	0	0	++0+00000000000000000000000000	Hot paper	0
5022	HARLEY CB, 1987, NUCLEIC ACIDS RESEARCH, V15, P2343	1987	18	0.005998000666444518	2.1232925189326916E-4	HARLEY CB	HARLEY	C	null	null	NUCLEIC ACIDS RESEARCH, V15, P2343	NUCLEIC ACIDS RESEARCH	NAR	15	2343	null	5022/5022	1	13	0.41935483870967744	13	8	3	0	0	3	3	3	0	0	00-0000+00000000+0000000000+000	Life cycle	0
5026	JAURIN B, 1981, PROCEEDINGS OF THE NATIONAL ACADEMY OF SCIENCES OF THE UNITED STATES OF AMERICA-BIOLOGICAL SCIENCES, V78, P4897	1981	12	0.004977187888842804	1.4155283459551277E-4	JAURIN B	JAURIN	B	null	null	PROCEEDINGS OF THE NATIONAL ACADEMY OF SCIENCES OF THE UNITED STATES OF AMERICA-BIOLOGICAL SCIENCES, V78, P4897	PROCEEDINGS OF THE NATIONAL ACADEMY OF SCIENCES OF THE UNITED STATES OF AMERICA-BIOLOGICAL SCIENCES	POTNAOSOTUSOAS	78	4897	null	5026/5026	1	10	0.2702702702702703	10	8	2	0	0	8	8	2	0	0	00000-0000+0+000+++0+++00000000000000	Life cycle	0
5030	BECK E, 1982, GENE, V19, P327	1982	13	0.0046132008516678496	1.5334890414513884E-4	BECK E	BECK	E	null	null	GENE, V19, P327	GENE	GENE	19	327	null	5030/5030	1	11	0.3055555555555556	11	7	5	0	0	7	7	5	0	0	00000-00-00+0++0000+000+0+0000000+00	Life cycle	0
5032	MARKS TS, 1984, APPLIED AND ENVIRONMENTAL MICROBIOLOGY, V48, P1020	1984	9	0.0029634507737899243	1.0616462594663458E-4	MARKS TS	MARKS	T	null	null	APPLIED AND ENVIRONMENTAL MICROBIOLOGY, V48, P1020	APPLIED AND ENVIRONMENTAL MICROBIOLOGY	AAEM	48	1020	null	5032/5032	1	6	0.17647058823529413	6	3	2	0	0	3	3	2	0	0	000+0+00+0000000000000000000000000	Life cycle	0
5037	MULLER R, 1984, BIOCHEMICAL AND BIOPHYSICAL RESEARCH COMMUNICATIONS, V124, P178	1984	5	0.0016463615409944023	5.898034774813032E-5	MULLER R	MULLER	R	null	null	BIOCHEMICAL AND BIOPHYSICAL RESEARCH COMMUNICATIONS, V124, P178	BIOCHEMICAL AND BIOPHYSICAL RESEARCH COMMUNICATIONS	BABRC	124	178	null	5037/5037	1	4	0.11764705882352941	4	1	0	0	0	3	1	0	0	0	000+0+00+0000000000000000000000000	Life cycle	0
5048	BERGMANN JG, 1957, ANALYTICAL CHEMISTRY, V29, P241	1957	6	0.04225352112676056	7.077641729775638E-5	BERGMANN JG	BERGMANN	J	null	null	ANALYTICAL CHEMISTRY, V29, P241	ANALYTICAL CHEMISTRY	AC	29	241	null	5048/5048	1	6	0.16216216216216217	6	4	0	0	0	6	4	0	0	0	000000000+00+00+00000000+0+0+000000000000	Life cycle	0
5051	RECSEI P, 1986, MOLECULAR & GENERAL GENETICS, V202, P58	1986	8	0.0036133694670280035	9.436855639700852E-5	RECSEI P	RECSEI	P	null	null	MOLECULAR & GENERAL GENETICS, V202, P58	MOLECULAR & GENERAL GENETICS	M&GG	202	58	null	5051/5051	1	8	0.25	8	4	1	0	0	5	4	1	0	0	0000000000+++00000+000000+000000	Life cycle	0
5057	FRENEY J, 1988, INTERNATIONAL JOURNAL OF SYSTEMATIC BACTERIOLOGY, V38, P168	1988	8	0.002875629043853343	9.436855639700852E-5	FRENEY J	FRENEY	J	null	null	INTERNATIONAL JOURNAL OF SYSTEMATIC BACTERIOLOGY, V38, P168	INTERNATIONAL JOURNAL OF SYSTEMATIC BACTERIOLOGY	IJOSB	38	168	null	5057/5057	1	7	0.23333333333333334	7	3	1	0	0	3	3	1	0	0	00+0000000000000+0000000000+00	Life cycle	0
5058	ETIENNE J, 1989, LANCET, V1, P390	1989	6	0.0014433485686793362	7.077641729775638E-5	ETIENNE J	ETIENNE	J	null	null	LANCET, V1, P390	LANCET	LANCET	1	390	null	5058/5058	1	6	0.20689655172413793	6	2	1	0	0	4	2	1	0	0	0++000000000000+000000000+000	Hot paper + Life cycle	0
5060	JANZON L, 1989, MOLECULAR & GENERAL GENETICS, V219, P480	1989	6	0.0014433485686793362	7.077641729775638E-5	JANZON L	JANZON	L	null	null	MOLECULAR & GENERAL GENETICS, V219, P480	MOLECULAR & GENERAL GENETICS	M&GG	219	480	null	5060/5060	1	6	0.20689655172413793	6	1	0	0	0	5	1	0	0	0	00+000+++00000+00000000000000	Life cycle	0
5069	STEERS EDWARD, 1959, ANTIBIOT AND CHEMOTHER, V9, P307	1959	9	0.0313588850174216	1.0616462594663458E-4	STEERS EDWARD	STEERS	E	null	null	ANTIBIOT AND CHEMOTHER, V9, P307	ANTIBIOT AND CHEMOTHER	AAC	9	307	null	5069/5069	1	5	0.12195121951219512	5	2	2	0	0	4	2	2	0	0	0000000000++00000+0+000000000000000000000	Life cycle	0
5072	KLOOS WE, 1975, JOURNAL OF CLINICAL MICROBIOLOGY, V1, P82	1975	6	0.0039011703511053317	7.077641729775638E-5	KLOOS WE	KLOOS	W	null	null	JOURNAL OF CLINICAL MICROBIOLOGY, V1, P82	JOURNAL OF CLINICAL MICROBIOLOGY	JOCM	1	82	null	5072/5072	1	6	0.14634146341463414	6	0	0	0	0	6	0	0	0	0	0+0000+0+000+0++0000000000000000000000000	Life cycle	0
5073	POLAK J, 1982, PLASMID, V7, P152	1982	6	0.0021291696238466998	7.077641729775638E-5	POLAK J	POLAK	J	null	null	PLASMID, V7, P152	PLASMID	PLASMID	7	152	null	5073/5073	1	5	0.1388888888888889	5	1	0	0	0	2	1	0	0	0	000+000+0000000000000000000000000000		0
5076	BRISSONNOEL A, 1988, JOURNAL OF BACTERIOLOGY, V170, P1739	1988	6	0.002156721782890007	7.077641729775638E-5	BRISSONNOEL A	BRISSONNOEL	A	null	null	JOURNAL OF BACTERIOLOGY, V170, P1739	JOURNAL OF BACTERIOLOGY	JOB	170	1739	null	5076/5076	1	6	0.2	6	3	1	0	0	4	3	1	0	0	0000000000++0000+00000+0000000	Life cycle	0
5077	FOSTER TJ, 1983, MICROBIOLOGICAL REVIEWS, V47, P361	1983	12	0.003704847175054029	1.4155283459551277E-4	FOSTER TJ	FOSTER	T	null	null	MICROBIOLOGICAL REVIEWS, V47, P361	MICROBIOLOGICAL REVIEWS	MR	47	361	null	5077/5077	1	8	0.22857142857142856	8	4	2	0	0	4	4	2	0	0	0000000++000+0000+00000000000000000	Life cycle	0
5078	BAUER AW, 1966, AMERICAN JOURNAL OF CLINICAL PATHOLOGY, V45, P493	1966	24	0.05970149253731343	2.8310566919102553E-4	BAUER AW	BAUER	A	null	null	AMERICAN JOURNAL OF CLINICAL PATHOLOGY, V45, P493	AMERICAN JOURNAL OF CLINICAL PATHOLOGY	AJOCP	45	493	null	5078/5078	1	17	0.4146341463414634	17	13	8	2	2	11	11	7	2	2	00-0000-0000-0000000000+++++0+00+000++++0		0
5080	LYON BR, 1987, MICROBIOLOGICAL REVIEWS, V51, P88	1987	18	0.005998000666444518	2.1232925189326916E-4	LYON BR	LYON	B	null	null	MICROBIOLOGICAL REVIEWS, V51, P88	MICROBIOLOGICAL REVIEWS	MR	51	88	null	5080/5080	1	8	0.25806451612903225	8	5	4	1	0	4	4	4	1	0	00-0++000+0+0000000000000000000	Life cycle	0
5083	TRIEUCUOT P, 1985, EMBO JOURNAL, V4, P3583	1985	10	0.003201024327784891	1.1796069549626064E-4	TRIEUCUOT P	TRIEUCUOT	P	null	null	EMBO JOURNAL, V4, P3583	EMBO JOURNAL	EJ	4	3583	null	5083/5083	1	8	0.24242424242424243	8	6	1	0	0	6	6	1	0	0	00+000+00000+0+00+0000+0000000000	Life cycle	0
5090	JANSSON PE, 1981, EUROPEAN JOURNAL OF BIOCHEMISTRY, V115, P571	1981	7	0.002903359601824969	8.257248684738246E-5	JANSSON PE	JANSSON	P	null	null	EUROPEAN JOURNAL OF BIOCHEMISTRY, V115, P571	EUROPEAN JOURNAL OF BIOCHEMISTRY	EJOB	115	571	null	5090/5090	1	5	0.13513513513513514	5	3	1	0	0	3	3	1	0	0	0000+00000+00000000000+00000000000000	Life cycle	0
5100	WESTPHAL O, 1952, ZEITSCHRIFT FUR NATURFORSCHUNG SECTION B-A JOURNAL OF CHEMICAL SCIENCES, V7, P148	1952	22	0.2682926829268293	2.5951353009177343E-4	WESTPHAL O	WESTPHAL	O	null	null	ZEITSCHRIFT FUR NATURFORSCHUNG SECTION B-A JOURNAL OF CHEMICAL SCIENCES, V7, P148	ZEITSCHRIFT FUR NATURFORSCHUNG SECTION B-A JOURNAL OF CHEMICAL SCIENCES	ZFNSBJOCS	7	148	null	5100/5100	1	16	0.5161290322580645	16	9	2	1	1	3	3	1	1	1	000+000-0000+000000000-00000+000000000000	Life cycle	0
5102	LAW JH, 1961, JOURNAL OF BACTERIOLOGY, V82, P33	1961	13	0.03880597014925373	1.5334890414513884E-4	LAW JH	LAW	J	null	null	JOURNAL OF BACTERIOLOGY, V82, P33	JOURNAL OF BACTERIOLOGY	JOB	82	33	null	5102/5102	1	9	0.23684210526315788	9	6	2	0	0	5	5	2	0	0	00+000000+00000+00000000000+00000+0000000	Life cycle	0
5108	PAGAN JD, 1975, NATURE, V256, P406	1975	6	0.0039011703511053317	7.077641729775638E-5	PAGAN JD	PAGAN	J	null	null	NATURE, V256, P406	NATURE	NATURE	256	406	null	5108/5108	1	5	0.12195121951219512	5	1	1	0	0	5	1	1	0	0	00+00+0000+00++00000000000000000000000000	Life cycle	0
5118	OGARA F, 1976, BIOCHIMICA ET BIOPHYSICA ACTA, V437, P313	1976	13	0.006226053639846743	1.5334890414513884E-4	OGARA F	OGARA	F	null	null	BIOCHIMICA ET BIOPHYSICA ACTA, V437, P313	BIOCHIMICA ET BIOPHYSICA ACTA	BEBA	437	313	null	5118/5118	1	11	0.2682926829268293	11	7	4	0	0	6	5	4	0	0	00000+00+00000+000+00000000+00+0000000000	Life cycle	0
5120	STAM H, 1984, ARCHIVES OF MICROBIOLOGY, V139, P53	1984	7	0.0023049061573921633	8.257248684738246E-5	STAM H	STAM	H	null	null	ARCHIVES OF MICROBIOLOGY, V139, P53	ARCHIVES OF MICROBIOLOGY	AOM	139	53	null	5120/5120	1	5	0.14705882352941177	5	3	0	0	0	3	3	0	0	0	000+000+000+0000000000000000000000	Life cycle	0
5121	DREYFUS B, 1988, INTERNATIONAL JOURNAL OF SYSTEMATIC BACTERIOLOGY, V38, P89	1988	10	0.0035945363048166786	1.1796069549626064E-4	DREYFUS B	DREYFUS	B	null	null	INTERNATIONAL JOURNAL OF SYSTEMATIC BACTERIOLOGY, V38, P89	INTERNATIONAL JOURNAL OF SYSTEMATIC BACTERIOLOGY	IJOSB	38	89	null	5121/5121	1	7	0.23333333333333334	7	5	4	0	0	4	4	4	0	0	0000000+0000000+00000000+000+0	Life cycle	0
5124	KLEINER D, 1985, FEMS MICROBIOLOGY LETTERS, V32, P87	1985	21	0.006722151088348271	2.4771746054214733E-4	KLEINER D	KLEINER	D	null	null	FEMS MICROBIOLOGY LETTERS, V32, P87	FEMS MICROBIOLOGY LETTERS	FML	32	87	null	5124/5124	1	14	0.42424242424242425	14	10	1	1	0	2	2	1	1	0	+000+0000-00000000000000000000000		0
5127	OHARA GW, 1985, JOURNAL OF GENERAL MICROBIOLOGY, V131, P757	1985	6	0.0019206145966709346	7.077641729775638E-5	OHARA GW	OHARA	G	null	null	JOURNAL OF GENERAL MICROBIOLOGY, V131, P757	JOURNAL OF GENERAL MICROBIOLOGY	JOGM	131	757	null	5127/5127	1	5	0.15151515151515152	5	2	1	0	0	3	2	1	0	0	+00000000++0000000000000000000000	Life cycle	0
5131	FUKUNAGA M, 1995, JOURNAL OF CLINICAL MICROBIOLOGY, V33, P2415	1995	5	0.0019755037534571317	5.898034774813032E-5	FUKUNAGA M	FUKUNAGA	M	null	null	JOURNAL OF CLINICAL MICROBIOLOGY, V33, P2415	JOURNAL OF CLINICAL MICROBIOLOGY	JOCM	33	2415	null	5131/5131	1	2	0.08695652173913043	2	2	1	0	0	2	2	1	0	0	0++00000000000000000000	Hot paper	0
5138	KAWABATA H, 1993, MICROBIOLOGY AND IMMUNOLOGY, V37, P843	1993	5	0.00218435998252512	5.898034774813032E-5	KAWABATA H	KAWABATA	H	null	null	MICROBIOLOGY AND IMMUNOLOGY, V37, P843	MICROBIOLOGY AND IMMUNOLOGY	MAI	37	843	null	5138/5138	1	3	0.12	3	2	0	0	0	3	2	0	0	0	0+0++00000000000000000000		0
5144	FUCHS R, 1992, MOLECULAR MICROBIOLOGY, V6, P503	1992	6	0.002560819462227913	7.077641729775638E-5	FUCHS R	FUCHS	R	null	null	MOLECULAR MICROBIOLOGY, V6, P503	MOLECULAR MICROBIOLOGY	MM	6	503	null	5144/5144	1	4	0.15384615384615385	4	2	2	0	0	2	2	2	0	0	00+0+000000000000000000000		0
5145	BURGDORFER W, 1982, SCIENCE, V216, P1317	1982	10	0.0035486160397444995	1.1796069549626064E-4	BURGDORFER W	BURGDORFER	W	null	null	SCIENCE, V216, P1317	SCIENCE	SCIENCE	216	1317	null	5145/5145	1	9	0.25	9	7	5	0	0	7	7	5	0	0	00000000000+00++0000000+++0000000+00	Life cycle	0
5146	CANICA MM, 1993, SCANDINAVIAN JOURNAL OF INFECTIOUS DISEASES, V25, P441	1993	7	0.0030581039755351682	8.257248684738246E-5	CANICA MM	CANICA	M	null	null	SCANDINAVIAN JOURNAL OF INFECTIOUS DISEASES, V25, P441	SCANDINAVIAN JOURNAL OF INFECTIOUS DISEASES	SJOID	25	441	null	5146/5146	1	4	0.16	4	2	1	0	0	2	2	1	0	0	000++00000000000000000000		0
5152	BEAUCHAM.C, 1971, ANALYTICAL BIOCHEMISTRY, V44, P276	1971	33	0.06420233463035019	3.892702951376601E-4	BEAUCHAM.C	BEAUCHAM.C		null	null	ANALYTICAL BIOCHEMISTRY, V44, P276	ANALYTICAL BIOCHEMISTRY	AB	44	276	null	5152/5152	1	22	0.5365853658536586	22	19	12	2	0	9	9	9	2	0	-00-0--+0-0-0000000+0+00+0+0+0++00+000000	Life cycle	0
5168	WHITELEY HR, 1986, ANNUAL REVIEW OF MICROBIOLOGY, V40, P549	1986	6	0.0027100271002710027	7.077641729775638E-5	WHITELEY HR	WHITELEY	H	null	null	ANNUAL REVIEW OF MICROBIOLOGY, V40, P549	ANNUAL REVIEW OF MICROBIOLOGY	AROM	40	549	null	5168/5168	1	4	0.125	4	3	1	0	0	4	3	1	0	0	0+0+000000+0+0000000000000000000	Life cycle	0
5171	IBARRA JE, 1986, JOURNAL OF BACTERIOLOGY, V165, P527	1986	6	0.0027100271002710027	7.077641729775638E-5	IBARRA JE	IBARRA	J	null	null	JOURNAL OF BACTERIOLOGY, V165, P527	JOURNAL OF BACTERIOLOGY	JOB	165	527	null	5171/5171	1	6	0.1875	6	3	0	0	0	4	3	0	0	0	0+00000000+00+00000+000000000000	Life cycle	0
5172	TRAVERS RS, 1987, APPLIED AND ENVIRONMENTAL MICROBIOLOGY, V53, P1263	1987	5	0.0016661112962345886	5.898034774813032E-5	TRAVERS RS	TRAVERS	R	null	null	APPLIED AND ENVIRONMENTAL MICROBIOLOGY, V53, P1263	APPLIED AND ENVIRONMENTAL MICROBIOLOGY	AAEM	53	1263	null	5172/5172	1	5	0.16129032258064516	5	4	1	0	0	5	4	1	0	0	000000000+0000000+++00000+00000	Life cycle	0
5174	KRIEG A, 1983, ZEITSCHRIFT FUR ANGEWANDTE ENTOMOLOGIE-JOURNAL OF APPLIED ENTOMOLOGY, V96, P500	1983	9	0.002778635381290522	1.0616462594663458E-4	KRIEG A	KRIEG	A	null	null	ZEITSCHRIFT FUR ANGEWANDTE ENTOMOLOGIE-JOURNAL OF APPLIED ENTOMOLOGY, V96, P500	ZEITSCHRIFT FUR ANGEWANDTE ENTOMOLOGIE-JOURNAL OF APPLIED ENTOMOLOGY	ZFAEOAE	96	500	null	5174/5174	1	8	0.22857142857142856	8	3	0	0	0	3	3	0	0	0	0000+00000000+00+000000000000000000	Life cycle	0
5175	SNEATH PHA, 1986, BERGEYS MANUAL SYSTE, V2, P1104	1986	7	0.0031616982836495033	8.257248684738246E-5	SNEATH PHA	SNEATH	P	null	null	BERGEYS MANUAL SYSTE, V2, P1104	BERGEYS MANUAL SYSTE	BMS	2	1104	null	5175/5175	1	7	0.21875	7	4	1	0	0	6	4	1	0	0	000000000++0++00+0000+0000000000	Life cycle	0
5176	HOFTE H, 1989, MICROBIOLOGICAL REVIEWS, V53, P242	1989	32	0.007697859032956459	3.774742255880341E-4	HOFTE H	HOFTE	H	null	null	MICROBIOLOGICAL REVIEWS, V53, P242	MICROBIOLOGICAL REVIEWS	MR	53	242	null	5176/5176	1	14	0.4827586206896552	14	14	9	1	0	6	6	6	1	0	0-000+++-00----0+00000++00000	Life cycle	0
5177	ARONSON AI, 1993, MOLECULAR MICROBIOLOGY, V7, P489	1993	5	0.00218435998252512	5.898034774813032E-5	ARONSON AI	ARONSON	A	null	null	MOLECULAR MICROBIOLOGY, V7, P489	MOLECULAR MICROBIOLOGY	MM	7	489	null	5177/5177	1	3	0.12	3	2	0	0	0	3	2	0	0	0	000+0+0000+00000000000000	Life cycle	0
5178	GONZALEZ JM, 1982, PROCEEDINGS OF THE NATIONAL ACADEMY OF SCIENCES OF THE UNITED STATES OF AMERICA-BIOLOGICAL SCIENCES, V79, P6951	1982	10	0.0035486160397444995	1.1796069549626064E-4	GONZALEZ JM	GONZALEZ	J	null	null	PROCEEDINGS OF THE NATIONAL ACADEMY OF SCIENCES OF THE UNITED STATES OF AMERICA-BIOLOGICAL SCIENCES, V79, P6951	PROCEEDINGS OF THE NATIONAL ACADEMY OF SCIENCES OF THE UNITED STATES OF AMERICA-BIOLOGICAL SCIENCES	POTNAOSOTUSOAS	79	6951	null	5178/5178	1	9	0.25	9	6	3	0	0	5	5	3	0	0	00000000000000++00+000++000000000000	Life cycle	0
5180	CAROZZI NB, 1991, APPLIED AND ENVIRONMENTAL MICROBIOLOGY, V57, P3057	1991	6	0.002337358784573432	7.077641729775638E-5	CAROZZI NB	CAROZZI	N	null	null	APPLIED AND ENVIRONMENTAL MICROBIOLOGY, V57, P3057	APPLIED AND ENVIRONMENTAL MICROBIOLOGY	AAEM	57	3057	null	5180/5180	1	5	0.18518518518518517	5	3	1	0	0	3	3	1	0	0	00000+0000000+0+00000000000	Life cycle	0
5189	FRIEDRICH CG, 1979, JOURNAL OF GENERAL MICROBIOLOGY, V115, P185	1979	7	0.002944888514934792	8.257248684738246E-5	FRIEDRICH CG	FRIEDRICH	C	null	null	JOURNAL OF GENERAL MICROBIOLOGY, V115, P185	JOURNAL OF GENERAL MICROBIOLOGY	JOGM	115	185	null	5189/5189	1	6	0.15384615384615385	6	3	1	0	0	4	3	1	0	0	00++00000000000000+000+0000000000000000	Life cycle	0
5194	HANUS FJ, 1979, PROCEEDINGS OF THE NATIONAL ACADEMY OF SCIENCES OF THE UNITED STATES OF AMERICA, V76, P1788	1979	11	0.004627681952040387	1.2975676504588672E-4	HANUS FJ	HANUS	F	null	null	PROCEEDINGS OF THE NATIONAL ACADEMY OF SCIENCES OF THE UNITED STATES OF AMERICA, V76, P1788	PROCEEDINGS OF THE NATIONAL ACADEMY OF SCIENCES OF THE UNITED STATES OF AMERICA	POTNAOSOTUSOA	76	1788	null	5194/5194	1	9	0.23076923076923078	9	6	1	0	0	5	5	1	0	0	0++0+000000000000+00000000+000000000000	Hot paper + Life cycle	0
5195	Quayle JR, 1972, Adv. Microb. Physiol., V7, P119	1972	9	0.007142857142857143	1.0616462594663458E-4	Quayle JR	Quayle	J	null	null	Adv. Microb. Physiol., V7, P119	Adv. Microb. Physiol.	AMP	7	119	null	5195/5195	1	5	0.125	5	4	2	1	1	5	4	2	1	1	+0++++00000000000000000000000000000000000	Hot paper	0
5196	SIMPSON FB, 1979, ARCHIVES OF MICROBIOLOGY, V123, P1	1979	5	0.002103491796381994	5.898034774813032E-5	SIMPSON FB	SIMPSON	F	null	null	ARCHIVES OF MICROBIOLOGY, V123, P1	ARCHIVES OF MICROBIOLOGY	AOM	123	1	null	5196/5196	1	5	0.1282051282051282	5	1	0	0	0	5	1	0	0	0	0+++0000+0+0000000000000000000000000000	Hot paper	0
5210	BECKER Y, 1978, MICROBIOLOGICAL REVIEWS, V42, P274	1978	5	0.002638522427440633	5.898034774813032E-5	BECKER Y	BECKER	Y	null	null	MICROBIOLOGICAL REVIEWS, V42, P274	MICROBIOLOGICAL REVIEWS	MR	42	274	null	5210/5210	1	5	0.125	5	0	0	0	0	5	0	0	0	0	0000++++0+000000000000000000000000000000	Life cycle	0
5211	SCHACHTER J, 1980, ANNUAL REVIEW OF MICROBIOLOGY, V34, P285	1980	6	0.0030015007503751876	7.077641729775638E-5	SCHACHTER J	SCHACHTER	J	null	null	ANNUAL REVIEW OF MICROBIOLOGY, V34, P285	ANNUAL REVIEW OF MICROBIOLOGY	AROM	34	285	null	5211/5211	1	5	0.13157894736842105	5	1	1	0	0	4	1	1	0	0	00+00000++0+00000000000000000000000000	Life cycle	0
5218	VINCENT JM, 1970, MANUAL PRACTICAL STU	1970	24	0.013521126760563381	2.8310566919102553E-4	VINCENT JM	VINCENT	J	null	null	MANUAL PRACTICAL STU	MANUAL PRACTICAL STU	MPS	null	null	null	5218/5218	1	18	0.43902439024390244	18	12	6	0	0	6	6	6	0	0	0000000+00000000-0000000000000++0+0++0000	Life cycle	0
5225	KEYSER HH, 1982, SCIENCE, V215, P1631	1982	7	0.00248403122782115	8.257248684738246E-5	KEYSER HH	KEYSER	H	null	null	SCIENCE, V215, P1631	SCIENCE	SCIENCE	215	1631	null	5225/5225	1	6	0.16666666666666666	6	4	2	0	0	5	4	2	0	0	000+0000000+000+00000+0000+000000000	Life cycle	0
5237	Dische Z., 1962, Methods. in Carbohydrate Chemistry, P478	1962	5	0.036231884057971016	5.898034774813032E-5	Dische Z.	Dische	Z	null	null	Methods. in Carbohydrate Chemistry, P478	Methods. in Carbohydrate Chemistry	MiCC	null	478	null	5237/5237	1	4	0.1111111111111111	4	4	1	0	0	4	4	1	0	0	000000000000000+0000000000++0000+00000000	Life cycle	0
5245	BLAKE MS, 1984, ANALYTICAL BIOCHEMISTRY, V136, P175	1984	14	0.004609812314784327	1.6514497369476492E-4	BLAKE MS	BLAKE	M	null	null	ANALYTICAL BIOCHEMISTRY, V136, P175	ANALYTICAL BIOCHEMISTRY	AB	136	175	null	5245/5245	1	10	0.29411764705882354	10	6	4	0	0	5	5	4	0	0	000000-0++0000+00000000+0+00000000	Life cycle	0
5258	ANDERSON CW, 1973, JOURNAL OF VIROLOGY, V12, P241	1973	5	0.0070921985815602835	5.898034774813032E-5	ANDERSON CW	ANDERSON	C	null	null	JOURNAL OF VIROLOGY, V12, P241	JOURNAL OF VIROLOGY	JOV	12	241	null	5258/5258	1	4	0.0975609756097561	4	1	1	0	0	4	1	1	0	0	00000000++0+000+0000000000000000000000000	Life cycle	0
5269	HIRAI K, 1987, ANTIMICROBIAL AGENTS AND CHEMOTHERAPY, V31, P582	1987	5	0.0016661112962345886	5.898034774813032E-5	HIRAI K	HIRAI	K	null	null	ANTIMICROBIAL AGENTS AND CHEMOTHERAPY, V31, P582	ANTIMICROBIAL AGENTS AND CHEMOTHERAPY	AAAC	31	582	null	5269/5269	1	5	0.16129032258064516	5	3	0	0	0	5	3	0	0	0	0000++0000000++0000+00000000000	Life cycle	0
5270	FUKUDA H, 1990, ANTIMICROBIAL AGENTS AND CHEMOTHERAPY, V34, P1757	1990	5	0.0017525411847178409	5.898034774813032E-5	FUKUDA H	FUKUDA	H	null	null	ANTIMICROBIAL AGENTS AND CHEMOTHERAPY, V34, P1757	ANTIMICROBIAL AGENTS AND CHEMOTHERAPY	AAAC	34	1757	null	5270/5270	1	5	0.17857142857142858	5	2	0	0	0	4	2	0	0	0	000000+000+00000+000+0000000	Life cycle	0
5271	WOLFSON JS, 1985, ANTIMICROBIAL AGENTS AND CHEMOTHERAPY, V28, P581	1985	5	0.0016005121638924455	5.898034774813032E-5	WOLFSON JS	WOLFSON	J	null	null	ANTIMICROBIAL AGENTS AND CHEMOTHERAPY, V28, P581	ANTIMICROBIAL AGENTS AND CHEMOTHERAPY	AAAC	28	581	null	5271/5271	1	4	0.12121212121212122	4	1	0	0	0	4	1	0	0	0	00+000+++000000000000000000000000	Life cycle	0
5273	MCCLURE WR, 1985, ANNUAL REVIEW OF BIOCHEMISTRY, V54, P171	1985	10	0.003201024327784891	1.1796069549626064E-4	MCCLURE WR	MCCLURE	W	null	null	ANNUAL REVIEW OF BIOCHEMISTRY, V54, P171	ANNUAL REVIEW OF BIOCHEMISTRY	AROB	54	171	null	5273/5273	1	6	0.18181818181818182	6	4	3	0	0	4	4	3	0	0	00000+000+0+00+000000000000000000	Life cycle	0
5277	DODD IB, 1990, NUCLEIC ACIDS RESEARCH, V18, P5019	1990	9	0.0031545741324921135	1.0616462594663458E-4	DODD IB	DODD	I	null	null	NUCLEIC ACIDS RESEARCH, V18, P5019	NUCLEIC ACIDS RESEARCH	NAR	18	5019	null	5277/5277	1	6	0.21428571428571427	6	4	2	0	0	4	4	2	0	0	0000000+00000000++0000000+00	Life cycle	0
5298	SLEYTR UB, 1983, ANNUAL REVIEW OF MICROBIOLOGY, V37, P311	1983	12	0.003704847175054029	1.4155283459551277E-4	SLEYTR UB	SLEYTR	U	null	null	ANNUAL REVIEW OF MICROBIOLOGY, V37, P311	ANNUAL REVIEW OF MICROBIOLOGY	AROM	37	311	null	5298/5298	1	10	0.2857142857142857	10	4	2	0	0	4	4	2	0	0	0+000+000000+000000000+000000000000	Life cycle	0
5301	SHOCKMAN GD, 1983, ANNUAL REVIEW OF MICROBIOLOGY, V37, P501	1983	7	0.00216116085211485	8.257248684738246E-5	SHOCKMAN GD	SHOCKMAN	G	null	null	ANNUAL REVIEW OF MICROBIOLOGY, V37, P501	ANNUAL REVIEW OF MICROBIOLOGY	AROM	37	501	null	5301/5301	1	7	0.2	7	2	2	0	0	4	2	2	0	0	0+0000+0000000000000000++0000000000	Life cycle	0
5305	WILLIAMS RAD, 1975, SCIENCE PROGRESS, V62, P373	1975	5	0.003250975292587776	5.898034774813032E-5	WILLIAMS RAD	WILLIAMS	R	null	null	SCIENCE PROGRESS, V62, P373	SCIENCE PROGRESS	SP	62	373	null	5305/5305	1	4	0.0975609756097561	4	2	1	0	0	4	2	1	0	0	+0000000000+0+00+000000000000000000000000	Life cycle	0
5308	BROCK TD, 1967, SCIENCE, V158, P1012	1967	5	0.018050541516245487	5.898034774813032E-5	BROCK TD	BROCK	T	null	null	SCIENCE, V158, P1012	SCIENCE	SCIENCE	158	1012	null	5308/5308	1	5	0.12195121951219512	5	4	1	0	0	5	4	1	0	0	0000000+000+0+000+00000000000+00000000000	Life cycle	0
5319	JURGENS UJ, 1987, ARCHIVES OF MICROBIOLOGY, V148, P72	1987	5	0.0016661112962345886	5.898034774813032E-5	JURGENS UJ	JURGENS	U	null	null	ARCHIVES OF MICROBIOLOGY, V148, P72	ARCHIVES OF MICROBIOLOGY	AOM	148	72	null	5319/5319	1	3	0.0967741935483871	3	2	1	0	0	2	2	1	0	0	0++0000000000000000000000000000	Hot paper	0
5321	PIERSON BK, 1974, ARCHIVES OF MICROBIOLOGY, V100, P5	1974	10	0.011013215859030838	1.1796069549626064E-4	PIERSON BK	PIERSON	B	null	null	ARCHIVES OF MICROBIOLOGY, V100, P5	ARCHIVES OF MICROBIOLOGY	AOM	100	5	null	5321/5321	1	10	0.24390243902439024	10	5	2	0	0	4	4	2	0	0	+00000000000000000000+000+0000000000+0000	Life cycle	0
5344	HARTREE EF, 1972, ANALYTICAL BIOCHEMISTRY, V48, P422	1972	10	0.007936507936507936	1.1796069549626064E-4	HARTREE EF	HARTREE	E	null	null	ANALYTICAL BIOCHEMISTRY, V48, P422	ANALYTICAL BIOCHEMISTRY	AB	48	422	null	5344/5344	1	9	0.225	9	5	1	0	0	7	5	1	0	0	0+000++00+00000000000++000+00000000000000	Life cycle	0
5345	WIEGEL J, 1978, INTERNATIONAL JOURNAL OF SYSTEMATIC BACTERIOLOGY, V28, P573	1978	5	0.002638522427440633	5.898034774813032E-5	WIEGEL J	WIEGEL	J	null	null	INTERNATIONAL JOURNAL OF SYSTEMATIC BACTERIOLOGY, V28, P573	INTERNATIONAL JOURNAL OF SYSTEMATIC BACTERIOLOGY	IJOSB	28	573	null	5345/5345	1	3	0.075	3	1	1	0	0	3	1	1	0	0	00+++00000000000000000000000000000000000		0
5348	ANDREWS P, 1964, BIOCHEMICAL JOURNAL, V91, P222	1964	26	0.08783783783783784	3.066978082902777E-4	ANDREWS P	ANDREWS	P	null	null	BIOCHEMICAL JOURNAL, V91, P222	BIOCHEMICAL JOURNAL	BJ	91	222	null	5348/5348	1	14	0.3684210526315789	14	12	7	0	0	6	6	5	0	0	000000+-0++0+00+0000000+00000000000000000	Life cycle	0
5349	SCHINK B, 1979, BIOCHIMICA ET BIOPHYSICA ACTA, V567, P315	1979	9	0.0037862852334875894	1.0616462594663458E-4	SCHINK B	SCHINK	B	null	null	BIOCHIMICA ET BIOPHYSICA ACTA, V567, P315	BIOCHIMICA ET BIOPHYSICA ACTA	BEBA	567	315	null	5349/5349	1	7	0.1794871794871795	7	3	0	0	0	5	3	0	0	0	0++++0000+00000000000000000000000000000	Hot paper	0
5357	SCHNEIDER K, 1976, BIOCHIMICA ET BIOPHYSICA ACTA, V452, P66	1976	10	0.004789272030651341	1.1796069549626064E-4	SCHNEIDER K	SCHNEIDER	K	null	null	BIOCHIMICA ET BIOPHYSICA ACTA, V452, P66	BIOCHIMICA ET BIOPHYSICA ACTA	BEBA	452	66	null	5357/5357	1	9	0.21951219512195122	9	4	2	0	0	7	3	2	0	0	00+00++00+00+000000+0000000+0000000000000	Life cycle	0
5360	Weber K, 1972, Methods in enzymology, V26, P3	1972	8	0.006349206349206349	9.436855639700852E-5	Weber K	Weber	K	null	null	Methods in enzymology, V26, P3	Methods in enzymology	Mie	26	3	null	5360/5360	1	6	0.15	6	3	2	0	0	6	3	2	0	0	+0000++00++000000000000000000+00000000000	Life cycle	0
5363	MARTIN RG, 1961, JOURNAL OF BIOLOGICAL CHEMISTRY, V236, P1372	1961	8	0.023880597014925373	9.436855639700852E-5	MARTIN RG	MARTIN	R	null	null	JOURNAL OF BIOLOGICAL CHEMISTRY, V236, P1372	JOURNAL OF BIOLOGICAL CHEMISTRY	JOBC	236	1372	null	5363/5363	1	5	0.13157894736842105	5	3	1	0	0	5	3	1	0	0	00000+00+00++000+000000000000000000000000	Life cycle	0
5364	LARSEN N, 1993, NUCLEIC ACIDS RESEARCH, V21, P3021	1993	15	0.00655307994757536	1.7694104324439096E-4	LARSEN N	LARSEN	N	null	null	NUCLEIC ACIDS RESEARCH, V21, P3021	NUCLEIC ACIDS RESEARCH	NAR	21	3021	null	5364/5364	1	7	0.28	7	4	2	1	0	3	3	2	1	0	+++000-000000000000000000	Hot paper	0
5365	WOESE CR, 1985, SYSTEMATIC AND APPLIED MICROBIOLOGY, V6, P25	1985	8	0.002560819462227913	9.436855639700852E-5	WOESE CR	WOESE	C	null	null	SYSTEMATIC AND APPLIED MICROBIOLOGY, V6, P25	SYSTEMATIC AND APPLIED MICROBIOLOGY	SAAM	6	25	null	5365/5365	1	6	0.18181818181818182	6	3	0	0	0	3	3	0	0	0	00++0000000+000000000000000000000		0
5367	WOESE CR, 1984, SYSTEMATIC AND APPLIED MICROBIOLOGY, V5, P327	1984	7	0.0023049061573921633	8.257248684738246E-5	WOESE CR	WOESE	C	null	null	SYSTEMATIC AND APPLIED MICROBIOLOGY, V5, P327	SYSTEMATIC AND APPLIED MICROBIOLOGY	SAAM	5	327	null	5367/5367	1	5	0.14705882352941177	5	3	1	0	0	3	3	1	0	0	000+000000+00000000+00000000000000	Life cycle	0
5368	HEAD IM, 1993, JOURNAL OF GENERAL MICROBIOLOGY, V139, P1147	1993	5	0.00218435998252512	5.898034774813032E-5	HEAD IM	HEAD	I	null	null	JOURNAL OF GENERAL MICROBIOLOGY, V139, P1147	JOURNAL OF GENERAL MICROBIOLOGY	JOGM	139	1147	null	5368/5368	1	3	0.12	3	2	1	0	0	3	2	1	0	0	0++00000+0000000000000000	Hot paper	0
5370	GIOVANNONI SJ, 1990, NATURE, V345, P60	1990	9	0.0031545741324921135	1.0616462594663458E-4	GIOVANNONI SJ	GIOVANNONI	S	null	null	NATURE, V345, P60	NATURE	NATURE	345	60	null	5370/5370	1	8	0.2857142857142857	8	4	0	0	0	5	3	0	0	0	0++000000000+000000++0000000	Hot paper + Life cycle	0
5371	BROSIUS J, 1978, PROCEEDINGS OF THE NATIONAL ACADEMY OF SCIENCES OF THE UNITED STATES OF AMERICA, V75, P4801	1978	50	0.026385224274406333	5.898034774813033E-4	BROSIUS J	BROSIUS	J	null	null	PROCEEDINGS OF THE NATIONAL ACADEMY OF SCIENCES OF THE UNITED STATES OF AMERICA, V75, P4801	PROCEEDINGS OF THE NATIONAL ACADEMY OF SCIENCES OF THE UNITED STATES OF AMERICA	POTNAOSOTUSOA	75	4801	null	5371/5371	1	18	0.45	18	18	16	8	2	13	13	13	8	2	0----------0+++++000+0++000+0++++0000000	Sleeping beauty + Life cycle	0
5372	DESOETE G, 1983, PSYCHOMETRIKA, V48, P621	1983	14	0.0043223217042297	1.6514497369476492E-4	DESOETE G	DESOETE	G	null	null	PSYCHOMETRIKA, V48, P621	PSYCHOMETRIKA	PSYCHOMETRIKA	48	621	null	5372/5372	1	4	0.11428571428571428	4	3	2	1	0	2	2	2	1	0	0000-00000++00000000000000000000000	Life cycle	0
5376	SANDERS JE, 1980, INTERNATIONAL JOURNAL OF SYSTEMATIC BACTERIOLOGY, V30, P496	1980	14	0.007003501750875438	1.6514497369476492E-4	SANDERS JE	SANDERS	J	null	null	INTERNATIONAL JOURNAL OF SYSTEMATIC BACTERIOLOGY, V30, P496	INTERNATIONAL JOURNAL OF SYSTEMATIC BACTERIOLOGY	IJOSB	30	496	null	5376/5376	1	9	0.23684210526315788	9	6	2	0	0	5	5	2	0	0	00+0000-+00+00+0+000000000000000000000	Life cycle	0
5377	FIEDLER F, 1986, JOURNAL OF BACTERIOLOGY, V168, P799	1986	7	0.0031616982836495033	8.257248684738246E-5	FIEDLER F	FIEDLER	F	null	null	JOURNAL OF BACTERIOLOGY, V168, P799	JOURNAL OF BACTERIOLOGY	JOB	168	799	null	5377/5377	1	5	0.15625	5	2	2	0	0	3	2	2	0	0	00+000+0+00000000000000000000000	Life cycle	0
5378	JONES D, 1986, BERGEYS MANUAL SYSTE, V2, P1261	1986	10	0.004516711833785004	1.1796069549626064E-4	JONES D	JONES	D	null	null	BERGEYS MANUAL SYSTE, V2, P1261	BERGEYS MANUAL SYSTE	BMS	2	1261	null	5378/5378	1	7	0.21875	7	5	2	0	0	5	5	2	0	0	00+0-000+0000+0++000000000000000	Life cycle	0
5379	EMBLEY TM, 1983, JOURNAL OF APPLIED BACTERIOLOGY, V55, P31	1983	5	0.0015436863229391787	5.898034774813032E-5	EMBLEY TM	EMBLEY	T	null	null	JOURNAL OF APPLIED BACTERIOLOGY, V55, P31	JOURNAL OF APPLIED BACTERIOLOGY	JOAB	55	31	null	5379/5379	1	3	0.08571428571428572	3	2	0	0	0	3	2	0	0	0	000+++00000000000000000000000000000	Life cycle	0
5387	FOX GE, 1977, INTERNATIONAL JOURNAL OF SYSTEMATIC BACTERIOLOGY, V27, P44	1977	8	0.0037122969837587007	9.436855639700852E-5	FOX GE	FOX	G	null	null	INTERNATIONAL JOURNAL OF SYSTEMATIC BACTERIOLOGY, V27, P44	INTERNATIONAL JOURNAL OF SYSTEMATIC BACTERIOLOGY	IJOSB	27	44	null	5387/5387	1	7	0.17073170731707318	7	3	0	0	0	4	3	0	0	0	0000000+0+00000+0+00000000000000000000000	Life cycle	0
5407	Miller WG, 2000, MOLECULAR PLANT-MICROBE INTERACTIONS, V13, P1243	2000	7	0.003178928247048138	8.257248684738246E-5	Miller WG	Miller	W	null	null	MOLECULAR PLANT-MICROBE INTERACTIONS, V13, P1243	MOLECULAR PLANT-MICROBE INTERACTIONS	MPI	13	1243	null	5407/5407	1	6	0.3333333333333333	6	4	1	0	0	4	4	1	0	0	000000000+00+0+0+0	Life cycle	0
5408	DEBOER HA, 1983, PROCEEDINGS OF THE NATIONAL ACADEMY OF SCIENCES OF THE UNITED STATES OF AMERICA-BIOLOGICAL SCIENCES, V80, P21	1983	10	0.0030873726458783574	1.1796069549626064E-4	DEBOER HA	DEBOER	H	null	null	PROCEEDINGS OF THE NATIONAL ACADEMY OF SCIENCES OF THE UNITED STATES OF AMERICA-BIOLOGICAL SCIENCES, V80, P21	PROCEEDINGS OF THE NATIONAL ACADEMY OF SCIENCES OF THE UNITED STATES OF AMERICA-BIOLOGICAL SCIENCES	POTNAOSOTUSOAS	80	21	null	5408/5408	1	9	0.2571428571428571	9	6	4	0	0	5	5	4	0	0	000000000000+00+000+0000+00000000+0	Life cycle	0
5416	Bloemberg GV, 2000, MOLECULAR PLANT-MICROBE INTERACTIONS, V13, P1170	2000	5	0.002270663033605813	5.898034774813032E-5	Bloemberg GV	Bloemberg	G	null	null	MOLECULAR PLANT-MICROBE INTERACTIONS, V13, P1170	MOLECULAR PLANT-MICROBE INTERACTIONS	MPI	13	1170	null	5416/5416	1	5	0.2777777777777778	5	3	0	0	0	4	3	0	0	0	0000000000++0+00+0	Life cycle	0
5422	Gibson DG, 2009, NATURE METHODS, V6, P343, DOI 10.1038/NMETH.1318	2009	5	0.027932960893854747	5.898034774813032E-5	Gibson DG	Gibson	D	null	null	NATURE METHODS, V6, P343, DOI 10.1038/NMETH.1318	NATURE METHODS	NM	6	343	10.1038/NMETH.1318	5422/5422	1	4	0.4444444444444444	2	1	0	0	0	1	1	0	0	0	0000000+0		0
5456	Stingele F, 1996, JOURNAL OF BACTERIOLOGY, V178, P1680	1996	6	0.0024559967253376994	7.077641729775638E-5	Stingele F	Stingele	F	null	null	JOURNAL OF BACTERIOLOGY, V178, P1680	JOURNAL OF BACTERIOLOGY	JOB	178	1680	null	5456/5456	1	5	0.22727272727272727	5	2	0	0	0	2	2	0	0	0	00+00000000000+0000000		0
5458	FERRERO RL, 1992, JOURNAL OF BACTERIOLOGY, V174, P4212	1992	6	0.002560819462227913	7.077641729775638E-5	FERRERO RL	FERRERO	R	null	null	JOURNAL OF BACTERIOLOGY, V174, P4212	JOURNAL OF BACTERIOLOGY	JOB	174	4212	null	5458/5458	1	6	0.23076923076923078	6	0	0	0	0	3	0	0	0	0	00000000+0+0+0000000000000	Life cycle	0
5469	Alm RA, 1999, NATURE, V397, P176	1999	27	0.01341948310139165	3.1849387783990373E-4	Alm RA	Alm	R	null	null	NATURE, V397, P176	NATURE	NATURE	397	176	null	5469/5469	1	12	0.631578947368421	12	8	7	2	0	5	5	5	2	0	++0+0000-0-000000++	Hot paper	0
5473	SUERBAUM S, 1993, JOURNAL OF BACTERIOLOGY, V175, P3278	1993	6	0.002621231979030144	7.077641729775638E-5	SUERBAUM S	SUERBAUM	S	null	null	JOURNAL OF BACTERIOLOGY, V175, P3278	JOURNAL OF BACTERIOLOGY	JOB	175	3278	null	5473/5473	1	6	0.24	6	1	0	0	0	3	1	0	0	0	000000000+000++0000000000	Life cycle	0
5483	Tomb JF, 1997, NATURE, V388, P539	1997	42	0.01564828614008942	4.954349210842947E-4	Tomb JF	Tomb	J	null	null	NATURE, V388, P539	NATURE	NATURE	388	539	null	5483/5483	1	12	0.5714285714285714	12	12	9	2	0	3	3	3	1	0	00++000000---0-0000+0		0
5489	She Q, 2001, PROCEEDINGS OF THE NATIONAL ACADEMY OF SCIENCES OF THE UNITED STATES OF AMERICA, V98, P7835	2001	7	0.0031574199368516014	8.257248684738246E-5	She Q	She	Q	null	null	PROCEEDINGS OF THE NATIONAL ACADEMY OF SCIENCES OF THE UNITED STATES OF AMERICA, V98, P7835	PROCEEDINGS OF THE NATIONAL ACADEMY OF SCIENCES OF THE UNITED STATES OF AMERICA	POTNAOSOTUSOA	98	7835	null	5489/5489	1	4	0.23529411764705882	3	3	0	0	0	3	3	0	0	0	0+++0000000000000	Hot paper	0
5491	Ng WV, 2000, PROCEEDINGS OF THE NATIONAL ACADEMY OF SCIENCES OF THE UNITED STATES OF AMERICA, V97, P12176	2000	8	0.0036330608537693005	9.436855639700852E-5	Ng WV	Ng	W	null	null	PROCEEDINGS OF THE NATIONAL ACADEMY OF SCIENCES OF THE UNITED STATES OF AMERICA, V97, P12176	PROCEEDINGS OF THE NATIONAL ACADEMY OF SCIENCES OF THE UNITED STATES OF AMERICA	POTNAOSOTUSOA	97	12176	null	5491/5491	1	5	0.2777777777777778	5	4	1	0	0	4	4	1	0	0	00++000000000+00+0	Life cycle	0
5498	Klenk HP, 1997, NATURE, V390, P364	1997	10	0.0037257824143070045	1.1796069549626064E-4	Klenk HP	Klenk	H	null	null	NATURE, V390, P364	NATURE	NATURE	390	364	null	5498/5498	1	8	0.38095238095238093	8	2	1	0	0	2	2	1	0	0	000+0000000000+000000		0
5501	Ruepp A, 2000, NATURE, V407, P508	2000	5	0.002270663033605813	5.898034774813032E-5	Ruepp A	Ruepp	A	null	null	NATURE, V407, P508	NATURE	NATURE	407	508	null	5501/5501	1	5	0.2777777777777778	5	1	0	0	0	3	1	0	0	0	0++0000000000000+0	Hot paper	0
5502	Parkhill J, 2000, NATURE, V404, P502	2000	11	0.004995458673932788	1.2975676504588672E-4	Parkhill J	Parkhill	J	null	null	NATURE, V404, P502	NATURE	NATURE	404	502	null	5502/5502	1	7	0.3888888888888889	7	5	2	0	0	4	4	2	0	0	++0000000+00+00000	Hot paper + Life cycle	0
5505	Kawarabayasi Y, 1998, DNA research : an international journal for rapid publication of reports on genes and genomes, V5, P55	1998	6	0.0024927295388450354	7.077641729775638E-5	Kawarabayasi Y	Kawarabayasi	Y	null	null	DNA research : an international journal for rapid publication of reports on genes and genomes, V5, P55	DNA research : an international journal for rapid publication of reports on genes and genomes	Dr:aijfrporogag	5	55	null	5505/5505	1	5	0.25	5	1	0	0	0	1	1	0	0	0	00+00000000000000000		0
5506	REZSOHAZY R, 1993, MOLECULAR MICROBIOLOGY, V9, P1283	1993	5	0.00218435998252512	5.898034774813032E-5	REZSOHAZY R	REZSOHAZY	R	null	null	MOLECULAR MICROBIOLOGY, V9, P1283	MOLECULAR MICROBIOLOGY	MM	9	1283	null	5506/5506	1	5	0.2	5	1	0	0	0	5	1	0	0	0	0+0000+00+000+00+00000000	Life cycle	0
5512	Bult CJ, 1996, SCIENCE, V273, P1058	1996	20	0.008186655751125664	2.3592139099252128E-4	Bult CJ	Bult	C	null	null	SCIENCE, V273, P1058	SCIENCE	SCIENCE	273	1058	null	5512/5512	1	11	0.5	11	8	3	0	0	2	2	2	0	0	0+0+00000---0000000000		0
5514	Kawarabayasi Y, 2001, DNA RESEARCH, V8, P123	2001	8	0.0036084799278304014	9.436855639700852E-5	Kawarabayasi Y	Kawarabayasi	Y	null	null	DNA RESEARCH, V8, P123	DNA RESEARCH	DR	8	123	null	5514/5514	1	6	0.35294117647058826	5	3	0	0	0	3	3	0	0	0	00++000000+000000		0
5515	SYVANEN M, 1994, ANNUAL REVIEW OF GENETICS, V28, P237	1994	5	0.0021422450728363325	5.898034774813032E-5	SYVANEN M	SYVANEN	M	null	null	ANNUAL REVIEW OF GENETICS, V28, P237	ANNUAL REVIEW OF GENETICS	AROG	28	237	null	5515/5515	1	5	0.20833333333333334	5	1	0	0	0	5	1	0	0	0	0+0000+0++0000+000000000	Life cycle	0
5516	Smith DR, 1997, JOURNAL OF BACTERIOLOGY, V179, P7135	1997	15	0.005588673621460507	1.7694104324439096E-4	Smith DR	Smith	D	null	null	JOURNAL OF BACTERIOLOGY, V179, P7135	JOURNAL OF BACTERIOLOGY	JOB	179	7135	null	5516/5516	1	8	0.38095238095238093	8	6	3	0	0	4	4	3	0	0	00-+00-+-000+0000000+	Life cycle	0
5519	Notredame C, 2000, JOURNAL OF MOLECULAR BIOLOGY, V302, P205, DOI 10.1006/jmbi.2000.4042	2000	13	0.005903723887375113	1.5334890414513884E-4	Notredame C	Notredame	C	null	null	JOURNAL OF MOLECULAR BIOLOGY, V302, P205, DOI 10.1006/jmbi.2000.4042	JOURNAL OF MOLECULAR BIOLOGY	JOMB	302	205	10.1006/JMBI.2000.4042	5519/5519	1	9	0.5	9	8	0	0	0	1	1	0	0	0	00+000-00-00000000		0
5552	Razin S, 1998, MICROBIOLOGY AND MOLECULAR BIOLOGY REVIEWS, V62, P1094	1998	21	0.008724553385957623	2.4771746054214733E-4	Razin S	Razin	S	null	null	MICROBIOLOGY AND MOLECULAR BIOLOGY REVIEWS, V62, P1094	MICROBIOLOGY AND MOLECULAR BIOLOGY REVIEWS	MAMBR	62	1094	null	5552/5552	1	12	0.6	12	7	2	2	0	2	2	2	2	0	00++0000--0000000000		0
5553	Lo Shyh-Ching, 1992, Mycoplasmas; Molecular biology and pathogenesis, P525	1992	8	0.0034144259496372174	9.436855639700852E-5	Lo Shyh-Ching	Lo	S	null	null	Mycoplasmas; Molecular biology and pathogenesis, P525	Mycoplasmas; Molecular biology and pathogenesis	MMbap	null	525	null	5553/5553	1	5	0.19230769230769232	5	2	2	0	0	2	2	2	0	0	000+00000+0000000000000000		0
5560	RAZIN S, 1976, BIOCH ANAL MEMBRANES, P3	1976	13	0.006226053639846743	1.5334890414513884E-4	RAZIN S	RAZIN	S	null	null	BIOCH ANAL MEMBRANES, P3	BIOCH ANAL MEMBRANES	BAM	null	3	null	5560/5560	1	10	0.24390243902439024	10	6	4	0	0	6	4	4	0	0	++00000000000000+000+000+00+0000000000000	Hot paper + Life cycle	0
5570	EXTON JH, 1994, BIOCHIMICA ET BIOPHYSICA ACTA-LIPIDS AND LIPID METABOLISM, V1212, P26	1994	5	0.0021422450728363325	5.898034774813032E-5	EXTON JH	EXTON	J	null	null	BIOCHIMICA ET BIOPHYSICA ACTA-LIPIDS AND LIPID METABOLISM, V1212, P26	BIOCHIMICA ET BIOPHYSICA ACTA-LIPIDS AND LIPID METABOLISM	BEBAALM	1212	26	null	5570/5570	1	5	0.20833333333333334	5	3	1	0	0	5	3	1	0	0	0000000+0000+++000+00000	Life cycle	0
5571	BLIGH EG, 1959, CANADIAN JOURNAL OF BIOCHEMISTRY AND PHYSIOLOGY, V37, P911	1959	77	0.2682926829268293	9.08297355321207E-4	BLIGH EG	BLIGH	E	null	null	CANADIAN JOURNAL OF BIOCHEMISTRY AND PHYSIOLOGY, V37, P911	CANADIAN JOURNAL OF BIOCHEMISTRY AND PHYSIOLOGY	CJOBAP	37	911	null	5571/5571	1	35	0.8536585365853658	35	28	22	7	7	5	5	5	3	3	000-0+0000-00000-000+000000+000+00+000000	Constant performer + Life cycle	0
5577	BARTLETT JG, 1978, NEW ENGLAND JOURNAL OF MEDICINE, V298, P531	1978	6	0.0031662269129287598	7.077641729775638E-5	BARTLETT JG	BARTLETT	J	null	null	NEW ENGLAND JOURNAL OF MEDICINE, V298, P531	NEW ENGLAND JOURNAL OF MEDICINE	NEJOM	298	531	null	5577/5577	1	5	0.125	5	3	2	0	0	4	3	2	0	0	000+000000+0000000000+00000000000000+000	Life cycle	0
5578	DEAN AG, 1972, JOURNAL OF INFECTIOUS DISEASES, V125, P407	1972	22	0.01746031746031746	2.5951353009177343E-4	DEAN AG	DEAN	A	null	null	JOURNAL OF INFECTIOUS DISEASES, V125, P407	JOURNAL OF INFECTIOUS DISEASES	JOID	125	407	null	5578/5578	1	14	0.35	14	11	4	0	0	6	6	3	0	0	0++++0+0+00000000000000000000000000000000	Hot paper	0
5579	BARTLETT JG, 1977, JOURNAL OF INFECTIOUS DISEASES, V136, P701	1977	6	0.0027842227378190253	7.077641729775638E-5	BARTLETT JG	BARTLETT	J	null	null	JOURNAL OF INFECTIOUS DISEASES, V136, P701	JOURNAL OF INFECTIOUS DISEASES	JOID	136	701	null	5579/5579	1	5	0.12195121951219512	5	2	1	0	0	5	2	1	0	0	0000+0000+0+0+00000000000000000000000+000	Life cycle	0
5585	SACK RB, 1975, ANNUAL REVIEW OF MICROBIOLOGY, V29, P333	1975	6	0.0039011703511053317	7.077641729775638E-5	SACK RB	SACK	R	null	null	ANNUAL REVIEW OF MICROBIOLOGY, V29, P333	ANNUAL REVIEW OF MICROBIOLOGY	AROM	29	333	null	5585/5585	1	5	0.12195121951219512	5	1	1	0	0	5	1	1	0	0	0+0+++0000+000000000000000000000000000000	Life cycle	0
5591	TAKEDA Y, 1979, INFECTION AND IMMUNITY, V25, P978	1979	11	0.004627681952040387	1.2975676504588672E-4	TAKEDA Y	TAKEDA	Y	null	null	INFECTION AND IMMUNITY, V25, P978	INFECTION AND IMMUNITY	IAI	25	978	null	5591/5591	1	5	0.1282051282051282	5	3	3	1	0	3	3	3	1	0	0000+000000000+0000000000+0000000000000	Life cycle	0
5607	Griffiths RI, 2000, APPLIED AND ENVIRONMENTAL MICROBIOLOGY, V66, P5488	2000	5	0.002270663033605813	5.898034774813032E-5	Griffiths RI	Griffiths	R	null	null	APPLIED AND ENVIRONMENTAL MICROBIOLOGY, V66, P5488	APPLIED AND ENVIRONMENTAL MICROBIOLOGY	AAEM	66	5488	null	5607/5607	1	4	0.2222222222222222	4	2	0	0	0	3	2	0	0	0	0000+00000++000000	Life cycle	0
5617	MANIATIS T, 1982, MOL CLONING LAB MANU	1982	68	0.0241305890702626	8.021327293745723E-4	MANIATIS T	MANIATIS	T	null	null	MOL CLONING LAB MANU	MOL CLONING LAB MANU	MCLM	null	null	null	5617/5617	1	14	0.3888888888888889	14	14	13	11	3	12	12	12	11	3	0---------------+++0+++0++00+++0+000	Sleeping beauty + Life cycle	0
5643	MOIR A, 1979, JOURNAL OF GENERAL MICROBIOLOGY, V111, P165	1979	5	0.002103491796381994	5.898034774813032E-5	MOIR A	MOIR	A	null	null	JOURNAL OF GENERAL MICROBIOLOGY, V111, P165	JOURNAL OF GENERAL MICROBIOLOGY	JOGM	111	165	null	5643/5643	1	5	0.1282051282051282	5	3	1	0	0	5	3	1	0	0	000+00+00000000+0000000000+00000000000+	Life cycle	0
5647	Shimizu T, 2002, PROCEEDINGS OF THE NATIONAL ACADEMY OF SCIENCES OF THE UNITED STATES OF AMERICA, V99, P996	2002	12	0.008504606661941885	1.4155283459551277E-4	Shimizu T	Shimizu	T	null	null	PROCEEDINGS OF THE NATIONAL ACADEMY OF SCIENCES OF THE UNITED STATES OF AMERICA, V99, P996	PROCEEDINGS OF THE NATIONAL ACADEMY OF SCIENCES OF THE UNITED STATES OF AMERICA	POTNAOSOTUSOA	99	996	null	5647/5647	1	8	0.5	8	3	1	0	0	3	2	1	0	0	+0+0-00000000+00	Hot paper	0
5648	Nolling J, 2001, JOURNAL OF BACTERIOLOGY, V183, P4823	2001	16	0.007216959855660803	1.8873711279401704E-4	Nolling J	Nolling	J	null	null	JOURNAL OF BACTERIOLOGY, V183, P4823	JOURNAL OF BACTERIOLOGY	JOB	183	4823	null	5648/5648	1	8	0.47058823529411764	6	5	2	1	0	3	3	2	1	0	0+0+000-0000000+0		0
5659	Bruggemann H, 2003, PROCEEDINGS OF THE NATIONAL ACADEMY OF SCIENCES OF THE UNITED STATES OF AMERICA, V100, P1316, DOI 10.1073/pnas.0335853100	2003	8	0.0064464141821112	9.436855639700852E-5	Bruggemann H	Bruggemann	H	null	null	PROCEEDINGS OF THE NATIONAL ACADEMY OF SCIENCES OF THE UNITED STATES OF AMERICA, V100, P1316, DOI 10.1073/pnas.0335853100	PROCEEDINGS OF THE NATIONAL ACADEMY OF SCIENCES OF THE UNITED STATES OF AMERICA	POTNAOSOTUSOA	100	1316	10.1073/PNAS.0335853100	5659/5659	1	3	0.2	3	3	1	0	0	3	3	1	0	0	0++0+0000000000	Hot paper	0
5690	KUMAMOTO CA, 1985, JOURNAL OF BACTERIOLOGY, V163, P267	1985	7	0.002240717029449424	8.257248684738246E-5	KUMAMOTO CA	KUMAMOTO	C	null	null	JOURNAL OF BACTERIOLOGY, V163, P267	JOURNAL OF BACTERIOLOGY	JOB	163	267	null	5690/5690	1	5	0.15151515151515152	5	5	3	0	0	5	5	3	0	0	000000+000+0000000+000+00+0000000	Life cycle	0
5693	Henderson IR, 1998, TRENDS IN MICROBIOLOGY, V6, P370	1998	7	0.0029081844619858743	8.257248684738246E-5	Henderson IR	Henderson	I	null	null	TRENDS IN MICROBIOLOGY, V6, P370	TRENDS IN MICROBIOLOGY	TIM	6	370	null	5693/5693	1	5	0.25	5	3	1	0	0	3	3	1	0	0	00000000+0+0+0000000	Life cycle	0
5695	Eslava C, 1998, INFECTION AND IMMUNITY, V66, P3155	1998	13	0.00540091400083091	1.5334890414513884E-4	Eslava C	Eslava	C	null	null	INFECTION AND IMMUNITY, V66, P3155	INFECTION AND IMMUNITY	IAI	66	3155	null	5695/5695	1	9	0.45	9	3	1	1	0	1	1	1	1	0	00000000+00000000000		0
5696	Guyer DM, 2000, MOLECULAR MICROBIOLOGY, V38, P53	2000	7	0.003178928247048138	8.257248684738246E-5	Guyer DM	Guyer	D	null	null	MOLECULAR MICROBIOLOGY, V38, P53	MOLECULAR MICROBIOLOGY	MM	38	53	null	5696/5696	1	6	0.3333333333333333	6	1	0	0	0	2	1	0	0	0	00000+0000+0000000	Life cycle	0
5708	Zoetendal EG, 1998, APPLIED AND ENVIRONMENTAL MICROBIOLOGY, V64, P3854	1998	10	0.004154549231408392	1.1796069549626064E-4	Zoetendal EG	Zoetendal	E	null	null	APPLIED AND ENVIRONMENTAL MICROBIOLOGY, V64, P3854	APPLIED AND ENVIRONMENTAL MICROBIOLOGY	AAEM	64	3854	null	5708/5708	1	7	0.35	7	5	1	0	0	5	5	1	0	0	0000+00+000+00+000+0	Life cycle	0
5716	Muyzer G, 1998, ANTONIE VAN LEEUWENHOEK INTERNATIONAL JOURNAL OF GENERAL AND MOLECULAR MICROBIOLOGY, V73, P127	1998	10	0.004154549231408392	1.1796069549626064E-4	Muyzer G	Muyzer	G	null	null	ANTONIE VAN LEEUWENHOEK INTERNATIONAL JOURNAL OF GENERAL AND MOLECULAR MICROBIOLOGY, V73, P127	ANTONIE VAN LEEUWENHOEK INTERNATIONAL JOURNAL OF GENERAL AND MOLECULAR MICROBIOLOGY	AVLIJOGAMM	73	127	null	5716/5716	1	6	0.3	6	5	1	0	0	4	4	1	0	0	00+000++0000000+0000	Life cycle	0
5724	Zhang Z, 2000, JOURNAL OF COMPUTATIONAL BIOLOGY, V7, P203	2000	8	0.0036330608537693005	9.436855639700852E-5	Zhang Z	Zhang	Z	null	null	JOURNAL OF COMPUTATIONAL BIOLOGY, V7, P203	JOURNAL OF COMPUTATIONAL BIOLOGY	JOCB	7	203	null	5724/5724	1	6	0.3333333333333333	6	5	2	0	0	6	5	2	0	0	000000000++0+0+0++		0
5730	Marahiel MA, 1997, CHEMICAL REVIEWS, V97, P2651	1997	11	0.004098360655737705	1.2975676504588672E-4	Marahiel MA	Marahiel	M	null	null	CHEMICAL REVIEWS, V97, P2651	CHEMICAL REVIEWS	CR	97	2651	null	5730/5730	1	8	0.38095238095238093	8	3	1	0	0	3	3	1	0	0	0000000++00000000+000	Life cycle	0
5732	Neilan BA, 1999, JOURNAL OF BACTERIOLOGY, V181, P4089	1999	6	0.002982107355864811	7.077641729775638E-5	Neilan BA	Neilan	B	null	null	JOURNAL OF BACTERIOLOGY, V181, P4089	JOURNAL OF BACTERIOLOGY	JOB	181	4089	null	5732/5732	1	5	0.2631578947368421	5	2	0	0	0	2	2	0	0	0	000000+00000000+000	Life cycle	0
5748	Altschul SF, 1997, NUCLEIC ACIDS RESEARCH, V25, P3389	1997	346	0.12891207153502235	0.004081440064170618	Altschul SF	Altschul	S	null	null	NUCLEIC ACIDS RESEARCH, V25, P3389	NUCLEIC ACIDS RESEARCH	NAR	25	3389	null	5748/5748	1	20	0.9523809523809523	20	20	20	19	6	7	7	7	7	5	---0+0+++00-00+0+0+00	Sleeping beauty + Constant performer + Life cycle	0
5751	Crosa JH, 2002, MICROBIOLOGY AND MOLECULAR BIOLOGY REVIEWS, V66, P223, DOI 10.1128/MMBR.66.2.223-249.2002	2002	6	0.004252303330970942	7.077641729775638E-5	Crosa JH	Crosa	J	null	null	MICROBIOLOGY AND MOLECULAR BIOLOGY REVIEWS, V66, P223, DOI 10.1128/MMBR.66.2.223-249.2002	MICROBIOLOGY AND MOLECULAR BIOLOGY REVIEWS	MAMBR	66	223	10.1128/MMBR.66.2.223-249.2002	5751/5751	1	5	0.3125	5	3	0	0	0	3	3	0	0	0	0000+000000++000	Life cycle	0
5766	Ludwig W, 2004, NUCLEIC ACIDS RESEARCH, V32, P1363, DOI 10.1093/nar/gkh293	2004	33	0.029049295774647887	3.892702951376601E-4	Ludwig W	Ludwig	W	null	null	NUCLEIC ACIDS RESEARCH, V32, P1363, DOI 10.1093/nar/gkh293	NUCLEIC ACIDS RESEARCH	NAR	32	1363	10.1093/NAR/GKH293	5766/5766	1	13	0.9285714285714286	13	11	8	1	0	1	1	1	1	0	00-0000+000000	Constant performer	0
5768	Cole JR, 2003, NUCLEIC ACIDS RESEARCH, V31, P442, DOI 10.1093/nar/gkg039	2003	16	0.0128928283642224	1.8873711279401704E-4	Cole JR	Cole	J	null	null	NUCLEIC ACIDS RESEARCH, V31, P442, DOI 10.1093/nar/gkg039	NUCLEIC ACIDS RESEARCH	NAR	31	442	10.1093/NAR/GKG039	5768/5768	1	8	0.5333333333333333	7	4	2	1	1	2	1	1	1	1	+0+0000-0000000	Hot paper	0
5770	KOMAGATA K, 1987, METHODS IN MICROBIOLOGY, V19, P161	1987	7	0.0023325558147284237	8.257248684738246E-5	KOMAGATA K	KOMAGATA	K	null	null	METHODS IN MICROBIOLOGY, V19, P161	METHODS IN MICROBIOLOGY	MIM	19	161	null	5770/5770	1	6	0.1935483870967742	6	5	2	0	0	6	5	2	0	0	000000000000+++000++000+0000000	Life cycle	0
5776	GIOVANNONI SJ, 1988, JOURNAL OF BACTERIOLOGY, V170, P720	1988	8	0.002875629043853343	9.436855639700852E-5	GIOVANNONI SJ	GIOVANNONI	S	null	null	JOURNAL OF BACTERIOLOGY, V170, P720	JOURNAL OF BACTERIOLOGY	JOB	170	720	null	5776/5776	1	6	0.2	6	4	0	0	0	4	4	0	0	0	0+000+0000000+000+000000000000	Life cycle	0
5788	MENDOZA C, 1980, ANTIMICROBIAL AGENTS AND CHEMOTHERAPY, V18, P215	1980	5	0.0025012506253126563	5.898034774813032E-5	MENDOZA C	MENDOZA	C	null	null	ANTIMICROBIAL AGENTS AND CHEMOTHERAPY, V18, P215	ANTIMICROBIAL AGENTS AND CHEMOTHERAPY	AAAC	18	215	null	5788/5788	1	5	0.13157894736842105	5	1	0	0	0	5	1	0	0	0	0000000++++000000000+00000000000000000	Life cycle	0
5792	KOSTMAN JR, 1992, JOURNAL OF CLINICAL MICROBIOLOGY, V30, P2084	1992	6	0.002560819462227913	7.077641729775638E-5	KOSTMAN JR	KOSTMAN	J	null	null	JOURNAL OF CLINICAL MICROBIOLOGY, V30, P2084	JOURNAL OF CLINICAL MICROBIOLOGY	JOCM	30	2084	null	5792/5792	1	5	0.19230769230769232	5	1	1	0	0	3	1	1	0	0	00+00000+00+00000000000000	Life cycle	0
5795	Briggs CE, 1999, ANTIMICROBIAL AGENTS AND CHEMOTHERAPY, V43, P846	1999	8	0.003976143141153081	9.436855639700852E-5	Briggs CE	Briggs	C	null	null	ANTIMICROBIAL AGENTS AND CHEMOTHERAPY, V43, P846	ANTIMICROBIAL AGENTS AND CHEMOTHERAPY	AAAC	43	846	null	5795/5795	1	5	0.2631578947368421	5	3	1	0	0	3	3	1	0	0	++000+0000000000000	Hot paper	0
5803	STOUT V, 1990, JOURNAL OF BACTERIOLOGY, V172, P659	1990	6	0.002103049421661409	7.077641729775638E-5	STOUT V	STOUT	V	null	null	JOURNAL OF BACTERIOLOGY, V172, P659	JOURNAL OF BACTERIOLOGY	JOB	172	659	null	5803/5803	1	4	0.14285714285714285	4	3	1	0	0	4	3	1	0	0	000000+000000++0000+00000000	Life cycle	0
5810	AUSUBEL FM, 1990, CURRENT PROTOCOLS MO	1990	13	0.004556607080266386	1.5334890414513884E-4	AUSUBEL FM	AUSUBEL	F	null	null	CURRENT PROTOCOLS MO	CURRENT PROTOCOLS MO	CPM	null	null	null	5810/5810	1	9	0.32142857142857145	9	6	4	0	0	5	5	4	0	0	0000000+000+0+000++000000000	Life cycle	0
5816	STOCK JB, 1990, NATURE, V344, P395	1990	7	0.0024535576586049773	8.257248684738246E-5	STOCK JB	STOCK	J	null	null	NATURE, V344, P395	NATURE	NATURE	344	395	null	5816/5816	1	6	0.21428571428571427	6	3	0	0	0	4	3	0	0	0	000+000000+00+00000+00000000	Life cycle	0
5824	MACNEIL DJ, 1992, GENE, V111, P61	1992	16	0.006828851899274435	1.8873711279401704E-4	MACNEIL DJ	MACNEIL	D	null	null	GENE, V111, P61	GENE	GENE	111	61	null	5824/5824	1	10	0.38461538461538464	10	6	4	2	1	5	5	4	2	1	0--0-0-0000+00+0+0000++000	Sleeping beauty + Life cycle	0
5831	LEIGH JA, 1992, ANNUAL REVIEW OF MICROBIOLOGY, V46, P307	1992	5	0.002134016218523261	5.898034774813032E-5	LEIGH JA	LEIGH	J	null	null	ANNUAL REVIEW OF MICROBIOLOGY, V46, P307	ANNUAL REVIEW OF MICROBIOLOGY	AROM	46	307	null	5831/5831	1	5	0.19230769230769232	5	1	0	0	0	5	1	0	0	0	0000+0++000+00+00000000000	Life cycle	0
5841	ASSINDER SJ, 1990, ADVANCES IN MICROBIAL PHYSIOLOGY, V31, P1	1990	6	0.002103049421661409	7.077641729775638E-5	ASSINDER SJ	ASSINDER	S	null	null	ADVANCES IN MICROBIAL PHYSIOLOGY, V31, P1	ADVANCES IN MICROBIAL PHYSIOLOGY	AIMP	31	1	null	5841/5841	1	6	0.21428571428571427	6	2	0	0	0	5	2	0	0	0	000+00+00+000++0000000000000	Life cycle	0
5847	ZYLSTRA GJ, 1989, JOURNAL OF BIOLOGICAL CHEMISTRY, V264, P14940	1989	6	0.0014433485686793362	7.077641729775638E-5	ZYLSTRA GJ	ZYLSTRA	G	null	null	JOURNAL OF BIOLOGICAL CHEMISTRY, V264, P14940	JOURNAL OF BIOLOGICAL CHEMISTRY	JOBC	264	14940	null	5847/5847	1	6	0.20689655172413793	6	4	1	0	0	5	4	1	0	0	0+00000000+00++00000000+00000	Life cycle	0
5869	KRAULIS PJ, 1991, JOURNAL OF APPLIED CRYSTALLOGRAPHY, V24, P946	1991	8	0.0031164783794312427	9.436855639700852E-5	KRAULIS PJ	KRAULIS	P	null	null	JOURNAL OF APPLIED CRYSTALLOGRAPHY, V24, P946	JOURNAL OF APPLIED CRYSTALLOGRAPHY	JOAC	24	946	null	5869/5869	1	6	0.2222222222222222	6	2	1	0	0	2	2	1	0	0	000000000000+00000+00000000	Life cycle	0
5870	WILLIAMS JGK, 1988, METHODS IN ENZYMOLOGY, V167, P766	1988	19	0.006829618979151689	2.2412532144289524E-4	WILLIAMS JGK	WILLIAMS	J	null	null	METHODS IN ENZYMOLOGY, V167, P766	METHODS IN ENZYMOLOGY	MIE	167	766	null	5870/5870	1	14	0.4666666666666667	14	10	5	2	0	5	5	5	2	0	00-0---0000000++00000+000++000	Life cycle	0
5881	Fulda S, 2000, EUROPEAN JOURNAL OF BIOCHEMISTRY, V267, P5900	2000	6	0.0027247956403269754	7.077641729775638E-5	Fulda S	Fulda	S	null	null	EUROPEAN JOURNAL OF BIOCHEMISTRY, V267, P5900	EUROPEAN JOURNAL OF BIOCHEMISTRY	EJOB	267	5900	null	5881/5881	1	3	0.16666666666666666	3	3	2	0	0	3	3	2	0	0	000+00000+0+000000	Life cycle	0
5886	SALI A, 1993, JOURNAL OF MOLECULAR BIOLOGY, V234, P779	1993	8	0.0034949759720401923	9.436855639700852E-5	SALI A	SALI	A	null	null	JOURNAL OF MOLECULAR BIOLOGY, V234, P779	JOURNAL OF MOLECULAR BIOLOGY	JOMB	234	779	null	5886/5886	1	7	0.28	7	4	3	0	0	4	4	3	0	0	0000000000+0000+000+000+0	Life cycle	0
5922	CHOMCZYNSKI P, 1987, ANALYTICAL BIOCHEMISTRY, V162, P156	1987	32	0.010663112295901367	3.774742255880341E-4	CHOMCZYNSKI P	CHOMCZYNSKI	P	null	null	ANALYTICAL BIOCHEMISTRY, V162, P156	ANALYTICAL BIOCHEMISTRY	AB	162	156	null	5922/5922	1	17	0.5483870967741935	17	14	12	1	0	6	6	6	1	0	0---000+000+00++00000000000+00+	Sleeping beauty + Life cycle	0
5934	KLIJN N, 1991, APPLIED AND ENVIRONMENTAL MICROBIOLOGY, V57, P3390	1991	7	0.0027269185820023374	8.257248684738246E-5	KLIJN N	KLIJN	N	null	null	APPLIED AND ENVIRONMENTAL MICROBIOLOGY, V57, P3390	APPLIED AND ENVIRONMENTAL MICROBIOLOGY	AAEM	57	3390	null	5934/5934	1	4	0.14814814814814814	4	2	1	0	0	4	2	1	0	0	000000++00+0+00000000000000	Life cycle	0
5936	SCHLEIFER KH, 1985, SYSTEMATIC AND APPLIED MICROBIOLOGY, V6, P183	1985	10	0.003201024327784891	1.1796069549626064E-4	SCHLEIFER KH	SCHLEIFER	K	null	null	SYSTEMATIC AND APPLIED MICROBIOLOGY, V6, P183	SYSTEMATIC AND APPLIED MICROBIOLOGY	SAAM	6	183	null	5936/5936	1	7	0.21212121212121213	7	6	1	0	0	6	6	1	0	0	00+00+000000++++00000000000000000	Life cycle	0
5940	TERZAGHI BE, 1975, APPLIED MICROBIOLOGY, V29, P807	1975	88	0.05721716514954486	0.0010380541203670937	TERZAGHI BE	TERZAGHI	B	null	null	APPLIED MICROBIOLOGY, V29, P807	APPLIED MICROBIOLOGY	AM	29	807	null	5940/5940	1	31	0.7560975609756098	31	26	26	6	0	13	13	13	5	0	---0---000--0-+0000+0++++++0+0+00++0+0000	Sleeping beauty + Life cycle	0
5942	GODON JJ, 1992, APPLIED AND ENVIRONMENTAL MICROBIOLOGY, V58, P4045	1992	6	0.002560819462227913	7.077641729775638E-5	GODON JJ	GODON	J	null	null	APPLIED AND ENVIRONMENTAL MICROBIOLOGY, V58, P4045	APPLIED AND ENVIRONMENTAL MICROBIOLOGY	AAEM	58	4045	null	5942/5942	1	5	0.19230769230769232	5	2	0	0	0	4	2	0	0	0	000000+00+0+0+000000000000	Life cycle	0
5943	Ludwig W, 1998, ELECTROPHORESIS, V19, P554	1998	5	0.002077274615704196	5.898034774813032E-5	Ludwig W	Ludwig	W	null	null	ELECTROPHORESIS, V19, P554	ELECTROPHORESIS	ELECTROPHORESIS	19	554	null	5943/5943	1	4	0.2	4	2	0	0	0	3	2	0	0	0	+00+0000+00000000000		0
5944	SALAMA M, 1991, APPLIED AND ENVIRONMENTAL MICROBIOLOGY, V57, P1313	1991	6	0.002337358784573432	7.077641729775638E-5	SALAMA M	SALAMA	M	null	null	APPLIED AND ENVIRONMENTAL MICROBIOLOGY, V57, P1313	APPLIED AND ENVIRONMENTAL MICROBIOLOGY	AAEM	57	1313	null	5944/5944	1	4	0.14814814814814814	4	2	1	0	0	3	2	1	0	0	+000000+000000+000000000000	Life cycle	0
5948	TOLEDANO MB, 1994, CELL, V78, P897	1994	8	0.003427592116538132	9.436855639700852E-5	TOLEDANO MB	TOLEDANO	M	null	null	CELL, V78, P897	CELL	CELL	78	897	null	5948/5948	1	7	0.2916666666666667	7	4	2	0	0	4	4	2	0	0	0+000000000000+0+000000+	Life cycle	0
5958	Heinrichs DE, 1998, MOLECULAR MICROBIOLOGY, V30, P221	1998	5	0.002077274615704196	5.898034774813032E-5	Heinrichs DE	Heinrichs	D	null	null	MOLECULAR MICROBIOLOGY, V30, P221	MOLECULAR MICROBIOLOGY	MM	30	221	null	5958/5958	1	5	0.25	5	1	0	0	0	1	1	0	0	0	00000000000000+00000		0
5962	Clermont O, 2000, APPLIED AND ENVIRONMENTAL MICROBIOLOGY, V66, P4555	2000	14	0.006357856494096276	1.6514497369476492E-4	Clermont O	Clermont	O	null	null	APPLIED AND ENVIRONMENTAL MICROBIOLOGY, V66, P4555	APPLIED AND ENVIRONMENTAL MICROBIOLOGY	AAEM	66	4555	null	5962/5962	1	9	0.5	9	6	3	1	0	3	3	3	1	0	000-0-0-00+0+0000+	Life cycle	0
5991	LAM S, 1983, CELL, V34, P951	1983	6	0.0018524235875270144	7.077641729775638E-5	LAM S	LAM	S	null	null	CELL, V34, P951	CELL	CELL	34	951	null	5991/5991	1	5	0.14285714285714285	5	3	2	0	0	5	3	2	0	0	00000000+++00000+0000000+0000000000	Life cycle	0
5994	PRERE MF, 1990, JOURNAL OF BACTERIOLOGY, V172, P4090	1990	7	0.0024535576586049773	8.257248684738246E-5	PRERE MF	PRERE	M	null	null	JOURNAL OF BACTERIOLOGY, V172, P4090	JOURNAL OF BACTERIOLOGY	JOB	172	4090	null	5994/5994	1	7	0.25	7	3	1	0	0	5	3	1	0	0	0000000000+0++000+0000000+00	Life cycle	0
6015	CHANDLER M, 1993, MOLECULAR MICROBIOLOGY, V7, P497	1993	9	0.003931847968545216	1.0616462594663458E-4	CHANDLER M	CHANDLER	M	null	null	MOLECULAR MICROBIOLOGY, V7, P497	MOLECULAR MICROBIOLOGY	MM	7	497	null	6015/6015	1	7	0.28	7	3	2	0	0	3	3	2	0	0	000+0000000000+000000+000	Life cycle	0
6023	ROSS W, 1990, EMBO JOURNAL, V9, P3733	1990	6	0.002103049421661409	7.077641729775638E-5	ROSS W	ROSS	W	null	null	EMBO JOURNAL, V9, P3733	EMBO JOURNAL	EJ	9	3733	null	6023/6023	1	6	0.21428571428571427	6	3	1	0	0	5	3	1	0	0	000000+000+00+000+00000000+0	Life cycle	0
6057	Bukau B, 1998, CELL, V92, P351	1998	8	0.0033236393851267137	9.436855639700852E-5	Bukau B	Bukau	B	null	null	CELL, V92, P351	CELL	CELL	92	351	null	6057/6057	1	7	0.35	7	3	1	0	0	3	3	1	0	0	+00000000+0000+00000	Life cycle	0
6060	LANZETTA PA, 1979, ANALYTICAL BIOCHEMISTRY, V100, P95	1979	8	0.0033655868742111907	9.436855639700852E-5	LANZETTA PA	LANZETTA	P	null	null	ANALYTICAL BIOCHEMISTRY, V100, P95	ANALYTICAL BIOCHEMISTRY	AB	100	95	null	6060/6060	1	6	0.15384615384615385	6	6	4	0	0	6	6	4	0	0	000000000000000+0++00000+000+0000000+00	Life cycle	0
6095	Sledjeski DD, 1996, EMBO JOURNAL, V15, P3993	1996	6	0.0024559967253376994	7.077641729775638E-5	Sledjeski DD	Sledjeski	D	null	null	EMBO JOURNAL, V15, P3993	EMBO JOURNAL	EJ	15	3993	null	6095/6095	1	4	0.18181818181818182	4	3	2	0	0	3	3	2	0	0	000000000000+00+00000+	Life cycle	0
6099	Chen X, 2002, NATURE, V415, P545	2002	9	0.0063784549964564135	1.0616462594663458E-4	Chen X	Chen	X	null	null	NATURE, V415, P545	NATURE	NATURE	415	545	null	6099/6099	1	6	0.375	5	3	1	0	0	3	3	1	0	0	000-+0000+000+00	Life cycle	0
6103	Majdalani N, 1998, PROCEEDINGS OF THE NATIONAL ACADEMY OF SCIENCES OF THE UNITED STATES OF AMERICA, V95, P12462	1998	5	0.002077274615704196	5.898034774813032E-5	Majdalani N	Majdalani	N	null	null	PROCEEDINGS OF THE NATIONAL ACADEMY OF SCIENCES OF THE UNITED STATES OF AMERICA, V95, P12462	PROCEEDINGS OF THE NATIONAL ACADEMY OF SCIENCES OF THE UNITED STATES OF AMERICA	POTNAOSOTUSOA	95	12462	null	6103/6103	1	4	0.2	4	3	1	0	0	4	3	1	0	0	000000000++0+000000+	Life cycle	0
6106	Surette MG, 1998, PROCEEDINGS OF THE NATIONAL ACADEMY OF SCIENCES OF THE UNITED STATES OF AMERICA, V95, P7046	1998	12	0.004985459077690071	1.4155283459551277E-4	Surette MG	Surette	M	null	null	PROCEEDINGS OF THE NATIONAL ACADEMY OF SCIENCES OF THE UNITED STATES OF AMERICA, V95, P7046	PROCEEDINGS OF THE NATIONAL ACADEMY OF SCIENCES OF THE UNITED STATES OF AMERICA	POTNAOSOTUSOA	95	7046	null	6106/6106	1	6	0.3	6	5	4	0	0	4	4	4	0	0	0000+0-0+0+00+000000	Life cycle	0
6107	GENTRY DR, 1993, JOURNAL OF BACTERIOLOGY, V175, P7982	1993	7	0.0030581039755351682	8.257248684738246E-5	GENTRY DR	GENTRY	D	null	null	JOURNAL OF BACTERIOLOGY, V175, P7982	JOURNAL OF BACTERIOLOGY	JOB	175	7982	null	6107/6107	1	6	0.24	6	4	1	0	0	5	4	1	0	0	00+000000000+0++00000000+	Life cycle	0
6108	Schauder S, 2001, MOLECULAR MICROBIOLOGY, V41, P463	2001	11	0.004961659900766802	1.2975676504588672E-4	Schauder S	Schauder	S	null	null	MOLECULAR MICROBIOLOGY, V41, P463	MOLECULAR MICROBIOLOGY	MM	41	463	null	6108/6108	1	9	0.5294117647058824	7	4	0	0	0	1	1	0	0	0	0+00-000000000000		0
6109	Wassarman KM, 2001, GENES & DEVELOPMENT, V15, P1637	2001	7	0.0031574199368516014	8.257248684738246E-5	Wassarman KM	Wassarman	K	null	null	GENES & DEVELOPMENT, V15, P1637	GENES & DEVELOPMENT	G&D	15	1637	null	6109/6109	1	4	0.23529411764705882	4	4	1	0	0	4	4	1	0	0	000000++00000+0+0	Life cycle	0
6113	MULVEY MR, 1990, JOURNAL OF BACTERIOLOGY, V172, P6713	1990	7	0.0024535576586049773	8.257248684738246E-5	MULVEY MR	MULVEY	M	null	null	JOURNAL OF BACTERIOLOGY, V172, P6713	JOURNAL OF BACTERIOLOGY	JOB	172	6713	null	6113/6113	1	6	0.21428571428571427	6	3	0	0	0	5	3	0	0	0	00+00+000000+00+00+000000000	Life cycle	0
6116	SCHNAITMAN CA, 1993, MICROBIOLOGICAL REVIEWS, V57, P655	1993	11	0.004805591961555264	1.2975676504588672E-4	SCHNAITMAN CA	SCHNAITMAN	C	null	null	MICROBIOLOGICAL REVIEWS, V57, P655	MICROBIOLOGICAL REVIEWS	MR	57	655	null	6116/6116	1	7	0.28	7	5	4	0	0	4	4	4	0	0	0+0000+0+000000+000000000	Life cycle	0
6117	Schweder T, 1996, JOURNAL OF BACTERIOLOGY, V178, P470	1996	5	0.002046663937781416	5.898034774813032E-5	Schweder T	Schweder	T	null	null	JOURNAL OF BACTERIOLOGY, V178, P470	JOURNAL OF BACTERIOLOGY	JOB	178	470	null	6117/6117	1	5	0.22727272727272727	5	1	0	0	0	4	1	0	0	0	0+000000000+++00000000	Life cycle	0
6118	HenggeAronis R, 1996, MOLECULAR MICROBIOLOGY, V21, P887	1996	8	0.003274662300450266	9.436855639700852E-5	HenggeAronis R	HenggeAronis	R	null	null	MOLECULAR MICROBIOLOGY, V21, P887	MOLECULAR MICROBIOLOGY	MM	21	887	null	6118/6118	1	6	0.2727272727272727	6	2	1	0	0	3	2	1	0	0	0+0000+00000+000000000	Life cycle	0
6121	MCCANN MP, 1991, JOURNAL OF BACTERIOLOGY, V173, P4188	1991	9	0.003506038176860148	1.0616462594663458E-4	MCCANN MP	MCCANN	M	null	null	JOURNAL OF BACTERIOLOGY, V173, P4188	JOURNAL OF BACTERIOLOGY	JOB	173	4188	null	6121/6121	1	6	0.2222222222222222	6	4	2	0	0	4	4	2	0	0	00+0+0000+0000000+000000000	Life cycle	0
6123	Xavier KB, 2003, CURRENT OPINION IN MICROBIOLOGY, V6, P191, DOI 10.1016/S1369-5274(03)00028-6	2003	6	0.004834810636583401	7.077641729775638E-5	Xavier KB	Xavier	K	null	null	CURRENT OPINION IN MICROBIOLOGY, V6, P191, DOI 10.1016/S1369-5274(03)00028-6	CURRENT OPINION IN MICROBIOLOGY	COIM	6	191	10.1016/S1369-5274(03)00028-6	6123/6123	1	5	0.3333333333333333	5	2	0	0	0	3	2	0	0	0	000+0000+000+00	Life cycle	0
6124	LANGE R, 1994, GENES & DEVELOPMENT, V8, P1600	1994	10	0.004284490145672665	1.1796069549626064E-4	LANGE R	LANGE	R	null	null	GENES & DEVELOPMENT, V8, P1600	GENES & DEVELOPMENT	G&D	8	1600	null	6124/6124	1	9	0.375	9	3	2	0	0	2	2	2	0	0	00000000000+00000000000+	Life cycle	0
6127	Miller ST, 2004, MOLECULAR CELL, V15, P677	2004	5	0.0044014084507042256	5.898034774813032E-5	Miller ST	Miller	S	null	null	MOLECULAR CELL, V15, P677	MOLECULAR CELL	MC	15	677	null	6127/6127	1	5	0.35714285714285715	4	0	0	0	0	1	0	0	0	0	00000000000+00		0
6128	Datsenko KA, 2000, PROCEEDINGS OF THE NATIONAL ACADEMY OF SCIENCES OF THE UNITED STATES OF AMERICA, V97, P6640	2000	139	0.0631244323342416	0.001639653667398023	Datsenko KA	Datsenko	K	null	null	PROCEEDINGS OF THE NATIONAL ACADEMY OF SCIENCES OF THE UNITED STATES OF AMERICA, V97, P6640	PROCEEDINGS OF THE NATIONAL ACADEMY OF SCIENCES OF THE UNITED STATES OF AMERICA	POTNAOSOTUSOA	97	6640	null	6128/6128	1	17	0.9444444444444444	17	17	16	15	4	6	6	6	6	3	------000+0+0++++0	Sleeping beauty	0
6129	Waters CM, 2005, ANNUAL REVIEW OF CELL AND DEVELOPMENTAL BIOLOGY, V21, P319, DOI 10.1146/annurev.cellbio.21.012704.131001	2005	13	0.015476190476190477	1.5334890414513884E-4	Waters CM	Waters	C	null	null	ANNUAL REVIEW OF CELL AND DEVELOPMENTAL BIOLOGY, V21, P319, DOI 10.1146/annurev.cellbio.21.012704.131001	ANNUAL REVIEW OF CELL AND DEVELOPMENTAL BIOLOGY	AROCADB	21	319	10.1146/ANNUREV.CELLBIO.21.012704.131001	6129/6129	1	6	0.46153846153846156	6	5	2	1	0	2	2	2	1	0	0-+000-00+000		0
6130	PARKER CT, 1992, JOURNAL OF BACTERIOLOGY, V174, P2525	1992	6	0.002560819462227913	7.077641729775638E-5	PARKER CT	PARKER	C	null	null	JOURNAL OF BACTERIOLOGY, V174, P2525	JOURNAL OF BACTERIOLOGY	JOB	174	2525	null	6130/6130	1	5	0.19230769230769232	5	3	1	0	0	3	3	1	0	0	00+000000000000++000000000	Life cycle	0
6131	Sperandio V, 2003, PROCEEDINGS OF THE NATIONAL ACADEMY OF SCIENCES OF THE UNITED STATES OF AMERICA, V100, P8951, DOI 10.1073/pnas.1537100100	2003	5	0.0040290088638195	5.898034774813032E-5	Sperandio V	Sperandio	V	null	null	PROCEEDINGS OF THE NATIONAL ACADEMY OF SCIENCES OF THE UNITED STATES OF AMERICA, V100, P8951, DOI 10.1073/pnas.1537100100	PROCEEDINGS OF THE NATIONAL ACADEMY OF SCIENCES OF THE UNITED STATES OF AMERICA	POTNAOSOTUSOA	100	8951	10.1073/PNAS.1537100100	6131/6131	1	4	0.26666666666666666	3	1	0	0	0	2	1	0	0	0	000+0000+000000		0
6132	Fuqua C, 2001, ANNUAL REVIEW OF GENETICS, V35, P439	2001	5	0.0022552999548940008	5.898034774813032E-5	Fuqua C	Fuqua	C	null	null	ANNUAL REVIEW OF GENETICS, V35, P439	ANNUAL REVIEW OF GENETICS	AROG	35	439	null	6132/6132	1	4	0.23529411764705882	2	2	0	0	0	2	2	0	0	0	0000000+000000+00	Life cycle	0
6136	HENGGEARONIS R, 1993, JOURNAL OF BACTERIOLOGY, V175, P259	1993	7	0.0030581039755351682	8.257248684738246E-5	HENGGEARONIS R	HENGGEARONIS	R	null	null	JOURNAL OF BACTERIOLOGY, V175, P259	JOURNAL OF BACTERIOLOGY	JOB	175	259	null	6136/6136	1	7	0.28	7	4	2	0	0	5	4	2	0	0	00000000+000000+0+00+00+0	Life cycle	0
6138	Sitnikov DM, 1996, PROCEEDINGS OF THE NATIONAL ACADEMY OF SCIENCES OF THE UNITED STATES OF AMERICA, V93, P336	1996	7	0.0028653295128939827	8.257248684738246E-5	Sitnikov DM	Sitnikov	D	null	null	PROCEEDINGS OF THE NATIONAL ACADEMY OF SCIENCES OF THE UNITED STATES OF AMERICA, V93, P336	PROCEEDINGS OF THE NATIONAL ACADEMY OF SCIENCES OF THE UNITED STATES OF AMERICA	POTNAOSOTUSOA	93	336	null	6138/6138	1	7	0.3181818181818182	7	1	0	0	0	3	1	0	0	0	+000000000+0+000000000	Life cycle	0
6141	Muffler A, 1996, JOURNAL OF BACTERIOLOGY, V178, P1607	1996	5	0.002046663937781416	5.898034774813032E-5	Muffler A	Muffler	A	null	null	JOURNAL OF BACTERIOLOGY, V178, P1607	JOURNAL OF BACTERIOLOGY	JOB	178	1607	null	6141/6141	1	4	0.18181818181818182	4	2	2	0	0	4	2	2	0	0	00000000++00+0000+0000	Life cycle	0
6142	NIKAIDO H, 1985, MICROBIOLOGICAL REVIEWS, V49, P1	1985	44	0.014084507042253521	5.190270601835469E-4	NIKAIDO H	NIKAIDO	H	null	null	MICROBIOLOGICAL REVIEWS, V49, P1	MICROBIOLOGICAL REVIEWS	MR	49	1	null	6142/6142	1	24	0.7272727272727273	24	24	15	2	0	4	4	4	1	0	0000000000+00000000000000++00000+	Life cycle	0
6147	Hengge-Aronis R, 2002, MICROBIOLOGY AND MOLECULAR BIOLOGY REVIEWS, V66, P373, DOI 10.1128/MMBR.66.3.373-395.2002	2002	22	0.01559177888022679	2.5951353009177343E-4	Hengge-Aronis R	HenggeAronis	R	null	null	MICROBIOLOGY AND MOLECULAR BIOLOGY REVIEWS, V66, P373, DOI 10.1128/MMBR.66.3.373-395.2002	MICROBIOLOGY AND MOLECULAR BIOLOGY REVIEWS	MAMBR	66	373	10.1128/MMBR.66.3.373-395.2002	6147/6147	1	10	0.625	9	7	4	1	0	3	3	3	1	0	000000+++0-00000	Life cycle	0
6154	Vandesompele J, 2002, GENOME BIOLOGY, V3, PARTN 0034.1, DOI 10.1186/gb-2002-3-7-research0034	2002	10	0.007087172218284904	1.1796069549626064E-4	Vandesompele J	Vandesompele	J	null	null	GENOME BIOLOGY, V3, PARTN 0034.1, DOI 10.1186/gb-2002-3-7-research0034	GENOME BIOLOGY	GB	3	null	10.1186/GB-2002-3-7-RESEARCH0034	6154/6154	1	6	0.375	6	4	2	1	1	4	4	2	1	1	00--00000000++++		0
6156	Tamura K, 2011, MOLECULAR BIOLOGY AND EVOLUTION, V28, P2731, DOI 10.1093/molbev/msr121	2011	53	0.4774774774774775	6.251916861301814E-4	Tamura K	Tamura	K	null	null	MOLECULAR BIOLOGY AND EVOLUTION, V28, P2731, DOI 10.1093/molbev/msr121	MOLECULAR BIOLOGY AND EVOLUTION	MBAE	28	2731	10.1093/MOLBEV/MSR121	6156/6156	1	6	0.8571428571428571	6	6	5	2	2	1	1	1	1	1	000+-0-		0
6160	Untergasser A, 2012, NUCLEIC ACIDS RESEARCH, V40, PARTN e115, DOI 10.1093/nar/gks596	2012	5	0.09090909090909091	5.898034774813032E-5	Untergasser A	Untergasser	A	null	null	NUCLEIC ACIDS RESEARCH, V40, PARTN e115, DOI 10.1093/nar/gks596	NUCLEIC ACIDS RESEARCH	NAR	40	null	10.1093/NAR/GKS596	6160/6160	1	3	0.5	2	1	0	0	0	2	1	0	0	0	000+-+		0
6202	LISSER S, 1993, NUCLEIC ACIDS RESEARCH, V21, P1507	1993	9	0.003931847968545216	1.0616462594663458E-4	LISSER S	LISSER	S	null	null	NUCLEIC ACIDS RESEARCH, V21, P1507	NUCLEIC ACIDS RESEARCH	NAR	21	1507	null	6202/6202	1	6	0.24	6	3	2	0	0	3	3	2	0	0	00000+0000+00000+00000000	Life cycle	0
6203	KUMAR A, 1993, JOURNAL OF MOLECULAR BIOLOGY, V232, P406	1993	5	0.00218435998252512	5.898034774813032E-5	KUMAR A	KUMAR	A	null	null	JOURNAL OF MOLECULAR BIOLOGY, V232, P406	JOURNAL OF MOLECULAR BIOLOGY	JOMB	232	406	null	6203/6203	1	3	0.12	3	2	1	0	0	3	2	1	0	0	0000000+00+00000+00000000	Life cycle	0
6220	Radajewski S, 2002, MICROBIOLOGY-SGM, V148, P2331	2002	5	0.003543586109142452	5.898034774813032E-5	Radajewski S	Radajewski	S	null	null	MICROBIOLOGY-SGM, V148, P2331	MICROBIOLOGY-SGM	MICROBIOLOGY-SGM	148	2331	null	6220/6220	1	5	0.3125	2	1	0	0	0	1	1	0	0	0	00000000000000+0		0
6223	Brusseau GA, 1990, BIODEGRADATION, V1, P19	1990	7	0.0024535576586049773	8.257248684738246E-5	Brusseau GA	Brusseau	G	null	null	BIODEGRADATION, V1, P19	BIODEGRADATION	BIODEGRADATION	1	19	null	6223/6223	1	7	0.25	7	4	1	0	0	6	4	1	0	0	00000000000++0+0+0+00000000+	Life cycle	0
6229	WHITTENB.R, 1970, JOURNAL OF GENERAL MICROBIOLOGY, V61, P205	1970	36	0.02028169014084507	4.246585037865383E-4	WHITTENB.R	WHITTENB.R		null	null	JOURNAL OF GENERAL MICROBIOLOGY, V61, P205	JOURNAL OF GENERAL MICROBIOLOGY	JOGM	61	205	null	6229/6229	1	23	0.5609756097560976	23	19	14	0	0	8	8	8	0	0	++00000-0-00--00--000-0000-00000++++000++	Hot paper	0
6232	LANE DJ, 1991, NUCL ACID TECHNIQUES, V115, P175	1991	18	0.007012076353720296	2.1232925189326916E-4	LANE DJ	LANE	D	null	null	NUCL ACID TECHNIQUES, V115, P175	NUCL ACID TECHNIQUES	NAT	115	175	null	6232/6232	1	4	0.14814814814814814	4	4	4	3	0	4	4	4	3	0	0-------0-00000+0+++0000000	Sleeping beauty + Life cycle	0
6233	Hanson RS, 1996, MICROBIOLOGICAL REVIEWS, V60, P439	1996	21	0.008595988538681949	2.4771746054214733E-4	Hanson RS	Hanson	R	null	null	MICROBIOLOGICAL REVIEWS, V60, P439	MICROBIOLOGICAL REVIEWS	MR	60	439	null	6233/6233	1	13	0.5909090909090909	13	11	6	0	0	6	6	5	0	0	0--0+00-0-00++00+000++	Sleeping beauty	0
6237	McDonald IR, 1997, APPLIED AND ENVIRONMENTAL MICROBIOLOGY, V63, P1898	1997	6	0.0022354694485842027	7.077641729775638E-5	McDonald IR	McDonald	I	null	null	APPLIED AND ENVIRONMENTAL MICROBIOLOGY, V63, P1898	APPLIED AND ENVIRONMENTAL MICROBIOLOGY	AAEM	63	1898	null	6237/6237	1	5	0.23809523809523808	5	2	0	0	0	3	2	0	0	0	00+0000000+00+0000000	Life cycle	0
6238	SAUNDERS SE, 1990, NUCLEIC ACIDS RESEARCH, V18, P4948	1990	5	0.0017525411847178409	5.898034774813032E-5	SAUNDERS SE	SAUNDERS	S	null	null	NUCLEIC ACIDS RESEARCH, V18, P4948	NUCLEIC ACIDS RESEARCH	NAR	18	4948	null	6238/6238	1	5	0.17857142857142858	5	2	0	0	0	4	2	0	0	0	00000+00000+0000+00+00000000	Life cycle	0
6242	CARDY DLN, 1991, MOLECULAR MICROBIOLOGY, V5, P335	1991	5	0.0019477989871445266	5.898034774813032E-5	CARDY DLN	CARDY	D	null	null	MOLECULAR MICROBIOLOGY, V5, P335	MOLECULAR MICROBIOLOGY	MM	5	335	null	6242/6242	1	5	0.18518518518518517	5	1	0	0	0	4	1	0	0	0	0000+0+0000+000+00000000000	Life cycle	0
6244	STAINTHORPE AC, 1990, GENE, V91, P27	1990	5	0.0017525411847178409	5.898034774813032E-5	STAINTHORPE AC	STAINTHORPE	A	null	null	GENE, V91, P27	GENE	GENE	91	27	null	6244/6244	1	5	0.17857142857142858	5	2	0	0	0	4	2	0	0	0	0000000+0+000000++0000000000	Life cycle	0
6248	FELSENSTEIN J, 1993, PHYLIP PHYLOGENETIC	1993	7	0.0030581039755351682	8.257248684738246E-5	FELSENSTEIN J	FELSENSTEIN	J	null	null	PHYLIP PHYLOGENETIC	PHYLIP PHYLOGENETIC	PP	null	null	null	6248/6248	1	7	0.28	7	0	0	0	0	2	0	0	0	0	000000000+000+00000000000	Life cycle	0
6283	Sung GH, 2007, STUDIES IN MYCOLOGY, P5, DOI 10.3114/sim.2007.57.01	2007	5	0.012048192771084338	5.898034774813032E-5	Sung GH	Sung	G	null	null	STUDIES IN MYCOLOGY, P5, DOI 10.3114/sim.2007.57.01	STUDIES IN MYCOLOGY	SIM	null	5	10.3114/SIM.2007.57.01	6283/6283	1	5	0.45454545454545453	5	0	0	0	0	0	0	0	0	0	00000000000		0
6314	Kronstad JW, 1997, ANNUAL REVIEW OF GENETICS, V31, P245	1997	5	0.0018628912071535022	5.898034774813032E-5	Kronstad JW	Kronstad	J	null	null	ANNUAL REVIEW OF GENETICS, V31, P245	ANNUAL REVIEW OF GENETICS	AROG	31	245	null	6314/6314	1	5	0.23809523809523808	5	2	0	0	0	3	2	0	0	0	00000+000000000+00+00	Life cycle	0
6315	BELL LC, 1990, FEBS LETTERS, V265, P85	1990	6	0.002103049421661409	7.077641729775638E-5	BELL LC	BELL	L	null	null	FEBS LETTERS, V265, P85	FEBS LETTERS	FL	265	85	null	6315/6315	1	6	0.21428571428571427	6	3	0	0	0	5	3	0	0	0	000+0+0000000+00++0000000000	Life cycle	0
6318	ROBERTSON LA, 1983, JOURNAL OF GENERAL MICROBIOLOGY, V129, P2847	1983	6	0.0018524235875270144	7.077641729775638E-5	ROBERTSON LA	ROBERTSON	L	null	null	JOURNAL OF GENERAL MICROBIOLOGY, V129, P2847	JOURNAL OF GENERAL MICROBIOLOGY	JOGM	129	2847	null	6318/6318	1	4	0.11428571428571428	4	3	1	0	0	4	3	1	0	0	000+000000+000000000+00+00000000000	Life cycle	0
6323	VISHNIAC W, 1957, BACTERIOLOGICAL REVIEWS, V21, P195	1957	16	0.11267605633802817	1.8873711279401704E-4	VISHNIAC W	VISHNIAC	W	null	null	BACTERIOLOGICAL REVIEWS, V21, P195	BACTERIOLOGICAL REVIEWS	BR	21	195	null	6323/6323	1	12	0.32432432432432434	12	8	3	1	1	8	8	3	1	1	+0-++000+00+00000000000+000+0+00000000000	Life cycle	0
6329	ROBERTSON LA, 1984, ARCHIVES OF MICROBIOLOGY, V139, P351	1984	7	0.0023049061573921633	8.257248684738246E-5	ROBERTSON LA	ROBERTSON	L	null	null	ARCHIVES OF MICROBIOLOGY, V139, P351	ARCHIVES OF MICROBIOLOGY	AOM	139	351	null	6329/6329	1	5	0.14705882352941177	5	4	2	0	0	4	4	2	0	0	0000000+0+000+00000000+00000000000	Life cycle	0
6338	ASENSIO C, 1976, BIOCHEMICAL AND BIOPHYSICAL RESEARCH COMMUNICATIONS, V69, P7	1976	6	0.0028735632183908046	7.077641729775638E-5	ASENSIO C	ASENSIO	C	null	null	BIOCHEMICAL AND BIOPHYSICAL RESEARCH COMMUNICATIONS, V69, P7	BIOCHEMICAL AND BIOPHYSICAL RESEARCH COMMUNICATIONS	BABRC	69	7	null	6338/6338	1	5	0.12195121951219512	5	4	2	0	0	5	4	2	0	0	0000000+0+000000++000000+0000000000000000	Life cycle	0
6340	SALOMON RA, 1995, JOURNAL OF BACTERIOLOGY, V177, P3323	1995	5	0.0019755037534571317	5.898034774813032E-5	SALOMON RA	SALOMON	R	null	null	JOURNAL OF BACTERIOLOGY, V177, P3323	JOURNAL OF BACTERIOLOGY	JOB	177	3323	null	6340/6340	1	4	0.17391304347826086	4	2	1	0	0	4	2	1	0	0	000000+00+0000++0000000	Life cycle	0
6346	SALOMON RA, 1993, JOURNAL OF BACTERIOLOGY, V175, P7741	1993	5	0.00218435998252512	5.898034774813032E-5	SALOMON RA	SALOMON	R	null	null	JOURNAL OF BACTERIOLOGY, V175, P7741	JOURNAL OF BACTERIOLOGY	JOB	175	7741	null	6346/6346	1	4	0.16	4	1	1	0	0	4	1	1	0	0	0+000000+00+0000+00000000	Life cycle	0
6347	SALOMON RA, 1992, JOURNAL OF BACTERIOLOGY, V174, P7428	1992	7	0.002987622705932565	8.257248684738246E-5	SALOMON RA	SALOMON	R	null	null	JOURNAL OF BACTERIOLOGY, V174, P7428	JOURNAL OF BACTERIOLOGY	JOB	174	7428	null	6347/6347	1	6	0.23076923076923078	6	1	1	0	0	4	1	1	0	0	00000000++00+0000+00000000	Life cycle	0
6350	Blond A, 1999, EUROPEAN JOURNAL OF BIOCHEMISTRY, V259, P747	1999	5	0.002485089463220676	5.898034774813032E-5	Blond A	Blond	A	null	null	EUROPEAN JOURNAL OF BIOCHEMISTRY, V259, P747	EUROPEAN JOURNAL OF BIOCHEMISTRY	EJOB	259	747	null	6350/6350	1	4	0.21052631578947367	4	1	1	0	0	2	1	1	0	0	0+00000000+00000000		0
6364	Chan PF, 1998, JOURNAL OF BACTERIOLOGY, V180, P6082	1998	6	0.0024927295388450354	7.077641729775638E-5	Chan PF	Chan	P	null	null	JOURNAL OF BACTERIOLOGY, V180, P6082	JOURNAL OF BACTERIOLOGY	JOB	180	6082	null	6364/6364	1	6	0.3	6	3	0	0	0	3	3	0	0	0	000000000000+000++00	Life cycle	0
6368	NOVICK RP, 1963, JOURNAL OF GENERAL MICROBIOLOGY, V33, P121	1963	8	0.03587443946188341	9.436855639700852E-5	NOVICK RP	NOVICK	R	null	null	JOURNAL OF GENERAL MICROBIOLOGY, V33, P121	JOURNAL OF GENERAL MICROBIOLOGY	JOGM	33	121	null	6368/6368	1	8	0.2	8	5	2	0	0	6	5	2	0	0	0000+00000+00000000000+00000000+000+00+00	Life cycle	0
6376	Scallan E, 2011, EMERGING INFECTIOUS DISEASES, V17, P7, DOI 10.3201/eid1701.P11101	2011	6	0.05405405405405406	7.077641729775638E-5	Scallan E	Scallan	E	null	null	EMERGING INFECTIOUS DISEASES, V17, P7, DOI 10.3201/eid1701.P11101	EMERGING INFECTIOUS DISEASES	EID	17	7	10.3201/EID1701.P11101	6376/6376	1	4	0.5714285714285714	2	1	0	0	0	1	0	0	0	0	0000+-0		0
6377	Kullik I, 1998, JOURNAL OF BACTERIOLOGY, V180, P4814	1998	8	0.0033236393851267137	9.436855639700852E-5	Kullik I	Kullik	I	null	null	JOURNAL OF BACTERIOLOGY, V180, P4814	JOURNAL OF BACTERIOLOGY	JOB	180	4814	null	6377/6377	1	6	0.3	6	3	2	0	0	3	3	2	0	0	0000000000+0+0000+00	Life cycle	0
6378	Gertz S, 1999, MOLECULAR AND GENERAL GENETICS, V261, P558	1999	6	0.002982107355864811	7.077641729775638E-5	Gertz S	Gertz	S	null	null	MOLECULAR AND GENERAL GENETICS, V261, P558	MOLECULAR AND GENERAL GENETICS	MAGG	261	558	null	6378/6378	1	6	0.3157894736842105	6	2	0	0	0	4	2	0	0	0	000000000++0000++00	Life cycle	0
6384	Bassler BL, 1997, JOURNAL OF BACTERIOLOGY, V179, P4043	1997	7	0.0026080476900149033	8.257248684738246E-5	Bassler BL	Bassler	B	null	null	JOURNAL OF BACTERIOLOGY, V179, P4043	JOURNAL OF BACTERIOLOGY	JOB	179	4043	null	6384/6384	1	7	0.3333333333333333	7	5	0	0	0	5	5	0	0	0	0000000000000++++0+00	Life cycle	0
6408	KILBANE JJ, 1992, BIOTECHNOLOGY AND BIOENGINEERING, V40, P1107	1992	5	0.002134016218523261	5.898034774813032E-5	KILBANE JJ	KILBANE	J	null	null	BIOTECHNOLOGY AND BIOENGINEERING, V40, P1107	BIOTECHNOLOGY AND BIOENGINEERING	BAB	40	1107	null	6408/6408	1	5	0.19230769230769232	5	2	1	0	0	4	2	1	0	0	0000+000000+0+00000+000000	Life cycle	0
6409	Gilbert SC, 1998, MICROBIOLOGY-UK, V144, P2545	1998	6	0.0024927295388450354	7.077641729775638E-5	Gilbert SC	Gilbert	S	null	null	MICROBIOLOGY-UK, V144, P2545	MICROBIOLOGY-UK	MICROBIOLOGY-UK	144	2545	null	6409/6409	1	6	0.3	6	0	0	0	0	1	0	0	0	0	0+000000000000000000		0
6411	KAYSER KJ, 1993, JOURNAL OF GENERAL MICROBIOLOGY, V139, P3123	1993	5	0.00218435998252512	5.898034774813032E-5	KAYSER KJ	KAYSER	K	null	null	JOURNAL OF GENERAL MICROBIOLOGY, V139, P3123	JOURNAL OF GENERAL MICROBIOLOGY	JOGM	139	3123	null	6411/6411	1	3	0.12	3	1	1	0	0	3	1	1	0	0	000+000+0000+000000000000	Life cycle	0
6413	Monticello DJ, 2000, CURRENT OPINION IN BIOTECHNOLOGY, V11, P540	2000	5	0.002270663033605813	5.898034774813032E-5	Monticello DJ	Monticello	D	null	null	CURRENT OPINION IN BIOTECHNOLOGY, V11, P540	CURRENT OPINION IN BIOTECHNOLOGY	COIB	11	540	null	6413/6413	1	4	0.2222222222222222	4	1	0	0	0	2	1	0	0	0	00++00000000000000		0
6423	FELSENSTEIN J, 1981, JOURNAL OF MOLECULAR EVOLUTION, V17, P368	1981	19	0.007880547490667772	2.2412532144289524E-4	FELSENSTEIN J	FELSENSTEIN	J	null	null	JOURNAL OF MOLECULAR EVOLUTION, V17, P368	JOURNAL OF MOLECULAR EVOLUTION	JOME	17	368	null	6423/6423	1	14	0.3783783783783784	14	14	9	4	1	13	13	9	4	1	00---------000000+00+++++++00++++000+	Life cycle	0
6424	Schmidt HA, 2002, BIOINFORMATICS, V18, P502	2002	8	0.005669737774627924	9.436855639700852E-5	Schmidt HA	Schmidt	H	null	null	BIOINFORMATICS, V18, P502	BIOINFORMATICS	BIOINFORMATICS	18	502	null	6424/6424	1	5	0.3125	5	2	1	0	0	3	2	1	0	0	000+00+00+000000	Life cycle	0
6426	Castresana J, 2000, MOLECULAR BIOLOGY AND EVOLUTION, V17, P540	2000	8	0.0036330608537693005	9.436855639700852E-5	Castresana J	Castresana	J	null	null	MOLECULAR BIOLOGY AND EVOLUTION, V17, P540	MOLECULAR BIOLOGY AND EVOLUTION	MBAE	17	540	null	6426/6426	1	7	0.3888888888888889	7	5	1	0	0	5	5	1	0	0	00000000000+0+++0+		0
6449	HORI K, 1991, GENE, V105, P91	1991	7	0.0027269185820023374	8.257248684738246E-5	HORI K	HORI	K	null	null	GENE, V105, P91	GENE	GENE	105	91	null	6449/6449	1	7	0.25925925925925924	7	2	0	0	0	4	2	0	0	0	00000000+00+00+00+000000000	Life cycle	0
6474	BLUM G, 1994, INFECTION AND IMMUNITY, V62, P606	1994	16	0.006855184233076264	1.8873711279401704E-4	BLUM G	BLUM	G	null	null	INFECTION AND IMMUNITY, V62, P606	INFECTION AND IMMUNITY	IAI	62	606	null	6474/6474	1	8	0.3333333333333333	8	6	5	0	0	5	5	5	0	0	0+0+0--++00000000000+000	Life cycle	0
6475	Kaneko T, 2002, DNA RESEARCH, V9, P189	2002	12	0.008504606661941885	1.4155283459551277E-4	Kaneko T	Kaneko	T	null	null	DNA RESEARCH, V9, P189	DNA RESEARCH	DR	9	189	null	6475/6475	1	8	0.5	7	4	1	0	0	2	2	1	0	0	0-0+00+-00000000		0
6479	Heidelberg JF, 2000, NATURE, V406, P477	2000	29	0.013169845594913715	3.420860169391559E-4	Heidelberg JF	Heidelberg	J	null	null	NATURE, V406, P477	NATURE	NATURE	406	477	null	6479/6479	1	14	0.7777777777777778	14	12	4	2	0	3	3	2	2	0	++00+-00000-000000	Hot paper	0
6495	Sassetti CM, 2003, MOLECULAR MICROBIOLOGY, V48, P77	2003	16	0.0128928283642224	1.8873711279401704E-4	Sassetti CM	Sassetti	C	null	null	MOLECULAR MICROBIOLOGY, V48, P77	MOLECULAR MICROBIOLOGY	MM	48	77	null	6495/6495	1	10	0.6666666666666666	9	6	2	0	0	2	2	2	0	0	00-0000+000000+	Life cycle	0
6500	Parish T, 2003, INFECTION AND IMMUNITY, V71, P1134, DOI 10.1128/IAI.71.3.1134-1140.2003	2003	5	0.0040290088638195	5.898034774813032E-5	Parish T	Parish	T	null	null	INFECTION AND IMMUNITY, V71, P1134, DOI 10.1128/IAI.71.3.1134-1140.2003	INFECTION AND IMMUNITY	IAI	71	1134	10.1128/IAI.71.3.1134-1140.2003	6500/6500	1	4	0.26666666666666666	4	3	0	0	0	3	3	0	0	0	0+000000000+0+0	Life cycle	0
6520	Hesketh AR, 2002, MOLECULAR MICROBIOLOGY, V46, P917	2002	6	0.004252303330970942	7.077641729775638E-5	Hesketh AR	Hesketh	A	null	null	MOLECULAR MICROBIOLOGY, V46, P917	MOLECULAR MICROBIOLOGY	MM	46	917	null	6520/6520	1	6	0.375	4	1	0	0	0	2	1	0	0	0	00000000+00+0000	Life cycle	0
6523	Chater KF, 2010, FEMS MICROBIOLOGY REVIEWS, V34, P171, DOI 10.1111/j.1574-6976.2009.00206.x	2010	6	0.03614457831325301	7.077641729775638E-5	Chater KF	Chater	K	null	null	FEMS MICROBIOLOGY REVIEWS, V34, P171, DOI 10.1111/j.1574-6976.2009.00206.x	FEMS MICROBIOLOGY REVIEWS	FMR	34	171	10.1111/J.1574-6976.2009.00206.X	6523/6523	1	3	0.375	2	2	1	1	1	2	2	1	1	1	00++0-00		0
6537	Bos R, 1999, FEMS MICROBIOLOGY REVIEWS, V23, P179	1999	5	0.002485089463220676	5.898034774813032E-5	Bos R	Bos	R	null	null	FEMS MICROBIOLOGY REVIEWS, V23, P179	FEMS MICROBIOLOGY REVIEWS	FMR	23	179	null	6537/6537	1	5	0.2631578947368421	5	1	0	0	0	3	1	0	0	0	0+000000+00000+0000	Life cycle	0
6540	Susstrunk U, 1998, MOLECULAR MICROBIOLOGY, V30, P33	1998	5	0.002077274615704196	5.898034774813032E-5	Susstrunk U	Susstrunk	U	null	null	MOLECULAR MICROBIOLOGY, V30, P33	MOLECULAR MICROBIOLOGY	MM	30	33	null	6540/6540	1	4	0.2	4	1	1	0	0	2	1	1	0	0	0000000+0000000+0000	Life cycle	0
6546	Claessen D, 2006, TRENDS IN MICROBIOLOGY, V14, P313, DOI 10.1016/j.tim.2006.05.008	2006	5	0.010822510822510822	5.898034774813032E-5	Claessen D	Claessen	D	null	null	TRENDS IN MICROBIOLOGY, V14, P313, DOI 10.1016/j.tim.2006.05.008	TRENDS IN MICROBIOLOGY	TIM	14	313	10.1016/J.TIM.2006.05.008	6546/6546	1	4	0.3333333333333333	4	1	1	0	0	1	1	1	0	0	0000000+0000		0
6549	HUGENHOLTZ J, 1993, FEMS MICROBIOLOGY REVIEWS, V12, P165	1993	7	0.0030581039755351682	8.257248684738246E-5	HUGENHOLTZ J	HUGENHOLTZ	J	null	null	FEMS MICROBIOLOGY REVIEWS, V12, P165	FEMS MICROBIOLOGY REVIEWS	FMR	12	165	null	6549/6549	1	5	0.2	5	1	1	0	0	1	1	1	0	0	000+000000000000000000000		0
6550	BACHMANN BJ, 1980, MICROBIOLOGICAL REVIEWS, V44, P1	1980	18	0.009004502251125562	2.1232925189326916E-4	BACHMANN BJ	BACHMANN	B	null	null	MICROBIOLOGICAL REVIEWS, V44, P1	MICROBIOLOGICAL REVIEWS	MR	44	1	null	6550/6550	1	8	0.21052631578947367	8	6	2	2	1	5	5	2	2	1	++0+00---000000+000+000000000000000000	Hot paper	0
6551	ZUKER M, 1981, NUCLEIC ACIDS RESEARCH, V9, P133	1981	6	0.002488593944421402	7.077641729775638E-5	ZUKER M	ZUKER	M	null	null	NUCLEIC ACIDS RESEARCH, V9, P133	NUCLEIC ACIDS RESEARCH	NAR	9	133	null	6551/6551	1	6	0.16216216216216217	6	5	0	0	0	6	5	0	0	0	0000000000+0+0++00+000+00000000000000	Life cycle	0
6553	MAGNI C, 1994, FEMS MICROBIOLOGY LETTERS, V118, P75	1994	6	0.002570694087403599	7.077641729775638E-5	MAGNI C	MAGNI	C	null	null	FEMS MICROBIOLOGY LETTERS, V118, P75	FEMS MICROBIOLOGY LETTERS	FML	118	75	null	6553/6553	1	3	0.125	3	3	1	0	0	3	3	1	0	0	+0+00+000000000000000000	Hot paper	0
6554	DEFELIPE FL, 1995, MOLECULAR & GENERAL GENETICS, V246, P590	1995	6	0.002370604504148558	7.077641729775638E-5	DEFELIPE FL	DEFELIPE	F	null	null	MOLECULAR & GENERAL GENETICS, V246, P590	MOLECULAR & GENERAL GENETICS	M&GG	246	590	null	6554/6554	1	3	0.13043478260869565	3	2	1	0	0	2	2	1	0	0	0+00+000000000000000000		0
6555	DAVID S, 1990, JOURNAL OF BACTERIOLOGY, V172, P5789	1990	7	0.0024535576586049773	8.257248684738246E-5	DAVID S	DAVID	S	null	null	JOURNAL OF BACTERIOLOGY, V172, P5789	JOURNAL OF BACTERIOLOGY	JOB	172	5789	null	6555/6555	1	5	0.17857142857142858	5	2	1	0	0	2	2	1	0	0	00+0+00000000000000000000000		0
6557	ARRAIANO CM, 1988, JOURNAL OF BACTERIOLOGY, V170, P4625	1988	5	0.0017972681524083393	5.898034774813032E-5	ARRAIANO CM	ARRAIANO	C	null	null	JOURNAL OF BACTERIOLOGY, V170, P4625	JOURNAL OF BACTERIOLOGY	JOB	170	4625	null	6557/6557	1	4	0.13333333333333333	4	2	1	0	0	4	2	1	0	0	0000000+++0+000000000000000000	Life cycle	0
6558	SESMA F, 1990, APPLIED AND ENVIRONMENTAL MICROBIOLOGY, V56, P2099	1990	6	0.002103049421661409	7.077641729775638E-5	SESMA F	SESMA	F	null	null	APPLIED AND ENVIRONMENTAL MICROBIOLOGY, V56, P2099	APPLIED AND ENVIRONMENTAL MICROBIOLOGY	AAEM	56	2099	null	6558/6558	1	5	0.17857142857142858	5	2	1	0	0	5	2	1	0	0	0+00+0+00+0000000+0000000000	Life cycle	0
6561	Paton JC, 1998, CLINICAL MICROBIOLOGY REVIEWS, V11, P450	1998	15	0.0062318238471125885	1.7694104324439096E-4	Paton JC	Paton	J	null	null	CLINICAL MICROBIOLOGY REVIEWS, V11, P450	CLINICAL MICROBIOLOGY REVIEWS	CMR	11	450	null	6561/6561	1	11	0.55	11	7	2	0	0	4	4	2	0	0	00--00000++000000+0+		0
6567	Kenny B, 1997, CELL, V91, P511	1997	13	0.004843517138599106	1.5334890414513884E-4	Kenny B	Kenny	B	null	null	CELL, V91, P511	CELL	CELL	91	511	null	6567/6567	1	9	0.42857142857142855	9	4	3	0	0	4	4	3	0	0	0+0000--+00+00000000+	Life cycle	0
6574	MCDANIEL TK, 1995, PROCEEDINGS OF THE NATIONAL ACADEMY OF SCIENCES OF THE UNITED STATES OF AMERICA, V92, P1664	1995	28	0.011062821019359936	3.3028994738952983E-4	MCDANIEL TK	MCDANIEL	T	null	null	PROCEEDINGS OF THE NATIONAL ACADEMY OF SCIENCES OF THE UNITED STATES OF AMERICA, V92, P1664	PROCEEDINGS OF THE NATIONAL ACADEMY OF SCIENCES OF THE UNITED STATES OF AMERICA	POTNAOSOTUSOA	92	1664	null	6574/6574	1	17	0.7391304347826086	17	13	11	0	0	4	4	4	0	0	0000000-00000+0000+00++		0
6580	Campellone KG, 2004, DEVELOPMENTAL CELL, V7, P217	2004	8	0.007042253521126761	9.436855639700852E-5	Campellone KG	Campellone	K	null	null	DEVELOPMENTAL CELL, V7, P217	DEVELOPMENTAL CELL	DC	7	217	null	6580/6580	1	6	0.42857142857142855	5	3	0	0	0	3	3	0	0	0	0+00+00000000+	Life cycle	0
6587	Stevens MP, 2004, INFECTION AND IMMUNITY, V72, P5402, DOI 10.1128/IAI.72.9.5402-5411.2004	2004	6	0.00528169014084507	7.077641729775638E-5	Stevens MP	Stevens	M	null	null	INFECTION AND IMMUNITY, V72, P5402, DOI 10.1128/IAI.72.9.5402-5411.2004	INFECTION AND IMMUNITY	IAI	72	5402	10.1128/IAI.72.9.5402-5411.2004	6587/6587	1	3	0.21428571428571427	2	2	1	0	0	2	2	1	0	0	00+0+000000000		0
6592	Garmendia J, 2004, CELLULAR MICROBIOLOGY, V6, P1167, DOI 10.1111/j.1462-5822.2004.00459.x	2004	6	0.00528169014084507	7.077641729775638E-5	Garmendia J	Garmendia	J	null	null	CELLULAR MICROBIOLOGY, V6, P1167, DOI 10.1111/j.1462-5822.2004.00459.x	CELLULAR MICROBIOLOGY	CM	6	1167	10.1111/J.1462-5822.2004.00459.X	6592/6592	1	6	0.42857142857142855	5	1	0	0	0	1	1	0	0	0	0000000000000+		0
6600	PITCHER DG, 1989, LETTERS IN APPLIED MICROBIOLOGY, V8, P151	1989	39	0.009381765696415684	4.600467124354165E-4	PITCHER DG	PITCHER	D	null	null	LETTERS IN APPLIED MICROBIOLOGY, V8, P151	LETTERS IN APPLIED MICROBIOLOGY	LIAM	8	151	null	6600/6600	1	16	0.5517241379310345	16	15	11	3	0	4	4	4	3	0	000+0+00000--000+00+000000000	Life cycle	0
6601	PODLESEK Z, 1995, MOLECULAR MICROBIOLOGY, V16, P969	1995	5	0.0019755037534571317	5.898034774813032E-5	PODLESEK Z	PODLESEK	Z	null	null	MOLECULAR MICROBIOLOGY, V16, P969	MOLECULAR MICROBIOLOGY	MM	16	969	null	6601/6601	1	4	0.17391304347826086	4	2	0	0	0	3	2	0	0	0	00000+00+0000000+000000	Life cycle	0
6607	HENRISSAT B, 1993, BIOCHEMICAL JOURNAL, V293, P781	1993	10	0.00436871996505024	1.1796069549626064E-4	HENRISSAT B	HENRISSAT	B	null	null	BIOCHEMICAL JOURNAL, V293, P781	BIOCHEMICAL JOURNAL	BJ	293	781	null	6607/6607	1	6	0.24	6	3	1	1	0	3	3	1	1	0	00000++0000000+0000000000	Life cycle	0
6614	HENRISSAT B, 1991, BIOCHEMICAL JOURNAL, V280, P309	1991	17	0.006622516556291391	2.005331823436431E-4	HENRISSAT B	HENRISSAT	B	null	null	BIOCHEMICAL JOURNAL, V280, P309	BIOCHEMICAL JOURNAL	BJ	280	309	null	6614/6614	1	12	0.4444444444444444	12	7	5	0	0	4	4	3	0	0	0--000-0+0000+00+000000+000	Sleeping beauty + Life cycle	0
6615	Tormo J, 1996, EMBO JOURNAL, V15, P5739	1996	5	0.002046663937781416	5.898034774813032E-5	Tormo J	Tormo	J	null	null	EMBO JOURNAL, V15, P5739	EMBO JOURNAL	EJ	15	5739	null	6615/6615	1	3	0.13636363636363635	3	3	1	0	0	3	3	1	0	0	00+0000000+000+0000000	Life cycle	0
6633	WILSON BH, 1986, ENVIRONMENTAL SCIENCE & TECHNOLOGY, V20, P997	1986	6	0.0027100271002710027	7.077641729775638E-5	WILSON BH	WILSON	B	null	null	ENVIRONMENTAL SCIENCE & TECHNOLOGY, V20, P997	ENVIRONMENTAL SCIENCE & TECHNOLOGY	ES&T	20	997	null	6633/6633	1	6	0.1875	6	3	0	0	0	5	3	0	0	0	0++0000000+0+00000+0000000000000	Hot paper + Life cycle	0
6651	GAWRONBURKE C, 1984, JOURNAL OF BACTERIOLOGY, V159, P214	1984	26	0.008561080013170892	3.066978082902777E-4	GAWRONBURKE C	GAWRONBURKE	C	null	null	JOURNAL OF BACTERIOLOGY, V159, P214	JOURNAL OF BACTERIOLOGY	JOB	159	214	null	6651/6651	1	14	0.4117647058823529	14	12	9	0	0	6	6	6	0	0	00-0-0+0-000+00++000000000+0000+00	Life cycle	0
6652	FLANNAGAN SE, 1994, PLASMID, V32, P350	1994	8	0.003427592116538132	9.436855639700852E-5	FLANNAGAN SE	FLANNAGAN	S	null	null	PLASMID, V32, P350	PLASMID	PLASMID	32	350	null	6652/6652	1	7	0.2916666666666667	7	1	1	0	0	1	1	1	0	0	0000000000000000+0000000		0
6653	MACRINA FL, 1983, GENE, V25, P145	1983	9	0.002778635381290522	1.0616462594663458E-4	MACRINA FL	MACRINA	F	null	null	GENE, V25, P145	GENE	GENE	25	145	null	6653/6653	1	8	0.22857142857142856	8	5	2	0	0	5	5	2	0	0	00000000000++00+00000+00+0000000000	Life cycle	0
6654	DUNNY GM, 1979, PLASMID, V2, P454	1979	5	0.002103491796381994	5.898034774813032E-5	DUNNY GM	DUNNY	G	null	null	PLASMID, V2, P454	PLASMID	PLASMID	2	454	null	6654/6654	1	5	0.1282051282051282	5	5	1	0	0	5	5	1	0	0	0000000000000000+00+0+0000+0000+0000000	Life cycle	0
6656	CLEWELL DB, 1995, TRENDS IN MICROBIOLOGY, V3, P229	1995	9	0.0035559067562228367	1.0616462594663458E-4	CLEWELL DB	CLEWELL	D	null	null	TRENDS IN MICROBIOLOGY, V3, P229	TRENDS IN MICROBIOLOGY	TIM	3	229	null	6656/6656	1	7	0.30434782608695654	7	3	1	0	0	3	3	1	0	0	0000+00000+0000+0000000	Life cycle	0
6661	DUBNAU D, 1971, JOURNAL OF MOLECULAR BIOLOGY, V56, P209	1971	6	0.011673151750972763	7.077641729775638E-5	DUBNAU D	DUBNAU	D	null	null	JOURNAL OF MOLECULAR BIOLOGY, V56, P209	JOURNAL OF MOLECULAR BIOLOGY	JOMB	56	209	null	6661/6661	1	5	0.12195121951219512	5	5	1	0	0	5	5	1	0	0	0000+00000000000000+0+00++000000000000000	Life cycle	0
6664	SCOTT JR, 1994, MOLECULAR MICROBIOLOGY, V11, P1099	1994	5	0.0021422450728363325	5.898034774813032E-5	SCOTT JR	SCOTT	J	null	null	MOLECULAR MICROBIOLOGY, V11, P1099	MOLECULAR MICROBIOLOGY	MM	11	1099	null	6664/6664	1	5	0.20833333333333334	5	1	0	0	0	4	1	0	0	0	00+0+0+0000000000+000000	Life cycle	0
6670	FRANKE AE, 1981, JOURNAL OF BACTERIOLOGY, V145, P494	1981	20	0.00829531314807134	2.3592139099252128E-4	FRANKE AE	FRANKE	A	null	null	JOURNAL OF BACTERIOLOGY, V145, P494	JOURNAL OF BACTERIOLOGY	JOB	145	494	null	6670/6670	1	16	0.43243243243243246	16	11	4	1	0	7	7	4	1	0	00000-00+0-000000+0++000+00+0+0000000	Life cycle	0
6675	SALYERS AA, 1995, MICROBIOLOGICAL REVIEWS, V59, P579	1995	6	0.002370604504148558	7.077641729775638E-5	SALYERS AA	SALYERS	A	null	null	MICROBIOLOGICAL REVIEWS, V59, P579	MICROBIOLOGICAL REVIEWS	MR	59	579	null	6675/6675	1	4	0.17391304347826086	4	2	2	0	0	2	2	2	0	0	000000+0000+00000000000	Life cycle	0
6683	VANDEPEER Y, 1994, COMPUTER APPLICATIONS IN THE BIOSCIENCES, V10, P569	1994	18	0.007712082262210797	2.1232925189326916E-4	VANDEPEER Y	VANDEPEER	Y	null	null	COMPUTER APPLICATIONS IN THE BIOSCIENCES, V10, P569	COMPUTER APPLICATIONS IN THE BIOSCIENCES	CAITB	10	569	null	6683/6683	1	11	0.4583333333333333	11	7	7	0	0	4	4	4	0	0	00-00000-00++0+000+00000	Life cycle	0
6686	WEATHERB.MW, 1967, ANALYTICAL CHEMISTRY, V39, P971	1967	6	0.021660649819494584	7.077641729775638E-5	WEATHERB.MW	WEATHERB.MW		null	null	ANALYTICAL CHEMISTRY, V39, P971	ANALYTICAL CHEMISTRY	AC	39	971	null	6686/6686	1	5	0.12195121951219512	5	4	2	1	1	4	4	2	1	1	00000000000+0000000+0000+000000+000000000	Life cycle	0
6689	PFENNIG N, 1966, ARCHIV FUR MIKROBIOLOGIE, V55, P245	1966	24	0.05970149253731343	2.8310566919102553E-4	PFENNIG N	PFENNIG	N	null	null	ARCHIV FUR MIKROBIOLOGIE, V55, P245	ARCHIV FUR MIKROBIOLOGIE	AFM	55	245	null	6689/6689	1	17	0.4146341463414634	17	14	9	1	0	8	8	5	1	0	++00000--0000-00000000+++0000000000+0++00	Hot paper + Life cycle	0
6700	Acinas SG, 2004, JOURNAL OF BACTERIOLOGY, V186, P2629, DOI 10.1128/JB.186.9.2629-2635.2004	2004	6	0.00528169014084507	7.077641729775638E-5	Acinas SG	Acinas	S	null	null	JOURNAL OF BACTERIOLOGY, V186, P2629, DOI 10.1128/JB.186.9.2629-2635.2004	JOURNAL OF BACTERIOLOGY	JOB	186	2629	10.1128/JB.186.9.2629-2635.2004	6700/6700	1	5	0.35714285714285715	5	2	0	0	0	3	2	0	0	0	0000+000+000+0	Life cycle	0
6708	WOESE CR, 1990, PROCEEDINGS OF THE NATIONAL ACADEMY OF SCIENCES OF THE UNITED STATES OF AMERICA, V87, P4576	1990	32	0.011216263582194182	3.774742255880341E-4	WOESE CR	WOESE	C	null	null	PROCEEDINGS OF THE NATIONAL ACADEMY OF SCIENCES OF THE UNITED STATES OF AMERICA, V87, P4576	PROCEEDINGS OF THE NATIONAL ACADEMY OF SCIENCES OF THE UNITED STATES OF AMERICA	POTNAOSOTUSOA	87	4576	null	6708/6708	1	12	0.42857142857142855	12	11	10	1	0	5	5	5	1	0	0-000+000+---+0--0+000+00000	Life cycle	0
6714	CLAYTON RA, 1995, INTERNATIONAL JOURNAL OF SYSTEMATIC BACTERIOLOGY, V45, P595	1995	8	0.0031608060055314103	9.436855639700852E-5	CLAYTON RA	CLAYTON	R	null	null	INTERNATIONAL JOURNAL OF SYSTEMATIC BACTERIOLOGY, V45, P595	INTERNATIONAL JOURNAL OF SYSTEMATIC BACTERIOLOGY	IJOSB	45	595	null	6714/6714	1	7	0.30434782608695654	7	3	1	0	0	4	3	1	0	0	0000000000000+++0+00000	Life cycle	0
6720	SAWERS RG, 1985, JOURNAL OF BACTERIOLOGY, V164, P1324	1985	10	0.003201024327784891	1.1796069549626064E-4	SAWERS RG	SAWERS	R	null	null	JOURNAL OF BACTERIOLOGY, V164, P1324	JOURNAL OF BACTERIOLOGY	JOB	164	1324	null	6720/6720	1	9	0.2727272727272727	9	4	2	0	0	4	4	2	0	0	00000+0000000000+000000+0000+0000	Life cycle	0
6728	Sargent F, 1999, JOURNAL OF BIOLOGICAL CHEMISTRY, V274, P36073	1999	6	0.002982107355864811	7.077641729775638E-5	Sargent F	Sargent	F	null	null	JOURNAL OF BIOLOGICAL CHEMISTRY, V274, P36073	JOURNAL OF BIOLOGICAL CHEMISTRY	JOBC	274	36073	null	6728/6728	1	5	0.2631578947368421	5	1	0	0	0	3	1	0	0	0	0000000+0+0+0000000	Life cycle	0
6747	CLARK DP, 1989, FEMS MICROBIOLOGY LETTERS, V63, P223	1989	7	0.0016839066634592255	8.257248684738246E-5	CLARK DP	CLARK	D	null	null	FEMS MICROBIOLOGY LETTERS, V63, P223	FEMS MICROBIOLOGY LETTERS	FML	63	223	null	6747/6747	1	7	0.2413793103448276	7	4	0	0	0	6	4	0	0	0	0++00000000+++00000+000000000	Hot paper + Life cycle	0
6768	VALLEE BL, 1972, ANNUAL REVIEW OF BIOCHEMISTRY, V41, P91	1972	8	0.006349206349206349	9.436855639700852E-5	VALLEE BL	VALLEE	B	null	null	ANNUAL REVIEW OF BIOCHEMISTRY, V41, P91	ANNUAL REVIEW OF BIOCHEMISTRY	AROB	41	91	null	6768/6768	1	8	0.2	8	3	0	0	0	6	3	0	0	0	0000+0+0000+000000++00+000000000000000000	Life cycle	0
6773	Knobloch JKM, 2001, JOURNAL OF BACTERIOLOGY, V183, P2624	2001	8	0.0036084799278304014	9.436855639700852E-5	Knobloch JKM	Knobloch	J	null	null	JOURNAL OF BACTERIOLOGY, V183, P2624	JOURNAL OF BACTERIOLOGY	JOB	183	2624	null	6773/6773	1	7	0.4117647058823529	5	2	0	0	0	3	2	0	0	0	000000+00++000000	Life cycle	0
6774	Lowy FD, 1998, NEW ENGLAND JOURNAL OF MEDICINE, V339, P520	1998	13	0.00540091400083091	1.5334890414513884E-4	Lowy FD	Lowy	F	null	null	NEW ENGLAND JOURNAL OF MEDICINE, V339, P520	NEW ENGLAND JOURNAL OF MEDICINE	NEJOM	339	520	null	6774/6774	1	10	0.5	10	7	1	0	0	4	4	1	0	0	00--000+00+000+00+00	Life cycle	0
6777	Balaban N, 2001, JOURNAL OF BIOLOGICAL CHEMISTRY, V276, P2658	2001	5	0.0022552999548940008	5.898034774813032E-5	Balaban N	Balaban	N	null	null	JOURNAL OF BIOLOGICAL CHEMISTRY, V276, P2658	JOURNAL OF BIOLOGICAL CHEMISTRY	JOBC	276	2658	null	6777/6777	1	5	0.29411764705882354	3	1	0	0	0	1	1	0	0	0	+0000000000000000		0
6780	NOVICK RP, 1995, MOLECULAR & GENERAL GENETICS, V248, P446	1995	5	0.0019755037534571317	5.898034774813032E-5	NOVICK RP	NOVICK	R	null	null	MOLECULAR & GENERAL GENETICS, V248, P446	MOLECULAR & GENERAL GENETICS	M&GG	248	446	null	6780/6780	1	4	0.17391304347826086	4	1	1	0	0	3	1	1	0	0	00000000++00+0000000000	Life cycle	0
6785	Conlon KM, 2002, JOURNAL OF BACTERIOLOGY, V184, P4400, DOI 10.1128/JB.184.16.4400-4408.2002	2002	5	0.003543586109142452	5.898034774813032E-5	Conlon KM	Conlon	K	null	null	JOURNAL OF BACTERIOLOGY, V184, P4400, DOI 10.1128/JB.184.16.4400-4408.2002	JOURNAL OF BACTERIOLOGY	JOB	184	4400	10.1128/JB.184.16.4400-4408.2002	6785/6785	1	4	0.25	3	1	0	0	0	3	1	0	0	0	+0000+00+0000000	Life cycle	0
6786	Gill SR, 2005, JOURNAL OF BACTERIOLOGY, V187, P2426, DOI 10.1128/JB.187.7.2426-2438.2005	2005	7	0.008333333333333333	8.257248684738246E-5	Gill SR	Gill	S	null	null	JOURNAL OF BACTERIOLOGY, V187, P2426, DOI 10.1128/JB.187.7.2426-2438.2005	JOURNAL OF BACTERIOLOGY	JOB	187	2426	10.1128/JB.187.7.2426-2438.2005	6786/6786	1	4	0.3076923076923077	3	2	1	0	0	2	2	1	0	0	00+00+0000000		0
6791	Horsburgh MJ, 2002, JOURNAL OF BACTERIOLOGY, V184, P5457, DOI 10.1128/JB.184.19.5457-5467.2002	2002	8	0.005669737774627924	9.436855639700852E-5	Horsburgh MJ	Horsburgh	M	null	null	JOURNAL OF BACTERIOLOGY, V184, P5457, DOI 10.1128/JB.184.19.5457-5467.2002	JOURNAL OF BACTERIOLOGY	JOB	184	5457	10.1128/JB.184.19.5457-5467.2002	6791/6791	1	7	0.4375	7	4	1	0	0	4	4	1	0	0	0000000000++0++0		0
6828	Hueck CJ, 1998, MICROBIOLOGY AND MOLECULAR BIOLOGY REVIEWS, V62, P379	1998	22	0.009140008309098464	2.5951353009177343E-4	Hueck CJ	Hueck	C	null	null	MICROBIOLOGY AND MOLECULAR BIOLOGY REVIEWS, V62, P379	MICROBIOLOGY AND MOLECULAR BIOLOGY REVIEWS	MAMBR	62	379	null	6828/6828	1	13	0.65	13	8	4	0	0	2	2	1	0	0	0-00000+000000000+00	Life cycle	0
6830	YABUUCHI E, 1992, MICROBIOLOGY AND IMMUNOLOGY, V36, P1251	1992	11	0.004694835680751174	1.2975676504588672E-4	YABUUCHI E	YABUUCHI	E	null	null	MICROBIOLOGY AND IMMUNOLOGY, V36, P1251	MICROBIOLOGY AND IMMUNOLOGY	MAI	36	1251	null	6830/6830	1	8	0.3076923076923077	8	2	1	1	0	2	2	1	1	0	00000000+000000+0000000000	Life cycle	0
6843	Liu WT, 1997, APPLIED AND ENVIRONMENTAL MICROBIOLOGY, V63, P4516	1997	10	0.0037257824143070045	1.1796069549626064E-4	Liu WT	Liu	W	null	null	APPLIED AND ENVIRONMENTAL MICROBIOLOGY, V63, P4516	APPLIED AND ENVIRONMENTAL MICROBIOLOGY	AAEM	63	4516	null	6843/6843	1	8	0.38095238095238093	8	3	0	0	0	3	3	0	0	0	00000+0+00000000000+0	Life cycle	0
6848	Romine MF, 1999, JOURNAL OF BACTERIOLOGY, V181, P1585	1999	7	0.0034791252485089465	8.257248684738246E-5	Romine MF	Romine	M	null	null	JOURNAL OF BACTERIOLOGY, V181, P1585	JOURNAL OF BACTERIOLOGY	JOB	181	1585	null	6848/6848	1	6	0.3157894736842105	6	3	0	0	0	3	3	0	0	0	+0000+000000000+000	Life cycle	0
6875	OREMLAND RS, 1978, GEOCHIMICA ET COSMOCHIMICA ACTA, V42, P209	1978	5	0.002638522427440633	5.898034774813032E-5	OREMLAND RS	OREMLAND	R	null	null	GEOCHIMICA ET COSMOCHIMICA ACTA, V42, P209	GEOCHIMICA ET COSMOCHIMICA ACTA	GECA	42	209	null	6875/6875	1	4	0.1	4	2	2	0	0	4	2	2	0	0	00000++00000+000000000000000000+00000000	Life cycle	0
6878	WINFREY MR, 1977, APPLIED AND ENVIRONMENTAL MICROBIOLOGY, V33, P275	1977	7	0.0032482598607888632	8.257248684738246E-5	WINFREY MR	WINFREY	M	null	null	APPLIED AND ENVIRONMENTAL MICROBIOLOGY, V33, P275	APPLIED AND ENVIRONMENTAL MICROBIOLOGY	AAEM	33	275	null	6878/6878	1	4	0.0975609756097561	4	3	1	0	0	4	3	1	0	0	00000+0+0+000+000000000000000000000000000	Life cycle	0
6882	MILLER SA, 1988, NUCLEIC ACIDS RESEARCH, V16, P1215	1988	6	0.002156721782890007	7.077641729775638E-5	MILLER SA	MILLER	S	null	null	NUCLEIC ACIDS RESEARCH, V16, P1215	NUCLEIC ACIDS RESEARCH	NAR	16	1215	null	6882/6882	1	5	0.16666666666666666	5	5	2	0	0	5	5	2	0	0	0000000000000000++++000+000000	Life cycle	0
6891	HOLT JG, 1994, BERGEYS MANUAL DETER	1994	21	0.008997429305912597	2.4771746054214733E-4	HOLT JG	HOLT	J	null	null	BERGEYS MANUAL DETER	BERGEYS MANUAL DETER	BMD	null	null	null	6891/6891	1	13	0.5416666666666666	13	8	5	1	0	3	3	3	1	0	000-000-0-000++000+00000	Life cycle	0
6915	ROSE MD, 1987, GENE, V60, P237	1987	5	0.0016661112962345886	5.898034774813032E-5	ROSE MD	ROSE	M	null	null	GENE, V60, P237	GENE	GENE	60	237	null	6915/6915	1	5	0.16129032258064516	5	2	0	0	0	5	2	0	0	0	0000+00++00000+0+00000000000000	Life cycle	0
6922	RUDOLPH HK, 1989, CELL, V58, P133	1989	7	0.0016839066634592255	8.257248684738246E-5	RUDOLPH HK	RUDOLPH	H	null	null	CELL, V58, P133	CELL	CELL	58	133	null	6922/6922	1	7	0.2413793103448276	7	4	0	0	0	4	4	0	0	0	000000000000+0+0+00+000000000	Life cycle	0
6925	ANTEBI A, 1992, MOLECULAR BIOLOGY OF THE CELL, V3, P633	1992	5	0.002134016218523261	5.898034774813032E-5	ANTEBI A	ANTEBI	A	null	null	MOLECULAR BIOLOGY OF THE CELL, V3, P633	MOLECULAR BIOLOGY OF THE CELL	MBOTC	3	633	null	6925/6925	1	5	0.19230769230769232	5	1	0	0	0	4	1	0	0	0	000000+00+0+0000+000000000	Life cycle	0
6927	AVILOVA TV, 1985, EUROPEAN JOURNAL OF BIOCHEMISTRY, V152, P657	1985	6	0.0019206145966709346	7.077641729775638E-5	AVILOVA TV	AVILOVA	T	null	null	EUROPEAN JOURNAL OF BIOCHEMISTRY, V152, P657	EUROPEAN JOURNAL OF BIOCHEMISTRY	EJOB	152	657	null	6927/6927	1	6	0.18181818181818182	6	1	1	0	0	2	1	1	0	0	000+0000000000000000000+000000000		0
6936	Dutton MV, 1996, CANADIAN JOURNAL OF MICROBIOLOGY, V42, P881	1996	7	0.0028653295128939827	8.257248684738246E-5	Dutton MV	Dutton	M	null	null	CANADIAN JOURNAL OF MICROBIOLOGY, V42, P881	CANADIAN JOURNAL OF MICROBIOLOGY	CJOM	42	881	null	6936/6936	1	7	0.3181818181818182	7	1	0	0	0	3	1	0	0	0	00000000000++0+0000000	Life cycle	0
6940	SHIMAZONO H, 1955, JOURNAL OF BIOCHEMISTRY, V42, P321	1955	5	0.03496503496503497	5.898034774813032E-5	SHIMAZONO H	SHIMAZONO	H	null	null	JOURNAL OF BIOCHEMISTRY, V42, P321	JOURNAL OF BIOCHEMISTRY	JOB	42	321	null	6940/6940	1	5	0.1388888888888889	5	2	1	0	0	5	2	1	0	0	00000000000++0000+0000000+00000+000000000	Life cycle	0
6942	KIRK TK, 1978, ARCHIVES OF MICROBIOLOGY, V117, P277	1978	28	0.014775725593667546	3.3028994738952983E-4	KIRK TK	KIRK	T	null	null	ARCHIVES OF MICROBIOLOGY, V117, P277	ARCHIVES OF MICROBIOLOGY	AOM	117	277	null	6942/6942	1	18	0.45	18	14	11	1	0	7	7	7	1	0	00--0000000-0-0+00000++0+0++00+000000000	Life cycle	0
6947	Brosch R, 2002, PROCEEDINGS OF THE NATIONAL ACADEMY OF SCIENCES OF THE UNITED STATES OF AMERICA, V99, P3684, DOI 10.1073/pnas.052548299	2002	6	0.004252303330970942	7.077641729775638E-5	Brosch R	Brosch	R	null	null	PROCEEDINGS OF THE NATIONAL ACADEMY OF SCIENCES OF THE UNITED STATES OF AMERICA, V99, P3684, DOI 10.1073/pnas.052548299	PROCEEDINGS OF THE NATIONAL ACADEMY OF SCIENCES OF THE UNITED STATES OF AMERICA	POTNAOSOTUSOA	99	3684	10.1073/PNAS.052548299	6947/6947	1	5	0.3125	3	2	0	0	0	2	2	0	0	0	0000+00000000+00	Life cycle	0
6952	Frothingham R, 1998, MICROBIOLOGY-UK, V144, P1189	1998	5	0.002077274615704196	5.898034774813032E-5	Frothingham R	Frothingham	R	null	null	MICROBIOLOGY-UK, V144, P1189	MICROBIOLOGY-UK	MICROBIOLOGY-UK	144	1189	null	6952/6952	1	3	0.15	3	2	1	0	0	3	2	1	0	0	00000000+++000000000	Life cycle	0
6966	Dye C, 1999, JAMA-JOURNAL OF THE AMERICAN MEDICAL ASSOCIATION, V282, P677	1999	8	0.003976143141153081	9.436855639700852E-5	Dye C	Dye	C	null	null	JAMA-JOURNAL OF THE AMERICAN MEDICAL ASSOCIATION, V282, P677	JAMA-JOURNAL OF THE AMERICAN MEDICAL ASSOCIATION	JOTAMA	282	677	null	6966/6966	1	3	0.15789473684210525	3	2	2	0	0	3	2	2	0	0	0000+00+000+0000000	Life cycle	0
6967	Supply P, 2000, MOLECULAR MICROBIOLOGY, V36, P762	2000	6	0.0027247956403269754	7.077641729775638E-5	Supply P	Supply	P	null	null	MOLECULAR MICROBIOLOGY, V36, P762	MOLECULAR MICROBIOLOGY	MM	36	762	null	6967/6967	1	5	0.2777777777777778	5	2	0	0	0	2	2	0	0	0	000000+000000000+0	Life cycle	0
6987	FARRELL AM, 1993, JOURNAL OF GENERAL MICROBIOLOGY, V139, P267	1993	6	0.002621231979030144	7.077641729775638E-5	FARRELL AM	FARRELL	A	null	null	JOURNAL OF GENERAL MICROBIOLOGY, V139, P267	JOURNAL OF GENERAL MICROBIOLOGY	JOGM	139	267	null	6987/6987	1	4	0.16	4	3	2	0	0	4	3	2	0	0	00+000+00000000++00000000	Life cycle	0
6999	NAVON G, 1979, BIOCHEMISTRY, V18, P4487	1979	5	0.002103491796381994	5.898034774813032E-5	NAVON G	NAVON	G	null	null	BIOCHEMISTRY, V18, P4487	BIOCHEMISTRY	BIOCHEMISTRY	18	4487	null	6999/6999	1	5	0.1282051282051282	5	3	0	0	0	5	3	0	0	0	00000000+0+000+0+0+00000000000000000000	Life cycle	0
7003	ITO H, 1983, JOURNAL OF BACTERIOLOGY, V153, P163	1983	34	0.010497066995986416	4.010663646872862E-4	ITO H	ITO	H	null	null	JOURNAL OF BACTERIOLOGY, V153, P163	JOURNAL OF BACTERIOLOGY	JOB	153	163	null	7003/7003	1	18	0.5142857142857142	18	17	13	2	0	7	7	7	2	0	0------00-00000+0+0++++00000+000000	Sleeping beauty + Life cycle	0
7015	Dunn BE, 1997, CLINICAL MICROBIOLOGY REVIEWS, V10, P720	1997	16	0.005961251862891207	1.8873711279401704E-4	Dunn BE	Dunn	B	null	null	CLINICAL MICROBIOLOGY REVIEWS, V10, P720	CLINICAL MICROBIOLOGY REVIEWS	CMR	10	720	null	7015/7015	1	10	0.47619047619047616	10	7	1	0	0	3	3	1	0	0	0+0000000-00000000++0		0
7017	HITCHCOCK PJ, 1983, JOURNAL OF BACTERIOLOGY, V154, P269	1983	59	0.01821549861068231	6.959681034279378E-4	HITCHCOCK PJ	HITCHCOCK	P	null	null	JOURNAL OF BACTERIOLOGY, V154, P269	JOURNAL OF BACTERIOLOGY	JOB	154	269	null	7017/7017	1	25	0.7142857142857143	25	24	18	3	0	7	7	7	3	0	0000000-+0000000-+0++00000-+00+0+00	Life cycle	0
7062	SCHAGGER H, 1991, ANALYTICAL BIOCHEMISTRY, V199, P223	1991	5	0.0019477989871445266	5.898034774813032E-5	SCHAGGER H	SCHAGGER	H	null	null	ANALYTICAL BIOCHEMISTRY, V199, P223	ANALYTICAL BIOCHEMISTRY	AB	199	223	null	7062/7062	1	3	0.1111111111111111	3	2	1	0	0	3	2	1	0	0	000+00+000000000000+0000000	Life cycle	0
7065	COOPER RA, 1980, JOURNAL OF BACTERIOLOGY, V143, P302	1980	11	0.005502751375687844	1.2975676504588672E-4	COOPER RA	COOPER	R	null	null	JOURNAL OF BACTERIOLOGY, V143, P302	JOURNAL OF BACTERIOLOGY	JOB	143	302	null	7065/7065	1	8	0.21052631578947367	8	6	4	0	0	6	6	4	0	0	000000000+000+0+0+00+000000+0000000000	Life cycle	0
7069	MATSUDAIRA P, 1987, JOURNAL OF BIOLOGICAL CHEMISTRY, V262, P10035	1987	32	0.010663112295901367	3.774742255880341E-4	MATSUDAIRA P	MATSUDAIRA	P	null	null	JOURNAL OF BIOLOGICAL CHEMISTRY, V262, P10035	JOURNAL OF BIOLOGICAL CHEMISTRY	JOBC	262	10035	null	7069/7069	1	15	0.4838709677419355	15	13	7	0	0	4	4	4	0	0	0-0-00+000+0+0+000-000000000000	Life cycle	0
7070	SPARNINS VL, 1974, JOURNAL OF BACTERIOLOGY, V120, P159	1974	6	0.006607929515418502	7.077641729775638E-5	SPARNINS VL	SPARNINS	V	null	null	JOURNAL OF BACTERIOLOGY, V120, P159	JOURNAL OF BACTERIOLOGY	JOB	120	159	null	7070/7070	1	6	0.14634146341463414	6	3	0	0	0	6	3	0	0	0	000000000+0++000+0+00000000000+0000000000	Life cycle	0
7071	HAMES BD, 1981, GEL ELECTROPHORESIS, P1	1981	8	0.0033181252592285357	9.436855639700852E-5	HAMES BD	HAMES	B	null	null	GEL ELECTROPHORESIS, P1	GEL ELECTROPHORESIS	GE	null	1	null	7071/7071	1	6	0.16216216216216217	6	2	1	0	0	3	2	1	0	0	000000+0000++000000000000000000000000	Life cycle	0
7080	BONJOUR F, 1984, ARCHIVES OF MICROBIOLOGY, V139, P397	1984	5	0.0016463615409944023	5.898034774813032E-5	BONJOUR F	BONJOUR	F	null	null	ARCHIVES OF MICROBIOLOGY, V139, P397	ARCHIVES OF MICROBIOLOGY	AOM	139	397	null	7080/7080	1	5	0.14705882352941177	5	0	0	0	0	4	0	0	0	0	0+00++0000+00000000000000000000000	Life cycle	0
7086	JANSSON PE, 1976, CHEM COMMUN U STOCKH, V8, P1	1976	8	0.0038314176245210726	9.436855639700852E-5	JANSSON PE	JANSSON	P	null	null	CHEM COMMUN U STOCKH, V8, P1	CHEM COMMUN U STOCKH	CCUS	8	1	null	7086/7086	1	7	0.17073170731707318	7	6	6	0	0	7	6	6	0	0	000000000000+00000000000+++++00000+000000	Life cycle	0
[truncated: 7,979 more rows]
