# Supplementary material for: Influential cited references in FEMS Microbiology Letters: lessons from Reference Publication Year Spectroscopy (RPYS)
Source: FEMS Microbiol Lett. 2019 Jun 24;366(12):fnz139. doi: 10.1093/femsle/fnz139 (PMC6622446; doi:10.1093/femsle/fnz139)
Supplement: fnz139_Supplemental_File [file fnz139_supplemental_file.zip › rpys_min_CR_5_GRAPH.csv]

Year	NCR	Median-5	AVG
1924	5	0	5
1925	20	15	20
1926	9	4	9
1927	0	0
1928	0	0
1929	0	0
1930	0	0
1931	6	6	6
1932	0	-6
1933	11	5	5.5
1934	16	16	16
1935	0	-11
1936	0	-16
1937	46	46	23
1938	58	51	29
1939	0	-38
1940	7	-8	7
1941	38	23	38
1942	15	-18	7.5
1943	33	0	16.5
1944	56	27	14
1945	29	0	9.667
1946	12	-11	6
1947	7	-16	7
1948	23	0	7.667
1949	62	0	12.4
1950	80	0	13.333
1951	896	814	298.667
1952	82	0	13.667
1953	116	0	11.6
1954	69	-47	11.5
1955	143	1	13
1956	238	96	26.444
1957	142	-1	11.833
1958	84	-127	8.4
1959	287	76	16.882
1960	211	0	11.105
1961	335	112	16.75
1962	138	-85	7.263
1963	223	-72	11.15
1964	296	1	10.571
1965	295	0	9.833
1966	402	107	9.805
1967	277	-18	8.147
1968	260	-142	7.027
1969	576	62	13.091
1970	1775	1199	31.696
1971	514	-191	9.345
1972	1260	352	16.154
1973	705	-203	8.198
1974	908	-352	9.265
1975	1538	0	11.226
1976	2088	193	13.132
1977	2155	67	11.342
1978	1895	-193	8.653
1979	2377	222	11.826
1980	1999	-378	8.506
1981	2411	0	8.642
1982	2818	0	10.715
1983	3239	202	9.471
1984	3037	0	8.253
1985	3124	87	9.161
1986	2214	-787	7.582
1987	3001	0	9.775
1988	2782	-71	8.456
1989	4157	1304	13.197
1990	2853	71	9.354
1991	2567	0	7.997
1992	2343	0	7.345
1993	2289	-54	7.656
1994	2334	-9	8.487
1995	2531	88	8.271
1996	2443	0	7.381
1997	2684	241	9.385
1998	2407	0	7.944
1999	2012	-205	7.343
2000	2202	0	8.535
2001	2217	205	8.626
2002	1411	0	7.273
2003	1241	0	7.173
2004	1136	0	7.145
2005	840	0	6.562
2006	462	0	6.6
2007	415	0	7.981
2008	215	0	6.719
2009	179	0	6.63
2010	166	0	6.385
2011	111	0	10.091
2012	55	0	5.5
2013	50	0	12.5
2014	5	-1	5
2015	6	1	6
